# Supplementary material for: Medical student research productivity and scholarly impact: A 20-year bibliometric comparison with medical residents
Source: PLoS One. 2026 Feb 23;21(2):e0343160. doi: 10.1371/journal.pone.0343160 (PMC12928410; doi:10.1371/journal.pone.0343160)
Supplement: S2 File — ImpactLens categorizes all 1,443 included medical student-authored articles over the last 20 years to help medical student and faculty researchers benchmark medical student-authored articles against others in their field and country of origin. To share new articles, visit our web-app at: https://impactlensgit.netlify.app/. (XLSX) [file pone.0343160.s002.xlsx]

## Sheet: ImpactLens Tool
Specialty	Location	Article RCR	Specialty Median	1Q	3Q		Article Percentile
General Surgery	United States	0.1	0.191026	0.111026	0.271026		22.5173
To compare your article against a specific specialty and country, enter both values in Columns A (Specialty) and B (Location).
To compare against the overall specialty benchmark (e.g., "Cardiology Total"), enter the specialty in Column A and leave Column B blank.

## Sheet: RCR Benchmarks
Specialty Represented	Study Location	Article Count	Article RCR (Median)	Article RCR (1Q)	Article RCR (3Q)
Anesthesiology	Australia	3	0.323077
Anesthesiology	Brazil	5	0.0461538	0.02	0.09
Anesthesiology	Germany	1	0.703846
Anesthesiology	Netherlands	2	0.353846
Anesthesiology	United Kingdom	8	0.197115	0.08	0.32
Anesthesiology	United States	20	0.392308	0.23	0.56
Anesthesiology Total		39	0.307692	0.18	0.44
Cardiology	Iran	6	0.588462	0.398462	0.778462
Cardiology	Japan	3	0.103846
Cardiology	Lebanon	1	0.203846
Cardiology	Multinational	4	0.442308	0.232308	0.652308
Cardiology	Pakistan	6	0.0307692	0.000769231	0.0607692
Cardiology	United States	30	0.23	0.19	0.27
Cardiology Total		50	0.249359	0.209359	0.289359
Cardiothoracic Surgery	Australia	1	0.15
Cardiothoracic Surgery	Brazil	8	0.301923	0.221923	0.381923
Cardiothoracic Surgery	Canada	8	0.294231	0.184231	0.404231
Cardiothoracic Surgery	Denmark	1	0.453846
Cardiothoracic Surgery	India	4	0.05	0.01	0.09
Cardiothoracic Surgery	Iran	4	0.698077	0.468077	0.898077
Cardiothoracic Surgery	Italy	1	0.130769
Cardiothoracic Surgery	Japan	2	0.557692
Cardiothoracic Surgery	Jordan	2	0.542308
Cardiothoracic Surgery	Multinational	2	0.711538
Cardiothoracic Surgery	Pakistan	3	0
Cardiothoracic Surgery	United Kingdom	8	0.236538	0.186538	0.286538
Cardiothoracic Surgery	United States	35	1.54885	1.08885	2.00885
Cardiothoracic Surgery Total		79	0.772115	0.402115	1.14212
Colorectal Surgery	Brazil	4	0.219231	0.159231	0.279231
Colorectal Surgery	Canada	8	3.54872	1.85872	5.23872
Colorectal Surgery	Iran	4	0.869231	0.499231	1.23923
Colorectal Surgery	Pakistan	1	0.0961538
Colorectal Surgery	United Kingdom	6	0.330769	0.180769	0.480769
Colorectal Surgery	United States	13	1.20385	0.763846	1.60385
Colorectal Surgery Total		36	1.6188	1.1088	2.1288
Dermatology	Australia	5	1.30385	0.913846	1.69385
Dermatology	Brazil	13	0.3875	0.2475	0.5275
Dermatology	Canada	14	0.513736	0.143736	0.883736
Dermatology	Germany	3	0.642308
Dermatology	Greece	1	0.211538
Dermatology	Indonesia	2	0
Dermatology	Iran	2	0.623077
Dermatology	United Kingdom	10	0.246154	0.146154	0.346154
Dermatology	United States	49	0.916346	0.556346	1.27635
Dermatology Total		99	0.735741	0.455741	1.01574
Emergency Medicine	Australia	12	0.524359	0.314359	0.734359
Emergency Medicine	Canada	10	0.209615	0.149615	0.269615
Emergency Medicine	Germany	2	0.642308
Emergency Medicine	Malaysia	1	0.242308
Emergency Medicine	Norway	3	0.303846
Emergency Medicine	Puerto Rico	3	0.203846
Emergency Medicine	United Kingdom	20	0.101538	0.0315385	0.171538
Emergency Medicine	United States	20	0.101282	0.0612821	0.141282
Emergency Medicine Total		71	0.242915	0.132915	0.352915
Endocrinology	Australia	7	0.72	0.35	1.09
Endocrinology	Canada	6	1.08	0.76	1.4
Endocrinology	Iran	6	0.65	0.33	0.97
Endocrinology	Pakistan	7	0.5	0.22	0.78
Endocrinology	United Kingdom	12	0.59	0.28	0.9
Endocrinology	United States	10	0.87	0.59	1.15
Endocrinology Total		48	0.94	0.54	1.34
Family Medicine	Australia	12	0.309615	0.169615	0.449615
Family Medicine	Canada	26	1.73308	0.773077	2.69308
Family Medicine	United Kingdom	10	1.13	0.64	1.62
Family Medicine	United States	12	0.169231	0.119231	0.219231
Family Medicine Total		60	0.979231	0.529231	1.42923
General Surgery	Brazil	8	0.632692	0.412692	0.852692
General Surgery	Canada	5	0.0884615	0.0284615	0.148462
General Surgery	Egypt	4	0.103846	0.0338462	0.173846
General Surgery	England	2	0.0653846
General Surgery	India	6	0.526923	0.206923	0.846923
General Surgery	Iran	6	0.182692	0.0726923	0.292692
General Surgery	Pakistan	1	0.0730769
General Surgery	Singapore	4	0.1	0	0.2
General Surgery	Turkey	1	0.384615
General Surgery	United Kingdom	10	1.32051	0.920513	1.72051
General Surgery	United States	28	0.191026	0.111026	0.271026
General Surgery Total		75	0.414372	0.194372	0.634372
Hematology	Singapore	3	0.646154
Hematology	United Kingdom	2	0.05
Hematology	United States	6	3.01923	1.41923	4.61923
Hematology Total		11	1.23846	0.848462	1.62846
Infectious Disease	Pakistan	2	0.361538
Infectious Disease	United States	7	1.18846	0.798462	1.57846
Infectious Disease Total		9	0.912821	0.672821	1.15282
Nephrology	Argentina	1	0.411538
Nephrology	Australia	2	1.72308
Nephrology	Brazil	3	0.236752
Nephrology	Canada	1	0.547692
Nephrology	Chile	1	1.80385
Nephrology	Colombia	3	1.10577
Nephrology	India	3	0.880769
Nephrology	Indonesia	1	0.392308
Nephrology	Iran	4	0.411538	0.151538	0.671538
Nephrology	Spain	2	0.05
Nephrology	Turkey	3	0.780769
Nephrology	United Kingdom	3	0.39359
Nephrology	United States	4	1.05769	0.667692	1.44769
Nephrology Total		31	0.643443	0.453443	0.833443
Neurology	Brazil	10	0.937179	0.457179	1.41718
Neurology	India	8	0.165385	0.0753846	0.255385
Neurology	Iran	4	0.390385	0.250385	0.530385
Neurology	Norway	1	0.942308
Neurology	Pakistan	7	1.86731	1.03731	2.69731
Neurology	United States	32	0.511111	0.351111	0.671111
Neurology Total		62	0.668269	0.378269	0.958269
Neurosurgery	Brazil	10	0.197115	0.107115	0.287115
Neurosurgery	India	3	0.484615
Neurosurgery	Iran	3	0.240385
Neurosurgery	Pakistan	5	0
Neurosurgery	Poland	1	1.38846
Neurosurgery	Turkey	2	0.503846
Neurosurgery	United Kingdom	13	0.553846	0.363846	0.743846
Neurosurgery	United States	58	0.800905	0.470905	1.1309
Neurosurgery Total		95	0.622208	0.212208	1.03221
Obstetrics and Gynecology	Australia	13	0.225962	0.165962	0.285962
Obstetrics and Gynecology	Austria	4	0.35	0.3	0.4
Obstetrics and Gynecology	Brazil	10	0.188462	0.0584615	0.318462
Obstetrics and Gynecology	India	2	1.11154
Obstetrics and Gynecology	Indonesia	2	0.103846
Obstetrics and Gynecology	Iran	14	0.619231	0.439231	0.799231
Obstetrics and Gynecology	Netherlands	2	0.588462
Obstetrics and Gynecology	Pakistan	6	0.0538462	0.00384615	0.103846
Obstetrics and Gynecology	Turkey	1	0.25
Obstetrics and Gynecology	United Kingdom	15	1.56282	0.792821	2.33282
Obstetrics and Gynecology	United States	60	0.479688	0.219688	0.739688
Obstetrics and Gynecology Total		129	0.502564	0.332564	0.672564
Oncology	Australia	6	0.348077	0.228077	0.468077
Oncology	Brazil	6	0.0365385	-0.00346154	0.0765385
Oncology	England	3	0.0346154
Oncology	Indonesia	3	0
Oncology	Iran	10	0.715385	0.525385	0.905385
Oncology	Ireland	1	0.130769
Oncology	Jordan	2	0.05
Oncology	Kuwait	4	0
Oncology	Pakistan	4	0.0596154	0	0.12
Oncology	Qatar	1	0.311538	0.201538	0.501538
Oncology	United Kingdom	15	0.847692	0.657692	0.957692
Oncology	United States	43	2.04777	1.37777	2.71777
Oncology Total		98	1.17411	0.604109	1.74411
Ophthalmology	Colombia	3	0.646154
Ophthalmology	Pakistan	1	0.134615
Ophthalmology	Singapore	3	0.976923
Ophthalmology	Switzerland	2	0.692308
Ophthalmology	United States	24	0.68042	0.42042	0.94042
Ophthalmology Total		33	0.662308	0.382308	0.942308
Orthopaedic Surgery	Australia	3	0.623077
Orthopaedic Surgery	Brazil	4	0.126923	-0.00307692	0.256923
Orthopaedic Surgery	Canada	7	0.246154	0.136154	0.356154
Orthopaedic Surgery	Egypt	1	0.0615385
Orthopaedic Surgery	India	2	0.0461538
Orthopaedic Surgery	Iran	7	0.703846	0.423846	0.983846
Orthopaedic Surgery	Lebanon	1	0.676923
Orthopaedic Surgery	Netherlands	11	1.15641	0.57641	1.73641
Orthopaedic Surgery	Singapore	6	0.3	0.17	0.43
Orthopaedic Surgery	Spain	1	0.142308
Orthopaedic Surgery	United Kingdom	19	0.285165	0.0951648	0.475165
Orthopaedic Surgery	United States	82	0.767246	0.527246	1.00725
Orthopaedic Surgery Total		144	0.644721	0.374721	0.914721
Otolaryngology	Austria	3	0.634615
Otolaryngology	Canada	3	0.35
Otolaryngology	Saudi Arabia	6	0.161538	0.00153846	0.321538
Otolaryngology	United Kingdom	8	0.528846	0.248846	0.808846
Otolaryngology	United States	21	0.409402	0.259402	0.559402
Otolaryngology Total		41	0.403333	0.143333	0.663333
Pediatrics	Brazil	6	0.253846	0.153846	0.353846
Pediatrics	Canada	6	0.0346154	0	0.06
Pediatrics	Norway	3	1.15385
Pediatrics	Pakistan	3	1.59615
Pediatrics	Spain	2	0.957692
Pediatrics	United Kingdom	9	0.119231	0	0.24
Pediatrics	United States	17	3.45055	1.45	5.45
Pediatrics Total		46	1.90051	1.06051	2.74051
Plastic Surgery	Brazil	4	0.473077	0.333077	0.613077
Plastic Surgery	Canada	5	0.663462	0.503462	0.823462
Plastic Surgery	China	1	1.61154
Plastic Surgery	Germany	2	0.0346154
Plastic Surgery	Iran	2	0.619231
Plastic Surgery	Israel	1	0.765385
Plastic Surgery	Portugal	5	0.153846	0.0738462	0.233846
Plastic Surgery	United States	56	1.02179	0.681795	1.36179
Plastic Surgery Total		76	0.880057	0.510057	1.25006
Psychiatry	Australia	10	0.726923	0.516923	0.936923
Psychiatry	Brazil	7	0.325641	0.215641	0.435641
Psychiatry	Canada	6	0.437179	0.257179	0.617179
Psychiatry	Indonesia	1	1.36923
Psychiatry	Iran	7	0.221154	0.0311538	0.411154
Psychiatry	Multinational	4	0.534615	0.204615	0.864615
Psychiatry	Nepal	1	0.342308
Psychiatry	Netherlands	4	0.980769	0.300769	1.66077
Psychiatry	Sweeden	4	0.553846	0.0838462	1.02385
Psychiatry	Uganda	1	1.43846
Psychiatry	United Kingdom	12	0.182692	0.03	0.332692
Psychiatry	United States	31	1.27212	0.582115	1.96212
Psychiatry Total		88	0.877137	0.417137	1.33714
Radiology	Australia	3	0.769231
Radiology	Germany	2	0.0807692
Radiology	New Zealand	2	0
Radiology	United Kingdom	2	0
Radiology	United States	15	0.159615	0.0496154	0.269615
Radiology Total		24	0.167033	0.077033	0.257033
Rheumatology	Australia	2	0.769231
Rheumatology	Canada	4	0.56	0.31	0.81
Rheumatology	Iran	4	0.46	0.1	0.82
Rheumatology	United Kingdom	6	0.3	0.03	0.57
Rheumatology	United States	11	0.159615	0.0596154	0.259615
Rheumatology Total		27	0.53	0.26	0.8
Urology	Canada	4	0.0230769	0.00307692	0.0430769
Urology	China	5	0.476923	0.116923	0.836923
Urology	Egypt	1	0.165385
Urology	Finland	1	1.46538
Urology	Iran	3	0.0884615
Urology	Pakistan	6	0.0307692	0	0.06
Urology	United States	18	0.728077	0.418077	1.03808
Urology Total		38	0.595673	0.345673	0.845673
