# Supplementary material for: Medical student research productivity and scholarly impact: A 20-year bibliometric comparison with medical residents
Source: PLoS One. 2026 Feb 23;21(2):e0343160. doi: 10.1371/journal.pone.0343160 (PMC12928410; doi:10.1371/journal.pone.0343160)
Supplement: S3 Appendix — Provided is our list of medical student-authored articles indexed from PubMed and analyzed through the NIH iCite tool to generate the data presented in this manuscript. (XLSX) [file pone.0343160.s003.xlsx]

## Sheet: Data
PMID	Year	Title	Authors	Journal	Article	RCR	Provisional	Citations Per Year	Expected Citations Per Year	Field Citation Rate	NIH Percentile	Human	Animal	Mol/Cell	xCoord	yCoord	APT	Cited by Clin.	Clinical	Cited by PMIDs	Cited PMIDs	Total Citations	Total References	DOI
12701338	2003	Gender, hyperlipidemia, and coronary artery disease.	Shepard, Dale R;Jneid, Hani;Thacker, Holly L	Compr Ther	No	0.0456948	No	0.0909091	1.98948	5.24934	2.4	1	0	0	0	1	0.05		No	15996977;16333011	11694155;10359564;11795352;1826173;2244855;9718051;10411845;11238037;7600113;11873095;7566020;1901319;10525133;11545760;11479475;9887164;9600478;11306519;9613910;11119394;11997270;10334455;8732713;11679405;9244205;758126;10758950;2314422;8245329;10882764;11430324;10954759;10460816;9459468;12190368;10449693;10954760;10681518;8725181;10882763;10634389;8215724;10733371;10393687;11427227;1870648;1180…	2	60	10.1007/s12019-003-0002-y
12741659	2003	Suicide trends in Singapore: two decades down the road.	Ng, David Wei Liang;Lau, Gilbert	Med Sci Law	Yes	0.474062	No	0.590909	1.24648	2.20711	25.7	1	0	0	0	1	0.25		No	35526402;19298152;16914358;16454460;23041836;17992828;22726519;17052941;16828493;26094783;20658381;24011683;19390914	10228894;3747771;9618909;10789329;11331565	13	5	10.1258/rsmmsl.43.2.141
14612661	2003	Face and thigh swelling in a 6-year-old girl.	Jawa, Andrew;Mehta, Samir;Grupp, Stephan;Kramer, Sandra S;Carpentieri, David F;Dormans, John P	Clin Orthop Relat Res	No	0.0361377	No	0.0454545	1.25782	2.25352	2.1	1	0	0	0	1	0.05		No	19667354	8692588;10375114;6338702;8169517;6338381;11392884;6600948;1948237;7608790;6895347;10881003;1317999;1950366;3628096;9669342;3052024;2769328;6611482;11075849;3291603;9179055;2954631;6191861;1990254;8501488;10587707;10697278	1	27	10.1097/01.blo.0000092961.12414.cb
14648787	2003	Fine-needle aspiration of superficial and deeply seated lymph nodes on patients with and without a history of malignancy: review of 439 cases.	Schafernak, Kristian T;Kluskens, Larry F;Ariga, Reshma;Reddy, Vijaya B;Gattuso, Paolo	Diagn Cytopathol	Yes	0.551645	No	0.727273	1.31837	2.50146	29.9	1	0	0	0	1	0.5	25310744	No	38803905;30963723;22592650;20069473;20702475;24375555;16480846;15830359;21067266;18335559;15291085;25310744;36383594;18430337;25294051;22351626	10714372;7847013;3468720;9659259;11403255;6467132;2111624;8989539;11275890;10319228;10070327;3836069;11100059	16	13	10.1002/dc.10346
15182410	2004	Priapism as a possible acute side effect of radical radiotherapy for prostate cancer.	Lomaga, Mark A;Hayter, Charles	Can J Urol	Yes	0.0427707	No	0.047619	1.11336	1.33273	2.3	1	0	0	0	1	0.05		No	16888428		1	0
15637714	2005	CHARGE syndrome from birth to adulthood: an individual reported on from 0 to 33 years.	Searle, Lisa C;Graham, John M;Prasad, Chitra;Blake, Kim D	Am J Med Genet A	Yes	0.681487	No	1.05	1.54075	3.15716	36.5	1	0	0	0	1	0.5		No	36800035;33391964;16676864;26668685;22542139;33682238;37675914;27214832;20186814;38477756;29082627;26857326;28693051;25703429;26044035;31534343;16207732;28160409;24890892;16959034;27273681	458518;10968232;3739999;10190809;12828403;9147897;9545604;11940088;2613382;9098398;4997531;6166737;469662;2424647;1867265;1177280;9443746;9556299;12093956;2035334;1734250;2378857;2317068;8503679;11241469;11486427	21	26	10.1002/ajmg.a.30565
15737707	2005	Computerized version of the Wisconsin card sorting test in children with high-functioning autistic disorder or attention-deficit/hyperactivity disorder.	Tsuchiya, Emi;Oki, Junichi;Yahara, Nozomi;Fujieda, Kenji	Brain Dev	Yes	1.19358	No	2.05	1.71753	3.85105	56.8	1	0	0	0	1	0.5	35507726	No	18956239;19998356;33982142;21382410;23112781;23276394;26375380;25257827;32246383;27109830;38671689;35507726;17916328;26997535;26614085;23484068;25517765;19138551;24862496;27274255;32972212;18955186;23225872;25896257;34022908;37832046;31536931;23062199;40301459;21534005;18229475;23460831;40415698;20446882;18205172;33251536;40885970;29157066;22018722;24838251;30784313	2245302;8655658;1009768;10382139;12187510;3722348;1787138;11864714;11095039;9839415;10456798;11280422;1474143;12500757;9103744	41	15	10.1016/j.braindev.2004.06.008
16730796	2006	Adverse health effects of outdoor air pollutants.	Curtis, Luke;Rea, William;Smith-Willis, Patricia;Fenyves, Ervin;Pan, Yaqin	Environ Int	No	5.02801	No	8.84211	1.75857	3.91288	93.1	1	0	0	0	1	0.75		No	36775135;35777438;21514624;24906065;25184582;18441408;39799904;36440634;38644380;22208738;18061245;34333307;26933646;29739658;19367423;17903240;30185946;19169573;25144477;32753593;17562206;32052323;35197667;22251265;19500845;19926222;26819967;26809066;37178299;39301262;23172977;21797773;26204046;33390670;33383756;38815889;32340225;25580157;24868430;19953417;18036738;27718115;30776622;21450382;236…	11480499;10965977;12194881;14738272;9972584;11183151;15173049;11343501;15650139;16330354;11897432;8179653;10874554;15699276;15510696;11480500;1915187;15692817;12055048;2477895;12194159;10894109;15792286;12204869;8333411;7944569;15550600;15496621;15618077;1854003;11505171;12239204;15180046;16340710;12401268;9174559;16499147;11766170;11021547;9402524;12628873;9924007;10069245;9645589;14742094;95694…	168	196	10.1016/j.envint.2006.03.012
16884342	2006	Where does hypnotherapy stand in the management of irritable bowel syndrome? A systematic review.	Gholamrezaei, Ali;Ardestani, Samaneh Khanpour;Emami, Mohammad Hasan	J Altern Complement Med	Yes	0.576924	No	0.947368	1.6421	3.46952	31.2	1	0	0	0	1	0.5	34677120	No	17640177;19221071;25197516;17681186;35074550;39650790;24574705;34677120;18955886;21601780;18346630;19072361;28102860;19216210;25802514;33118881;37764775;19899024	14570733;8359066;15039508;2563797;10204966;15046962;12968980;10580923;103511;8871448;6131308;11151439;6150275;12003432;12116613;3557021;2183631;12722937;3910018;2387513;12641511;10457813;12452403;11254476;11721759;10588179;747169;10616257;10499462;2689300;11926209;2009436;8607493;12738451;7992984;3583070	18	36	10.1089/acm.2006.12.517
18072648	2007	Utility of MRI in assessment of pituitary iron overload.	Zafar, Abdul Mueed;Zuberi, Lubna;Khan, Ameer Hamza;Ahsan, Humera	J Pak Med Assoc	Yes	0.0842487	No	0.111111	1.31885	2.02829	4.1	1	0	0	0	1	0.05		No	26726735;22371726		2	0
18166010	2008	The left ventricle proteome differentiates middle-aged and old left ventricles in mice.	Dai, Qiuxia;Escobar, G Patricia;Hakala, Kevin W;Lambert, Jessica M;Weintraub, Susan T;Lindsey, Merry L	J Proteome Res	Yes	0.646739	No	1.64706	2.54671	6.39974	34.8	0	1	0	0.866025	-0.5	0.25		No	22922020;21297029;20625106;22201682;21679117;34275052;25451014;21048193;20601275;21679120;33849365;24688629;26961938;22580468;23816347;23713012;19603826;37661065;19442231;21954127;28660894;21602472;24772416;25257180;22270940;29980050;20354994;38141925	7813609;10911959;12555134;16946135;16716900;17023673;11514315;17023572;11404044;16585391;12538439;16857962;15820210;16405961;16493702;7693662;16484627;12433836;15113105;11790922;6455215;10902575;14576194;12551876;17096383;16425258	28	26	10.1021/pr700685e
18221058	2007	Mechanisms to inhibit matrix metalloproteinase activity: where are we in the development of clinically relevant inhibitors?	Corbitt, Christian A;Lin, Jing;Lindsey, Merry L	Recent Pat Anticancer Drug Discov	No	0.670629	No	1.5	2.23671	5.56444	36	0.5	0	0.5	-0.433013	0.25	0.25	19207891	No	20373323;23899323;27212445;20529685;19786821;18656272;21044079;26743967;33465414;24079771;22031061;21339893;19207891;22136572;32758513;25831604;28682555;20726512;22003025;24350854;25564338;20851203;19147221;23246356;27835863;27179748;19123122	9871508;15499617;15369189;16027249;10694567;12009846;15857146;14739764;16183640;15554875;1309211;11299728;12845612;10953303;12477346;3669019;11299000;15183075;16405877;16672230;16218585;16538215;15637056;10970876;17073631;11121398;12804663;12784995;10406637;15723627;16150919;10190278;7844157;15968885;16239906;8242641;15013492;9988691;10706098;8300745;10230616;12085177;15194465;9873491;2554304;146…	27	81	10.2174/157489207780832423
18278239	2007	Vestibular Schwannoma: spontaneous tumor involution.	Oliveira Penido, Norma de;Tangerina, Rodrigo P;Macoto Kosugi, Eduardo;Cesário de Abreu, Carlos Eduardo;Brandão Vasco, Matheus	Braz J Otorhinolaryngol	Yes	0.394262	No	0.555556	1.4091	2.37601	21.2	1	0	0	0	1	0.25		No	22276240;30685372;23866680;25136440;37292415;22858145;27280055;25415463;29281097;40667623	3124059;1416637;7482232;10993466;10763994;10764234;11081597;8072358;1876241	10	9	10.1016/S1808-8694(15)31189-7
18656272	2008	Macrophage roles following myocardial infarction.	Lambert, Jessica M;Lopez, Elizabeth F;Lindsey, Merry L	Int J Cardiol	No	5.79449	No	15.3529	2.64958	6.74682	94.5	0.333333	0.333333	0.333333	0	0	0.5	25995388;31658149;27837155;23966310	No	21967803;31331970;31092205;25496837;31738746;37759657;29397689;24253455;31632517;33670488;20154262;26688473;21656074;26932297;22189560;26471858;23973684;36526599;33389666;31372765;24571348;23912174;23197666;19805399;24298309;19229072;25797678;22592543;34502314;21952932;29352570;25128086;29054593;26242746;20692266;33854357;22884843;26089856;21717224;27335447;28761077;24658018;28286751;33140535;390…	9024159;10969028;2673531;11006014;7515864;10880048;15748914;16439202;16820652;9166980;10779657;15010326;16496177;16405877;11776068;16297160;16106399;9670913;17178598;15036261;15774854;9813061;16101534;7509844;9396419;15928736;8314838;3571494;16636047;17114286;14670843;12500970;10773228;2786204;14641373;2110990;16126817;12882810;2138525;11827680;8313419;12882811;17389263;15621032;2465298;3403561;3…	261	166	10.1016/j.ijcard.2008.04.059
18755789	2009	Is intrathecal morphine of benefit to patients undergoing cardiac surgery.	Richardson, Lydia;Dunning, Joel;Hunter, Steven	Interact Cardiovasc Thorac Surg	No	0.319697	No	0.625	1.95498	4.33587	16.9	1	0	0	0	1	0.5	29029110;38284956	No	29029110;39043493;24815967;31772035;40223919;38284956;40809211;28937533;39678896;40629777		10	0	10.1510/icvts.2008.190686
19239874	2008	Intramedullary screw fixation for balancing of the dysvascular foot following transmetatarsal amputation.	Schweinberger, Monica H;Roukis, Thomas S	J Foot Ankle Surg	No	0.484931	No	0.588235	1.21303	1.89956	26.3	1	0	0	0	1	0.25		No	32279895;18722904;38604498;18722899;22396832;20123302;19423046;20562237;18722903;18722902	15547130;10659528;8821287;10063781;16213380;15132932;15978411;10200385;8478801;8478802	10	10	10.1053/j.jfas.2007.12.002
19959270	2010	Extranodal natural killer T-cell lymphoma, nasal type, with minimal osseous involvement: report of a case and literature review.	Susarla, Srinivas M;Sharaf, Basel A;Faquin, William;Hasserjian, Robert P;McDermott, Nancy;Lahey, Edward	J Oral Maxillofac Surg	No	0.269146	No	0.466667	1.73388	3.32605	14	0.666667	0	0.333333	-0.288675	0.5	0.25		No	24456912;24456913;23062718;22321911;37701358;32588215;37794819	8393353;8540601;18385201;12044062;11066052;12182990;15166664;16369986;11075852;10214792;15139996;9375032;12933580;17509983;10025761;17064952;9440725;10975392;10526003;10809866;15229900;15016643;5121694;14674081	7	24	10.1016/j.joms.2009.07.035
20182115	2010	Implementation of a longitudinal mentored scholarly project: an approach at two medical schools.	Boninger, Michael;Troen, Philip;Green, Emily;Borkan, Jeffrey;Lance-Jones, Cynthia;Humphrey, Allen;Gruppuso, Philip;Kant, Peter;McGee, James;Willochell, Michael;Schor, Nina;Kanter, Steven L;Levine, Arthur S	Acad Med	Yes	2.64018	No	4	1.51505	2.57041	82.1	1	0	0	0	1	0.75		No	26148309;35244898;34457814;34912618;38997679;32079926;32888210;30881173;38630439;31449306;27779505;34724944;29550907;26561482;31705429;30831061;40144076;28253880;32502180;32685141;30940791;33015366;34457981;35260226;38887404;36532387;33062895;34457986;21399382;31017941;20182112;21456984;28270407;39095809;39450036;29056611;23745079;29923890;34703701;23859091;28517108;33655133;34570801;28349265;392…	20182116;16123462;20182113;20182112;17414199	60	5	10.1097/ACM.0b013e3181ccc96f
21839300	2011	Cheilitis granulomatosa treated with intralesional corticosteroids and anti-inflammatory agents.	Lynde, Carrie B;Bruce, Alison J;Orvidas, Laura J;Rogers, Roy S;DePry, Jennifer L	J Am Acad Dermatol	Yes	0.561937	No	0.714286	1.27111	1.94318	30.5	1	0	0	0	1	0.25	24088036	No	24088036;32761835;23397029;24966621;24827666;34405432;30008653;23953485;27343966;28686342	19397547;11843214;14632932;10534638;20137827	10	5	10.1016/j.jaad.2011.04.027
21839324	2011	Extramammary Paget disease: failure to respond to topical imiquimod 5%.	Jim On, Shelbi C;Izumi, Allan K	J Am Acad Dermatol	Yes	0.601838	No	0.857143	1.42421	2.45522	32.5	1	0	0	0	1	0.5	24566572;29115681	No	38067369;24566572;33461789;31015011;27387373;23723606;30497678;24502305;29115681;24265339;24831325;24236820	16634252;14616812;20096058;17534239;12271284	12	5	10.1016/j.jaad.2010.04.035
21939115	2011	[The influence of single immersion in Dead Sea water on glucose, insulin, cortisol and C-peptide levels in type 2 diabetes mellitus patients].	Mizrahi, Eyal;Liberty, Idit;Tsedek, Irit;Harari, Marco;Friger, Michael;Sukenik, Shaul	Harefuah	Yes	0.117962	No	0.142857	1.21104	1.74227	5.7	1	0	0	0	1	0.05	32379676	No	24926444;32379676		2	0
22089042	2011	Effect of intradermal anaesthesia on success rate and pain of intravenous cannulation: a randomized non-blind crossover study.	Hendry, F;Checketts, M R;McLeod, G A	Scott Med J	Yes	0.362857	No	0.5	1.37795	2.30051	19.4	1	0	0	0	1	0.5	31862159;28974291;26987593;28285862;29076581	Yes	31862159;38021332;28974291;26987593;28285862;29076581;40055583	7636819;10389557;17919215;12098633;18414255;16134420;1443486;11719741;2208537;11188564;12500485;15102427;19208703;8604867;15805556;19208702;18434455	7	17	10.1258/smj.2011.011160
22192780	2012	The cervical spinal cord in neuromyelitis optica patients: a comparative study with multiple sclerosis using diffusion tensor imaging.	Pessôa, Fernanda Miraldi Clemente;Lopes, Fernanda Cristina Rueda;Costa, João Victor Altamiro;Leon, Soniza Vieira Alves;Domingues, Romeu Côrtes;Gasparetto, Emerson Leandro	Eur J Radiol	Yes	0.554499	No	1.07692	1.94216	4.13316	30.1	1	0	0	0	1	0.5	31054758	No	24370163;24829291;25248365;31054758;26862478;25376309;33206944;23186898;28725551;40870908;27082714;28669912;28349894;31276928	16832101;18033757;21590999;15589308;20688809;19623432;21748712;15385682;10606800;16687534;8774400;12414282;11171893;17405762;16283615;10331689;18510734;16717206;20685759	14	19	10.1016/j.ejrad.2011.11.026
22275173	2012	Congenital bilateral absence of the flexor digitorum longus muscle.	Kuvhenguhwa, Maita;Kotter, Haleigh;Wisco, Jonathan J	Clin Anat	Yes	0	No	0	1.04705	1.06716	0	1	0	0	0	1	0.05		No		11698183;20699295;16130819;17159539;20955206	0	5	10.1002/ca.22031
22279468	2011	A case of intracranial malignant fibrous histiocytoma.	Sarrami, Amir Hossein;Setareh, Mehrdad;Afshar-Moghaddam, Noushin;Izadinejad, Masoud;Saadatnia, Mohammad	J Res Med Sci	Yes	0.246181	No	0.285714	1.16059	1.57351	12.7	1	0	0	0	1	0.25		No	29793776;36447854;23032846;23812657	20805657;18584203;10525764;9870067;11255634;18095121;15200060;11508815;181126	4	9
22290571	2012	Has laparoscopic colorectal surgery become more cost-effective over time?	Aly, O E;Quayyum, Z	Int J Colorectal Dis	Yes	0.843844	No	1.53846	1.82316	3.72556	44	1	0	0	0	1	0.75		No	38078978;23877762;27815745;26490770;23995270;22406541;23652755;31598786;25806476;28326894;24819095;24509468;33814998;26715021;37284889;22961513;34705055;23303155;27538935;33171465	12832967;11685021;17083853;19966600;9006551;15449261;16363014;15048739;8995082;11227937;19432712;16327499;8629220;9926789;17372057;11443444;17477851;15081650;15637736;9788858;17623232;15785881;7766922;9678367;15549630;18512009;18624821;3203526;1688289;7898234;17243031	20	31	10.1007/s00384-012-1410-1
22324319	2012	The effect of posture and anaesthetic technique on the surgical pleth index.	Ilies, C;Ludwigs, J;Gruenewald, M;Thee, C;Hanf, J;Hanss, R;Steinfath, M;Bein, B	Anaesthesia	Yes	1.84777	No	3.07692	1.66521	3.18453	72.1	1	0	0	0	1	0.75	28178175;30605991;33074943;26035252;28617680;25375311;34088270;29216820;24284309;36498087;31209663;31945659	Yes	31651440;25916063;28178175;39598408;31872311;40944019;24012235;30605991;33074943;32388651;37966550;39302400;34031694;25032676;26035252;40026733;28341079;27543532;28617680;36091708;36836862;39457615;36778835;31656682;25772783;25317683;25375311;34088270;23471754;29216820;31808060;33329766;38256962;24284309;36498087;34424359;36926752;31209663;38548545;31945659	20573632;12421743;1510170;18840100;9135302;20712804;19448145;21855280;17182134;4014811;3902773;11375830;20418698;18410861;19648155;3766773;17609248;18758414;17350969;18628266;16634411;10895751;18840101;8089249;19183409;20682572;20345421;17329347;8017664;12799407;21051493	40	31	10.1111/j.1365-2044.2011.07051.x
22391619	2012	Further characterization of acro-renal-uterine-mandibular syndrome: report of a case and review of earlier reports.	Girisha, Katta Mohan;Pratap, Deepika;Shah, Hitesh H	Clin Dysmorphol	No	0.119268	No	0.230769	1.93488	4.10824	5.8	1	0	0	0	1	0.05		No	38180355;29692401;25075450	11152151;7405959;15316969;16531741;10861684	3	5	10.1097/MCD.0b013e328350ae74
22410538	2012	Comparison of two large earthquakes: the 2008 Sichuan Earthquake and the 2011 East Japan Earthquake.	Otani, Yuki;Ando, Takayuki;Atobe, Kaori;Haiden, Akina;Kao, Sheng-Yuan;Saito, Kohei;Shimanuki, Marie;Yoshimoto, Norifumi;Fukunaga, Koichi	Keio J Med	Yes	0.062228	No	0.153846	2.4723	5.94906	3.1	1	0	0	0	1	0.05		No	23790732;25517653	21738660;22197874;20029427	2	3	10.2302/kjm.61.35
22486572	2012	Allergic contact dermatitis probably caused by mercaptobenzothiazole in thermal undergarments.	Tomc, Christa;Kwasniak, Laura;Shoureshi, Pezhman;Nedorost, Susan	Contact Dermatitis	Yes	0.133326	No	0.153846	1.15391	1.4332	6.5	1	0	0	0	1	0.25		No	26130475;33273233	5908717;6075781;6054247	2	3	10.1111/j.1600-0536.2012.02009.x
22791533	2012	Does weekly direct observation and formal feedback improve intern patient care skills development? A randomized controlled trial.	Shelesky, Gretchen;D'Amico, Frank;Marfatia, Ruta;Munshi, Anu;Wilson, Stephen A	Fam Med	Yes	0.800462	No	1.23077	1.53757	2.74735	42.1	1	0	0	0	1	0.5	27992944	Yes	31408391;28153385;24982716;34727022;35514131;25646824;34050902;25511982;27992944;30926252;27628722;37791172;30051017;32711511;29366382;35470901	8881544;20936575;18265890;19757129;18082534;14526293;8155238;21305422	16	8
22937370	2011	Squamous cell carcinoma of the external auditory canal: a case report.	Boamah, Harry;Knight, Glenn;Taylor, Joseph;Palka, Kevin;Ballard, Billy	Case Rep Otolaryngol	Yes	0.0854196	No	0.214286	2.50863	6.08213	4.1	1	0	0	0	1	0.25		No	36970441;27384159;36806747	11193117;1909009;10912706;11448354;19336030;18978963	3	6	10.1155/2011/615210
22977048	2012	The human rights of women with intellectual disability.	Roy, Ashwin;Roy, Ameeta;Roy, Meera	J R Soc Med	No	1.0816	No	1.76923	1.63576	3.08366	53.1	1	0	0	0	1	0.5		No	33108397;35156287;36189042;35948394;39645251;28871846;35903769;36587527;29188744;38861790;30547023;29635207;29850438;35651716;39428999;33956997;28341692;35046755;35031269;40408274;26546851;36315442;25365441	2748049;1682178;6898446;21121994;11577067;16267946;20630926;15504650;6709424;17218709;3627575;9224139;11656892;11936305;6901621;1200091;3299450;2884493;7448669	23	19	10.1258/jrsm.2012.110303
23005254	2014	Pentoxifylline and cyclosporine in the treatment of febrile ulceronecrotic Mucha-Habermann disease.	Uzoma, Miranda A;Wilkerson, Michael G;Carr, Vicki L;Westhoven, Gail S;Raimer, Sharon A S	Pediatr Dermatol	Yes	0.521323	No	0.636364	1.22067	1.65179	28.3	1	0	0	0	1	0.25	30653672	No	30653672;36483219;37073962;26669500;36208009;40560064;26695875	19997047;21276247;20465660;15840118;18568240	7	5	10.1111/j.1525-1470.2012.01862.x
23058150	2012	How has problem based learning fared in Pakistan?	Mahmud, Waqas;Hyder, Omar	J Coll Physicians Surg Pak	Yes	0.191459	No	0.230769	1.20532	1.60929	9.6	1	0	0	0	1	0.05		No	25665626;26787081;27183932	20095771;8447896;10972750;15507029;18166729;10065058;12915370;16451246;18569666;9612457;21465966	3	11	10.2012/JCPSP.652656
23088357	2012	Mapping a curriculum database to the USMLE Step 1 content outline.	Dexter, Jack;Koshland, Gail;Waer, Amy;Anderson, Darla	Med Teach	Yes	0.287026	No	0.384615	1.34	2.07061	15	1	0	0	0	1	0.05		No	35859777;30801270;23948519;36348856;33105189	18298447;11371288;16191143;21155872;12634208;19214253;19214254;16451890;18564300;12668688	5	10	10.3109/0142159X.2012.687477
23417639	2013	Comparing community based and hospital based treatment in psychiatry: what does my experience reveal?	Ramful, S	Afr J Psychiatry (Johannesbg)	Yes	0	No	0	0.886488	0.561224	0	1	0	0	0	1	0.05		No		11388964	0	1
23533726	2013	The relationship between executive function and obesity in children and adolescents: a systematic literature review.	Reinert, Kaela R S;Po'e, Eli K;Barkin, Shari L	J Obes	Yes	9.82027	No	20.3333	2.07055	4.47645	97.7	1	0	0	0	1	0.95	30392864;34092076;31505516;34260606;25370364;26654798;36012036;29183701;39019153;34775283;38767872;25528693;28789992;31112737;30782863;25668386;30391226;24012890;26030086;28194417;31088207;30367891;31756405;35522990	No	25042899;29772309;28838577;39097098;27780839;36622372;30293593;33369183;24847262;30392864;27512383;35075111;28390903;32314544;38155877;35642172;28554851;29892787;33519640;36141387;28070402;32433603;29910989;34092076;32597742;28286355;24662774;27815333;32371802;33728769;34565309;27612875;28778812;26640451;26708324;31505516;30110715;35999515;34260606;29664932;25852628;30069717;29291664;25370364;266…	22218938;17566768;18223623;21311507;19595373;22546743;15557505;14649373;17145283;22785438;19766958;21681221;17543417;17056407;17471298;12587008;16144429;19806158;19349557;21281668;21291906;20930718;20440296;21350433;23211928;20161467;20552471;22021878;21694699;16445391;22913478;23964603;20116437;11778578;16422660;20510377;18193994;21845021;16144430;22253364;20057376;22005184;18948965;11035225;214…	244	56	10.1155/2013/820956
23560009	2012	Precocious puberty due to human chorionic gonadotropin secreting germinoma.	Nascimento, Daiane J;Leães, Carolina G S;Pereira-Lima, Julia F S;Oliveira, Miriam C	J Pediatr Neurosci	Yes	0.343086	No	0.615385	1.79368	3.62458	18.2	1	0	0	0	1	0.25		No	35938923;36419213;37452948;35843756;35620922;35669693;39792770;25105801	18586924;1719803;3857960;9624246;18509122;9095216;7546360;9232319	8	8	10.4103/1817-1745.106480
23576941	2012	Outcomes after trochleoplasty.	Faruqui, Sami;Bollier, Matthew;Wolf, Brian;Amendola, Ned	Iowa Orthop J	Yes	0.92748	No	1.30769	1.40994	2.31017	47.4	1	0	0	0	1	0.5		No	25435044;27782936;29372384;30499027;39811171;34782077;29744697;34365023;37664368;29210022;27032603;39798602;24993414;26935465;28459752;28045869;24993410	9474403;18256084;19193601;11732824;14171734;20062988;16263617;17478287;3381981;7584171;14530849;18335720;21302049;19504114;17301701;16567459;16635572;21473457;15645215;16645122	17	20
23671465	2013	Radial artery pseudoaneurysm managed by prolonged ultrasound-guided compression repair and aided by interval application of compression device.	Joseph, Vivek;Sambhaji, Charudutt;Prakashini, K	Australas Med J	Yes	0.222485	No	0.333333	1.49823	2.58401	11.3	0	0	0	0	-0.75	0.25		No	24703801;28828023;25989895;26476577	19829877;14562974;10644137;16227490;19644611;9497979;21208781;12817037	4	8	10.4066/AMJ.2013.1677
23823106	2013	Positive end-expiratory pressure influences echocardiographic measures of diastolic function: a randomized, crossover study in cardiac surgery patients.	Juhl-Olsen, Peter;Hermansen, Johan Fridolf;Frederiksen, Christian Alcaraz;Rasmussen, Linda Aagaard;Jakobsen, Carl-Johan;Sloth, Erik	Anesthesiology	Yes	1.16199	No	2.58333	2.22319	4.98118	55.8	1	0	0	0	1	0.75	33342737;33608045;35230558;35381904;29903030;30882475;25990266;37265333;32449337	Yes	27762243;33342737;35381842;26658177;33608045;24656616;35098852;35230558;35381904;29903030;34255390;30374644;40484612;33155349;30338539;31967221;25486492;30170863;26945353;37621761;33329052;30882475;25990266;28944931;25880324;27543137;24979552;37265333;32449337;25979529;34611205	9826313;6349445;21788358;3392336;13784949;16376752;12707120;16356246;1399972;15839987;8175502;19044173;9646946;14634723;22017275;17613642;10484428;8046124;12174345;15595582;9778330;19187853;1519849;20705790;23050132;17646587;9856744	31	27	10.1097/ALN.0b013e3182a10b40
23915180	2013	Weight misperception amongst youth of a developing country: Pakistan -a cross-sectional study.	Saleem, Muhammad Danish;Ahmed, Gulrayz;Mulla, Juwaria;Haider, Syed Sami;Abbas, Mustafa	BMC Public Health	Yes	0.790521	No	1.33333	1.68665	3.20706	41.6	1	0	0	0	1	0.5		No	31589553;27660703;25842980;37107976;25255608;31052368;25219492;38129799;26883372;35673292;28065195;28814377;39331626;32512706;28730613;29187948	11234459;20142281;22104126;19718673;16565773;12481642;24351731;23908859;18000179;17060656;21299879;21874712;20854167;16579846;21426567;21609460;20451244;19352576;21605350;21792323;14726171;19909422;19188102;22333075;21223272;16585662;16151414	16	27	10.1186/1471-2458-13-707
23933894	2013	The impact of obesity on benign and malignant urologic conditions.	Chu, Katrina F;Rotker, Katherine;Ellsworth, Pamela	Postgrad Med	No	0.417405	No	1.08333	2.5954	6.21194	22.5	1	0	0	0	1	0.5		No	29992381;29201500;28645971;26775386;33400308;28579439;36893965;26545240;37256322;34440955;32794294;29059045;27816298	21234260;12066091;16446746;9398038;16339454;8177048;16870270;16218483;18222914;12074505;11347788;9314926;15749839;9486458;10408483;17162145;19676082;7919148;14506617;8204357;19407331;16401915;3379300;17179486;7962311;23079532;9264267;6811834;9727373;10733035;19570484;3129444;17033617;18358592;20228997;17161522;11522554;21624550;17507151;1547923;10964002;15734737;10482485;19278051;11888531;1686203…	13	217	10.3810/pgm.2013.07.2679
23969350	2013	Clinical Spanish use and language proficiency testing among pediatric residents.	Lion, K Casey;Thompson, Darcy A;Cowden, John D;Michel, Eriberto;Rafton, Sarah A;Hamdy, Rana F;Killough, Emily Fitch;Fernandez, Juan;Ebel, Beth E	Acad Med	Yes	1.88298	No	3	1.59322	2.89811	72.7	1	0	0	0	1	0.5	38458488;33468598;36915138	No	29778122;30283851;25054413;37380258;38093027;25418242;35012526;38458488;38290808;26259055;25713276;39501743;31394260;30844905;33468598;35067168;24435596;35152769;39164755;39808857;29910972;25201156;30048713;23969358;29461136;36915138;36329559;27299172;25365437;31445969;24667471;34273559;29877912;27773981;36329797;36484536	12728111;19089503;22091825;22624935;10901356;17957420;16954489;20922496;18464136;7606608;16140695;12509547;12413338;22424655;17277013;20183357;15009776;16639205;12090837;19786911;10417598;20703951;20151191;11113842;15894705;22528618;16855260;16117746;17362215;20352518	36	30	10.1097/ACM.0b013e3182a2e30d
23969353	2013	Primary care, the ROAD less traveled: what first-year medical students want in a specialty.	Clinite, Kimberly L;Reddy, Shalini T;Kazantsev, Stephanie M;Kogan, Jennifer R;Durning, Steven J;Blevins, Terri;Chou, Calvin L;Diemer, Gretchen;Dunne, Dana W;Fagan, Mark J;Hartung, Paul J;Mechaber, Hilit F;Paauw, Douglas S;Wong, Jeffrey G;DeZee, Kent J	Acad Med	Yes	0.823189	No	1.5	1.82218	3.6552	43.1	1	0	0	0	1	0.25		No	33521489;24445110;26173526;35300656;25399015;27143249;24842950;28457534;28161006;29538108;30076570;34731727;40861546;27367951;25250748;30708369;34457576;32349741	21837375;2789604;20927669;20881711;18612751;19553644;17019913;19881426;20547907;20080517;22532656;12952999;15838091;22911330;16123458;20875315;3346978;23212502;19995172;19344453;7612128;23035994;2646488;21169785;22365861;13813058;16202000	18	27	10.1097/ACM.0b013e3182a316eb
23984896	2013	The classification of invasive carcinoma of the breast.	Gannon, Louisa M;Cotter, Maura B;Quinn, Cecily M	Expert Rev Anticancer Ther	No	0.35569	No	1.08333	3.04573	7.70099	19	0.5	0.5	0	0.433013	0.25	0.25		No	40470269;34513864;35571659;25148877;29228910;27279507;34364762;34217193;37428725;31624972;32794061;37817207;29322114	2910416;19204204;21509759;21709140;22138096;16651414;19436038;18037665;20404251;1757079;17478767;20203221;19841262;15591335;21690244;15489655;20837693;18490649;18258980;17159189;15574760;16045781;11553815;21304082;19579879;15998949;19898421;19047898;17448015;20587404;16861972;6254868;18668643;19648928;17873114;3798106;21258092;15328174;7496592;20853056;20800716;1607149;19469912;19228505;20001797;…	13	123	10.1586/14737140.2013.820577
24068887	2013	The psychometric properties of the persian migraine-specific quality of life questionnaire version 2.1 in episodic and chronic migraines.	Zandifar, Alireza;Masjedi, Samaneh Sadat;Haghdoost, Faraidoon;Asgari, Fatemeh;Manouchehri, Navid;Banihashemi, Mahboobeh;Najafi, Mohammad Reza;Ghorbani, Abbas;Zolfaghari, Behzad;Gholamrezaei, Ali;Shaygannejad, Vahid;Saadatnia, Mohammad	ScientificWorldJournal	Yes	0.905976	No	1.66667	1.83964	3.71292	46.5	1	0	0	0	1	0.75	35906640;38515207;39380085;37951975;39291634;39601107;40360751;40082970	No	38011478;36698737;27326362;35906640;38515207;39380085;24527462;37951975;25133238;39738973;33773328;24524078;39291634;24453913;39007966;39601107;25888584;40360751;40082970;40732886	12090375;16022079;7996652;12807523;23104655;11554952;22406987;23203506;8824004;9794853;7635717;17468941;15186301;12786922;14979299;21929662;15503844;23132299;14651676;22797868;11166485;9595870;22915957;10759923;15030534;10179706;3955482;12463270;20396640	20	29	10.1155/2013/950245
24095009	2014	Measuring upper airway volume: accuracy and reliability of Dolphin 3D software compared to manual segmentation in craniosynostosis patients.	de Water, Valerie R;Saridin, Joan K;Bouw, Frederik;Murawska, Magdalena M;Koudstaal, Maarten J	J Oral Maxillofac Surg	Yes	1.52171	No	2.18182	1.43379	2.31665	65.6	1	0	0	0	1	0.75	32377675	No	39317376;33483220;27692428;29036284;39347062;25415117;30713816;37705022;29257005;28651774;33523094;29169513;26258929;26293187;30005068;27260280;33291187;36267755;40634203;40084997;37627800;32377675;39244033;31564477	20679838;22554760;19361733;21239934;22554756;19644279;1519659;21624836;22032536;7172600;20056390;20381759	24	12	10.1016/j.joms.2013.07.034
24105312	2013	The effect of medical school on postgraduate fitness to practise decisions: a retrospective cohort study.	Sanders, Alexander;A Taylor, Celia	Br J Hosp Med (Lond)	Yes	0.132252	No	0.25	1.89033	3.88053	6.4	1	0	0	0	1	0.05		No	27286939;31487773;34133342	18275598;14532363;19288309;8400976;16729244;15317650;17125958;19563655;18723557;15297339;18723556;22331918;17945007;16543300;17973762	3	15	10.12968/hmed.2013.74.10.581
24113645	2013	Increased risk of intraoperative awareness in patients with a history of awareness.	Aranake, Amrita;Gradwohl, Stephen;Ben-Abdallah, Arbi;Lin, Nan;Shanks, Amy;Helsten, Daniel L;Glick, David B;Jacobsohn, Eric;Villafranca, Alex J;Evers, Alex S;Avidan, Michael S;Mashour, George A	Anesthesiology	Yes	1.65218	No	3.08333	1.86622	3.80081	68.4	1	0	0	0	1	0.75	32792132;25681040;25010744	Yes	29771097;40136457;25291610;32151241;26312484;26097989;28365683;25790208;26614137;36800807;37091942;25583217;31122735;25329019;40606625;26274626;33777414;32792132;32047772;34801782;26553813;27311914;29643160;25681040;32424286;24121216;31335547;31588356;24656775;31630505;37751454;25010744;25735710;25204697;28818873;33987668;25204236	17197842;1996761;12878613;22037642;21539481;6742485;19891771;19151283;22990178;16597725;15333419;15172773;5423844;7880514;20871802;18337600;19861364;1061512;15277908;8222030	37	20	10.1097/ALN.0000000000000023
24113696	2014	Comparing rates of distal edge necrosis in deep-plane vs subcutaneous cervicofacial rotation-advancement flaps for facial cutaneous Mohs defects.	Jacono, Andrew A;Rousso, Joseph J;Lavin, Thomas J	JAMA Facial Plast Surg	Yes	1.09193	No	1.36364	1.24884	1.73965	53.5	1	0	0	0	1	0.5		No	30570592;36603830;32371723;28676168;37545977;27010538;33368134;31942310;31348358;33363907;24980990;31093410;39152922;33386263;32502108	8797566;21768564;8016256;16302190;19158524;1986766;7892312;5411895;9252619;8982182	15	10	10.1001/jamafacial.2013.20
24126198	2014	Comparing methods to secure external fetal-monitoring devices.	Panelli, Danielle;Teplick, Frann;McCarthy, Mieka;Hebert, Stephen	MCN Am J Matern Child Nurs	Yes	0.148779	No	0.272727	1.8331	3.56235	7.3	1	0	0	0	1	0.05		Yes	30250758;35119782;30541361	19370591;22881463;23235650;22270179	3	4	10.1097/NMC.0b013e3182a8de72
24139602	2013	Wilson's disease in pregnancy: case series and review of literature.	Malik, Ayesha;Khawaja, Ali;Sheikh, Lumaan	BMC Res Notes	Yes	1.37027	No	2.58333	1.88527	3.8638	61.9	1	0	0	0	1	0.75	26747754;26832651	No	36140172;26430668;38312994;31179293;39166415;34507927;30992923;26747754;35663095;35042319;28859232;32806787;29768321;32476771;30574177;38660319;27266720;39247638;28797287;34375643;33549482;28706365;38691240;26593374;26832651;32026097;37395351;39182192;38253297;31462129;27350316	1171364;5835793;10655259;9077636;6020593;14445906;3704107;1517684;19381668;866569;3712863;5635646;9761160;2240101;19918395;11384817;4101615;759736;1186824	31	19	10.1186/1756-0500-6-421
24158493	2013	Intranasal topical local anesthetic and decongestant for flexible nasendoscopy in children: a randomized, double-blind, placebo-controlled trial.	Chadha, Neil K;Lam, Gilbert O A;Ludemann, Jeffrey P;Kozak, Frederick K	JAMA Otolaryngol Head Neck Surg	Yes	0.941135	No	1.41667	1.50527	2.60731	48	1	0	0	0	1	0.75	26611339;33017065;39417637;32525416;26525473;31202666;38415844	Yes	26207651;26308516;26611339;27542804;33017065;33779552;27729121;39417637;24925536;32525416;26525473;36575662;40416438;34000849;31202666;38415844;33386657	9220806;15854186;18082370;2367140;12472516;1399302;17720256;19833962;9669077;11298162;16996689	17	11	10.1001/jamaoto.2013.5297
24173086	2013	High-dose isotretinoin treatment and the rate of retrial, relapse, and adverse effects in patients with acne vulgaris.	Blasiak, Rachel C;Stamey, Christopher R;Burkhart, Craig N;Lugo-Somolinos, Aida;Morrell, Dean S	JAMA Dermatol	Yes	4.11938	No	7.08333	1.71951	3.31571	90.5	1	0	0	0	1	0.95	36346039;26889724;36656385;25306870;33185932	Yes	25781892;31754313;39290803;35000295;36346039;33936210;28385900;31115110;32501765;37020969;31380129;33489560;27541148;38809569;40643146;38197903;29052897;39813053;26970124;39658113;40846584;26386632;40949888;30920859;28318351;36284950;27893168;25373485;34687786;30296534;24688620;27779325;40790310;31413063;27539948;33727191;27015777;32283974;39359443;26897386;25886084;27177989;33571388;36539678;322…	6219690;23347302;22016276;16924051;15018017;16546586;15153892;19253234;22074369;9521042;18395669;19623167;21198947;2446935;22909370;20354506;21623757;21198520;21114478;16409263;17286159;2660711;19112761;2943615;20738323;16484824;19874358;22154700;20061724;21763566;6233335;17970803;9784036	85	33	10.1001/jamadermatol.2013.6746
24196118	2014	Violaceous necrotic plaques on the leg of an immunosuppressed patient. Cutaneous mucormycosis.	Xu, Shuai;Nambudiri, Vinod E;Tahan, Steven;Seo, Su-jean	JAMA Dermatol	Yes	0.0282165	No	0.0909091	3.22184	7.89472	1.8	1	0	0	0	1	0.05		No	24919518	16080086;21937481;15356792;15966968;19435437;8349863;15003897	1	7	10.1001/jamadermatol.2013.5322
24214951	2013	The impact of body mass index on reduction mammaplasty: a multicenter analysis of 2492 patients.	Gust, Madeleine J;Smetona, John T;Persing, J Scott;Hanwright, Philip J;Fine, Neil A;Kim, John Y S	Aesthet Surg J	Yes	2.16325	No	3	1.3868	2.21556	76.8	1	0	0	0	1	0.75	28112868;37335587;29425275	No	28043695;31262440;29548531;29044364;31461005;31679031;38510229;39137437;31481711;27069242;39003221;38720101;29169014;33559996;39841897;35299241;28112868;29908875;36518689;37335587;39104935;30854363;36472232;32472794;30694846;31178310;28207040;25919256;40000470;29425275;40073703;26895958;26164617;35862089;29291699;40452064	11039370;18626352;18812705;18594370;8970487;8543964;17471126;20682461;12490659;19083555;20354428;10623917;15840860;16462312;22090252;18039601;8543963;22286438;21629095;20071471;22005086;9785431;15793440;11932597;15793442;21666541;20395806;20347729;11357797;15803353;9731686	36	31	10.1177/1090820X13508131
24215040	2013	An epidemiological study of the association of coffee with chronic liver disease.	Walton, H B;Masterton, G S;Hayes, P C	Scott Med J	Yes	0.410073	No	0.833333	2.03216	4.34951	22.1	1	0	0	0	1	0.25	30578670	No	30578670;29401716;32384102;28051263;26556483;33923822;36208410;26357628;27194895;26806124	18711700;19585497;11897178;9022539;15868652;16772246;9698132;1476147;12875799;17205531;19088791;17342160;11557177;12067578;8104822;21145804;2869572;12702913;19249420	10	19	10.1177/0036933013507869
24226651	2014	Staging for cutaneous squamous cell carcinoma as a predictor of sentinel lymph node biopsy results: meta-analysis of American Joint Committee on Cancer criteria and a proposed alternative system.	Schmitt, Adam R;Brewer, Jerry D;Bordeaux, Jeremy S;Baum, Christian L	JAMA Dermatol	No	3.83072	No	8.36364	2.1833	4.65486	89.4	1	0	0	0	1	0.95	29898593;32385689;26219687;29331386;32113941	No	29027157;27226362;35158897;31084719;31084718;37444401;26963116;36410970;28917382;24226031;26820755;35042657;38203550;30849684;25965008;25182221;28556451;27262708;38339415;39699741;32583034;25667775;34904573;28773588;40412889;30227190;29141074;29332705;25517758;25786077;28410392;28732551;29898593;25911663;35125444;33620947;29701281;27680009;37417890;28762020;34358340;30359624;28202188;32385689;373…	1564155;22778321;9260634;15681519;20523053;18364506;12900606;17058288;18617440;21685461;17005948;16280303;14732663;14616367;20231499;11896781;8599733;11966724;21771334;19889009;12946795;9604987;19713116;16649220;12562341;23325457;11274625;17129703;17430374;16783833;14662421;19117354;23375456;11869018;14520114;16157938;12077575;21647761;22285618;18556255;17083582;21975320;17598843;15867656;1607418…	92	49	10.1001/jamadermatol.2013.6675
24246261	2014	Higher clinical performance during a surgical clerkship is independently associated with matriculation of medical students into general surgery.	Daly, Shaun C;Deal, Rebecca A;Rinewalt, Daniel E;Francescatti, Amanda B;Luu, Minh B;Millikan, Keith W;Anderson, Mary C;Myers, Jonathan A	Am J Surg	Yes	0.44108	No	0.636364	1.44274	2.34456	23.8	1	0	0	0	1	0.05		No	29174240;27889269;29157890;32600892;30401615;30293900;35294613	20347747;16864030;18308226;21976075;15145693;19730238;1546991;14572775;12885602;18847638;22863797;21156306;18427021;15349103;14555922;8216633;15078711;23029861	7	18	10.1016/j.amjsurg.2013.07.037
24258303	2014	Facial allergic granulomatous reaction and systemic hypersensitivity associated with microneedle therapy for skin rejuvenation.	Soltani-Arabshahi, Razieh;Wong, Jillian W;Duffy, Keith L;Powell, Douglas L	JAMA Dermatol	Yes	3.35328	No	7.09091	2.11462	4.44058	87.1	1	0	0	0	1	0.95	28805934;37924217;33058522	No	29203415;30997387;25865925;29154501;35290149;28848356;37250016;30267480;37854746;26646399;31678394;28805934;31280844;38131201;38196306;30965148;30266385;40212420;27363773;37427735;34448760;29892671;37916468;40770170;37924217;37353946;39584690;28796657;28491962;35047475;37169413;26071794;26143429;28690124;38654341;33058522;37054883;27891740;33816735;32205757;31273476;25312540;29025223;33791612;380…	11712042;864274;9204168;18482009;2064942;19959420;18349665;9789987;864275;21506967;13611354;19615662;15019747;16027303;21143049;656323;16487092	78	17	10.1001/jamadermatol.2013.6955
24274720	2013	Russell body gastritis showing IgM kappa-type monoclonality.	Araki, Daiju;Sudo, Yuta;Imamura, Yasuhiro;Tsutsumi, Yutaka	Pathol Int	Yes	0.893519	No	1.41667	1.58549	2.87256	46	1	0	0	0	1	0.25		No	38971619;36002890;25001185;32577282;27571792;27807558;28974965;31534745;28874963;25610537;31031217;28592787;38638066;27006517;25753380;31388200;26310272	8600045;16133959;20408860;19340908;9589496;22688169;15563664;16961813;21997595;19159929	17	10	10.1111/pin.12105
24284887	2014	A case of isotretinoin-induced purpura annularis telangiectodes of Majocchi and review of substance-induced pigmented purpuric dermatosis.	Kaplan, Rachel;Meehan, Shane A;Leger, Marie	JAMA Dermatol	No	0.771424	No	1.36364	1.76769	3.35828	40.8	1	0	0	0	1	0.5		No	37565512;37653568;26555283;34079180;29136063;32236987;34175124;31440562;33368594;28793154;29381224;38473891;37522716;36817442;32803361	14081558;11603391;15965444;12084086;8129346;2507607;15230884;6685460;18494820;19775410;23574037;22780873;1791222;23463835;17179010	15	15	10.1001/jamadermatol.2013.7371
24296826	2014	Follow-up imaging for vertebral osteomyelitis: a teachable moment.	Visconti, Adam J;Biddle, Joshua;Solomon, Marc	JAMA Intern Med	Yes	0.0867546	No	0.181818	2.09577	4.3818	4.2	1	0	0	0	1	0.25		No	37234461;33294238	17416823;16779743;8610571;9106320;17118291	2	5	10.1001/jamainternmed.2013.12742
24322671	2014	Chronic concern over an acute-phase reactant: a teachable moment.	Badani, Shelby;Na, Sopheap	JAMA Intern Med	Yes	0.0731291	No	0.181818	2.48626	5.59998	3.6	1	0	0	0	1	0.05		No	39195554;28899714	12813013;16773693;17126130;23578861;18492397;11818784	2	6	10.1001/jamainternmed.2013.12762
24326722	2013	Brainstem abscess presenting with lateral gaze palsy in a healthy adolescent patient.	Loan, James J M;Jamjoom, Aimun A B;Fouyas, Ioannis	Br J Hosp Med (Lond)	Yes	0	No	0	0.792916	0.251816	0	1	0	0	0	1	0.05		No		10206159;17420410;23396935;4964657;21087684;8177403;12223380;15466324;8161630	0	9	10.12968/hmed.2013.74.12.700
24334401	2014	Box jellyfish envenomation: case report of effective lemon and oil emulsion treatment.	Hamann, Carsten R;Hamann, Dathan;Richardson, Clare;Seeburger, Jack	Trop Doct	Yes	0.203998	No	0.272727	1.33691	2.01441	10.3	0.5	0.5	0	0.433013	0.25	0.05		No	27399728;29068939;30083932	20116454;22677532;23434796;12442242;14661686	3	5	10.1177/0049475513515215
24343289	2013	Survey criteria for fibromyalgia independently predict increased postoperative opioid consumption after lower-extremity joint arthroplasty: a prospective, observational cohort study.	Brummett, Chad M;Janda, Allison M;Schueller, Christa M;Tsodikov, Alex;Morris, Michelle;Williams, David A;Clauw, Daniel J	Anesthesiology	Yes	7.21006	No	14.5	2.01108	4.27981	96.2	1	0	0	0	1	0.95	37384640;33594404;28842370;28339521;32173059;25386752;25772388;39694726;27387351;40639585;38219852;37440337;27183154;30562268;31633588;40751295;39992690;35213348;29998303;31821014;38354967;33740353;31389832;30640659;33674851;26626295;36921216;30762694;39466155;29891412;40738630	Yes	37384640;33594404;28805960;32051925;31072747;28842370;25952062;34528069;37752664;34025059;32248650;37751146;31364883;35665522;28339521;32173059;28814895;34803155;25386752;33523565;25772388;28182837;29642237;25782640;30963059;32142814;24737367;25702595;25896486;25768860;29863527;39694726;27291641;35812839;34803154;34705013;37084922;26379048;28272117;28482098;27643834;28957836;27387351;26924379;298…	22958298;21962316;19638325;22842653;22653521;21285161;17403800;6226916;15588296;20961687;20461783;10534586;19672167;6880820;21542893;15042521;7936709;12753877;21396462;18313558;21452252;19479689;22662163;14622836;18609732;20961685;21799404;15322437;22713634;18759314;17855614;17022849;22634871	174	33	10.1097/ALN.0b013e3182a8eb1f
24347765	2013	Effect of melatonin and gabapentin on anxiety and pain associated with retrobulbar eye block for cataract surgery: a randomized double-blind study.	Khezri, Marzieh-Beigom;Oladi, Mohammad-Reza;Atlasbaf, Ali	Indian J Pharmacol	Yes	1.38745	No	2.25	1.62168	2.99222	62.3	1	0	0	0	1	0.75	26153173;28403084;36243712;37606659;33753956	Yes	31467696;26153173;27113953;25028222;32455582;33319916;32916009;28403084;28243296;29246003;26321393;36243712;37606659;40666768;31598047;28746841;33753956;30533388;26835178;26300519;30214884;38146034;29138592;27426431;28078842;31133886;38988418	10960399;16595611;10910871;16244006;18071190;18763235;10321240;18806063;15845693;11336663;15840990;20823763;16361302;16687277;9659873;10917408;16914695;11799505;18006529;12870565;16595614;17198534;16805934;12218520;19299777;19010741	27	26	10.4103/0253-7613.121368
24347766	2013	Development of a teaching module for parenteral drug administration and objective structured practical examination stations in pharmacology.	Devi, Vasudha;Upadhye, Prachitee;Ram, Pradhum;Menezes, Ritesh G	Indian J Pharmacol	Yes	0.139255	No	0.166667	1.19684	1.58744	6.8	1	0	0	0	1	0.05		Yes	40546605;32201445	17128899;19458202;16205824;15070412;19594527;19594534;19594535;15488152;16568877;15753744;21890872;19250142;12196090;19906021;27407613;17304661;17139402	2	17	10.4103/0253-7613.121369
24361023	2013	Antivascular endothelial growth factor antibody for treatment of glioblastoma multiforme.	Hanson, Joseph A;Hsu, Frank P K;Jacob, Arun T;Bota, Daniela A;Alexandru, Daniela	Perm J	No	0.0625702	No	0.166667	2.66368	6.43769	3.1	1	0	0	0	1	0.05		No	26044161;25680731	15831232;21142749;10944597;17145522;16709014;7743477;19114704;17598822;23095881;8625246;11937180;21603247;11086806;12684411;10914698;19269895;19043778;15476282;19720927;20564141;17108063;18327820;20406901;15685439;11005565;21432029;12778130;12777082;17882276;20716591;21036490;16355214;18356283;16476830;21882183;17827463;10561324;19593660;19897538;12959431;12960124;18757334;18671639;11780887;19349…	2	52	10.7812/TPP/13-081
24366039	2014	Weil syndrome: a rare cause of cerebral venous thrombosis.	Vale, Thiago Cardoso;Santos, Gustavo Camargos de Toledo;Saturnino, Saulo Fernandes;Antunes Neto, Adao Soares;Amâncio, Frederico Figueiredo;Oliveira, Marluce Aparecida Assuncao;Fernandes, Breno Franco Silveira;Gomez, Rodrigo Santiago;Andrade, Marcus Vinícius;Teixeira, Antonio Lucio	JAMA Neurol	Yes	0.150055	No	0.272727	1.81752	3.51373	7.4	0.666667	0	0.333333	-0.288675	0.5	0.05		No	37892039;27738562;26566039	17015929;16603251;11524519;22843698	3	4	10.1001/jamaneurol.2013.2175
24382622	2014	Use of therapeutic hypothermia in cocaine-induced cardiac arrest: further evidence.	Scantling, Dane;Klonoski, Emily;Valentino, Dominic J	Am J Crit Care	Yes	0	No	0	1.31423	1.94366	0	1	0	0	0	1	0.05		No		19081448;14767591;10563216;11157713;22353781;20956224;12858857;18036703;11856793;22265728;23007950;17093073;7561868;2576507;17350374	0	15	10.4037/ajcc2014299
24401975	2014	Recurrent pneumonia as a result of Mounier-Kuhn syndrome.	Desiderio, Michael;Fettig, Jade;Nagarajan, Vijaiganesh	Br J Hosp Med (Lond)	Yes	0	No	0			0	1	0	0	0	1	0.05		No		7618672;20066541;2338095;21494536	0	4	10.12968/hmed.2014.75.1.52
24412056	2014	Bullous phototoxicity from voriconazole.	Barbosa, Naiara S;Wetter, David A	J Emerg Med	Yes	0.354484	No	0.545455	1.53873	2.64401	18.9	1	0	0	0	1	0.25		No	30888626;30087464;34451820;30201407;31093949;27638435	19896749;21382298	6	2	10.1016/j.jemermed.2013.09.018
24431346	2014	A comparative analysis of readmission rates after outpatient cosmetic surgery.	Mioton, Lauren M;Alghoul, Mohammed S;Kim, John Y S	Aesthet Surg J	Yes	1.22808	No	1.72727	1.40649	2.23146	57.8	1	0	0	0	1	0.75		No	25415104;31568289;25719698;29255536;24497617;30649214;29351096;30854363;33214469;33564578;39737651;38348141;40799465;26163312;29373443;26631355;36728533;27579234;28083753	9717590;23335648;23482669;7991186;22683595;12208439;22868311;11324875;19294964;22093178;22335277;16164866;19339721;1868394;16085292;2524854;20554975;23953964;10232713;12447066;11391211;20827237;10561098;8371443;20395806;9112893;2607312;7411765;12360080	19	29	10.1177/1090820X13519796
24434822	2014	Translation and validation of the Self-care of Heart Failure Index into Persian.	Siabani, Soraya;Leeder, Stephen R;Davidson, Patricia M;Najafi, Farid;Hamzeh, Behrooz;Solimani, Akram;Siahbani, Sara;Driscoll, Tim	J Cardiovasc Nurs	Yes	0.638476	No	1.09091	1.70862	3.174	34.4	1	0	0	0	1	0.5	31190459;25944829;31770472	No	30095753;33959168;31190459;33445459;38833309;25512887;25944829;32149197;27855576;31770472;30429118;36802349	23832431;15642526;22445444;18437071;19786884;11838715;23239837;19755193;21875507;21558868;21558864;15309704;21263344;17824943	12	14	10.1097/JCN.0000000000000121
24448046	2014	A randomized trial of a three-hour protected nap period in a medicine training program: sleep, alertness, and patient outcomes.	Shea, Judy A;Dinges, David F;Small, Dylan S;Basner, Mathias;Zhu, Jingsan;Norton, Laurie;Ecker, Adrian J;Novak, Cristina;Bellini, Lisa M;Dine, C Jessica;Mollicone, Daniel J;Volpp, Kevin G	Acad Med	Yes	1.02825	No	2	1.94504	3.91157	51.2	1	0	0	0	1	0.5	39392631;30855741;28329124;26715234	Yes	28018556;32942907;39388823;35991104;30794317;32868025;39392631;29049076;32838563;33327802;29461321;30855741;29708437;34948844;29144168;36181404;28329124;38233476;33229212;26715234;31723161;32754663	23002951;9122559;22025811;3659730;8026448;2265922;19194521;22914520;4012152;20712854;21912278;20573917;18359253;21532951;1947593;16754921;12531174;11683484;23212498	22	19	10.1097/ACM.0000000000000144
24474098	2013	Incidence of acne vulgaris in young adult users of protein-calorie supplements in the city of João Pessoa--PB.	Pontes, Thaís de Carvalho;Fernandes Filho, Gilson Mauro Costa;Trindade, Arthur de Sousa Pereira;Sobral Filho, Jader Freire	An Bras Dermatol	Yes	1.1076	No	1.91667	1.73047	3.35193	54	1	0	0	0	1	0.75	38291989	Yes	27015774;32702243;38255133;40050886;28937838;30850041;32748305;38014501;26203267;38291989;28326292;31531161;36226732;30726466;38633058;38794714;33462816;38481345;35373155;29241749;33399523;34423427;37297488	21034984;15692464;20676468;18187438;18194824;20228538;15253675;12472347;20361171;17083856;20930691;21335995	23	12	10.1590/abd1806-4841.20132024
24474127	2013	Staphylococcal abscess caused by trauma with a rosebush aculeus (Plantae, Rosaceae): apropos of a case.	Bernardes Filho, Fred;Alves, Andreia Oliveira;Martins, Gustavo;Sasso, Letícia Soares;Gama, Carolina Mendonça;Cenci, Gardênia Borges	An Bras Dermatol	Yes	0	No	0	0.958836	0.800448	0	0.5	0.25	0.25	0	0.25	0.05		No		17350497;20944908	0	2	10.1590/abd1806-4841.20132864
24481483	2014	Effectiveness of intraocular pressure-lowering medication determined by washout.	Jampel, Henry D;Chon, Brian H;Stamper, Robert;Packer, Mark;Han, Ying;Nguyen, Quang H;Ianchulev, Tsontcho	JAMA Ophthalmol	Yes	1.65553	No	2.90909	1.7572	3.32557	68.5	1	0	0	0	1	0.75	33907888;36593090;31712013;32289292;36931429;25088629;40622212;29700925	Yes	33907888;37619862;40990992;29762267;36582193;39544960;36593090;35980846;31712013;38985408;40685164;30363694;32289292;40076484;25594765;33551371;35386148;37855977;39164070;35918941;40560133;29342845;36931429;37601627;25088629;27077231;32931948;32622847;40622212;32277009;29700925;40965904	16401779;19546601;15097258;11813932;21048504;12504698;11116698;8484454;22335426;18321582;15921747;12419091;19092464;19038627;19815286;15531304;22004074;21792284;16876500;19120978	32	20	10.1001/jamaophthalmol.2013.7677
24485975	2014	Is bone turnover of jawbone and its possible over suppression by bisphosphonates of etiologic importance in pathogenesis of bisphosphonate-related osteonecrosis?	Ristow, Oliver;Gerngroß, Carlos;Schwaiger, Markus;Hohlweg-Majert, Bettina;Kehl, Victoria;Jansen, Heike;Hahnefeld, Lilian;Otto, Sven;Pautke, Christoph	J Oral Maxillofac Surg	Yes	1.60866	No	3.27273	2.03445	4.19047	67.5	1	0	0	0	1	0.75	27770302;33060659	No	36106755;40001446;28153754;40917557;34553308;27770302;26847441;29680992;24469255;34194744;30055439;38038751;39410587;25262401;28803745;37176739;32033299;37008011;27995542;32395390;38155341;34576260;25807940;31462858;35933703;32829042;33166522;28647850;36984535;31705367;28188075;30815045;27137436;32440898;31930124;33060659	17572168;16454811;7416512;18602738;19003973;23147542;19016713;23242045;18287266;20138570;18022461;21122971;15122554;9676853;16798918;19371816;20133256;22885823;12748652;21676622;23114879;1594171;19772941;18600409;12054176;9101361;18234504;14615459;9144861;18089719;20971371;17075846;660289;15108222;12966493;18282788;8965151;18355603;19294435;21157201;12966490;22143730;16956814;18834251;19631301;23…	36	48	10.1016/j.joms.2013.11.005
24503894	2014	A recurrent right ear mass.	Tu, Nathan C;Adam, Stewart I;Michaelides, Elias M	JAMA Otolaryngol Head Neck Surg	Yes	0	No	0	1.19469	1.57073	0	1	0	0	0	1	0.05		No		950854;12011260;21863251;1031337;3421417;17639440	0	6	10.1001/jamaoto.2013.6635
24505527	2013	Primary hyperaldostronisim as initial presentation of adrenal cortical carcinoma with liver metastasis: a case report.	Aghamohammadzadeh, Naser;Faraji, Afsaneh;Bozorgi, Farshid;Faraji, Ismail;Moghadaszadeh, Majid	Int J Hematol Oncol Stem Cell Res	Yes	0.122924	No	0.25	2.03378	4.35486	5.9	1	0	0	0	1	0.25		No	37313469;25765741;40270176	12478091;15913443;14514341;1455322;17966598;10679640;10622498;10732261;9893659;11572033;11260859;12614096;19574489;8242539;16551738	3	15
24522013	2013	Amiodarone-induced thyrotoxicosis in a case of Eisenmenger's syndrome.	Czarnywojtek, Agata;Woliński, Kosma;Waśko, Ryszard;Florek, Ewa;Zgorzalewicz-Stachowiak, Małgorzata;Fichna, Marta;Greberska, Weronika;Guzik, Przemysław;Lodyga, Martha;Kwiecinska, Barbara;Ruchała, Marek	Neuro Endocrinol Lett	Yes	0.0397117	No	0.0833333	2.09846	4.56875	2.2	1	0	0	0	1	0.05		No	26859590	11600529;15490061;9538302;15228405;17103224;17572251;19675515;18771562;6805719;2308184;11936310;6688091;22510014;19508595;8992925;19622616;3020113;12165117;22433945;18603573;9549759;8144857;22865896;7946779;10765898;4926257;17043940;16556715;12727944;8768854;17148557;8168278;22378090;12490863;6240057;2547467;11901034;2745931;9217642;2781955;1392826;11294826;14984821	1	43
24522016	2013	Core needle biopsy of thyroid nodules - evaluation of diagnostic utility and pain experience.	Stangierski, Adam;Wolinski, Kosma;Martin, Karolina;Leitgeber, Olena;Ruchala, Marek	Neuro Endocrinol Lett	Yes	0.807571	No	1.33333	1.65104	3.08931	42.4	1	0	0	0	1	0.5	28096731	Yes	28096731;26900960;27220941;40468610;31475094;31203562;28042647;29589393;27090114;29589112;25129650;32665216;29589388;35306164;27791426;29113031	22304417;21104638;23090269;21516611;20405636;11268465;21407159;9027275;19846805;16690487;19855364;23788865;20848434;17709309	16	14
24526795	2014	Suicide literacy, suicide stigma and help-seeking intentions in Australian medical students.	Chan, Wen I;Batterham, Philip;Christensen, Helen;Galletly, Cherrie	Australas Psychiatry	Yes	4.16852	No	6.45455	1.5484	2.67419	90.7	1	0	0	0	1	0.75	29562906;29606711	No	29686635;40410258;30690334;40598401;29728075;39072387;39155868;37191228;32421600;33522335;29924653;30135775;38089390;35497677;40241209;36997983;30728964;32373752;28337924;34080134;34342844;31213314;36726611;39448922;32588402;26733336;26483722;36283535;39210328;26419827;34321546;34985161;40892737;36707037;38010105;30977549;27662524;40528850;29562906;32934394;40122898;39286515;27715477;40646605;299…	11292521;8573051;15958803;15935241;12501964;18423003;10510666;22846447;16403031;16565188;15583907;19668361;11059991;14643560;16473129;18765703	71	16	10.1177/1039856214522528
24565096	2013	Anesthetics, cerebral protection and preconditioning.	Nunes, Rogean Rodrigues;Duval Neto, Gastão Fernandes;de Alencar, Júlio César Garcia;Franco, Suyane Benevides;de Andrade, Nayanna Quezado;Dumaresq, Danielle Maia Holanda;Cavalcante, Sara Lúcia	Braz J Anesthesiol	No	0.236382	No	0.5	2.11522	4.62416	12.1	1	0	0	0	1	0.05		No	30108514;33071923;37186301;37627321;26081149;35016494	8669689;7878464;1882734;12436031;16013694;1380876;12960563;1677549;16007890;16443127;12170064;9546794;7566472;10589624;7634825;7686173;14980940;12270685;10380977;15246841;10844101;2001016;11220383;14576552;2868412;10391610;8416602;14508320;10655912;2892896;12165130;1736701;12578222;7953639;9895065;14205366;11575551;1757340;9804648;14742687;7631357;12606913;10216195;9488168;12833644;8364736;821306…	6	122	10.1016/j.bjane.2012.06.003
24565247	2013	Anesthesia for cesarean section in a patient with Guillain-Barre syndrome: Case report.	Volquind, Daniel;Fellini, Roberto Taboada;Rose, Giana Lucho;Tarso, Gabriel Pedro	Braz J Anesthesiol	Yes	0.0638684	No	0.0833333	1.30477	1.94431	3.2	1	0	0	0	1	0.05		No	35350220	19293590;15005776;2993950;848725;17572328;19825049;19441874;3661945;15800230;9746040;12956618;10947755;15512011	1	13	10.1016/j.bjane.2012.06.002
24575276	2013	Primary follicular lymphoma of the conjunctiva in a 12 year-old male.	Taghipour Zahir, Sh;Miratashi, S A;Nazemian, M;Zand, S	Iran J Ped Hematol Oncol	Yes	0.301107	No	0.666667	2.21405	4.95097	15.8	0.714286	0	0.285714	-0.247436	0.571429	0.25		No	39046122;30709807;32596505;26003619;35308723;36196757;25824110;31876675	3217539;21093330;15692775;5007387;16341151;15690646;10906102;12657939;2023568;17255761;16166588	8	11
24575285	2013	Infantile fibrosarcoma in a child: a case report.	Hashemi, A;Tefagh, S;Seifadini, A;Moghimi, M	Iran J Ped Hematol Oncol	Yes	0.332125	No	0.5	1.50546	2.60791	17.6	0.8	0	0.2	-0.173205	0.7	0.25		No	33344316;31521455;26604519;31657985;40726870;30797242	8341216;561651;19917847;11745814;18796134;10511160;19398311;8612084;19998472;8279625;9734437	6	11
24581108	2014	Refractory atrial fibrillation effectively treated with ranolazine.	Vaishnav, Aditi;Vaishnav, Avani;Lokhandwala, Yash	Indian Heart J	No	0.125187	No	0.272727	2.17856	4.64007	6.1	1	0	0	0	1	0.25		No	33144165;25028555;27358212	15243300;15378131;15302796;17456819;22621799;15277312;15093870;14734593;8548113;20488304;14569181;15313941;17804441;9725923;21392637;21726841;16686675;16875985;17349881;11602543;16904574;22985658;17785620;18679523	3	24	10.1016/j.ihj.2013.12.024
24595176	2014	Learning the oral and cutaneous signs of micronutrient deficiencies.	Kaminski, Mitchell V;Drinane, James J	J Wound Ostomy Continence Nurs	No	0.0784769	No	0.0909091	1.15842	1.45758	3.8	1	0	0	0	1	0.05		No	27391287	1646640;8530536;17290304;10476173;10998429;8910875;1830985;20887840;16416195;10728513;17244314;2842365;19521288;9625080;18337709;15714036;4236517;8239957;21362086;6849629;19447023	1	21	10.1097/WON.0000000000000012
24600676	2014	Quality of care measures in multimorbidity.	Pillay, Megan;Dennis, Sarah;Harris, Mark F	Aust Fam Physician	Yes	0.686428	No	1.18182	1.72169	3.21479	36.8	1	0	0	0	1	0.5	37069536	No	29090173;27811577;37069536;38267315;37996845;31815675;28511964;36837477;30016472;25399248;30056378;30719790;35260956	22762722;15550802;3045356;15466678;11072882;22961822;20880119;17568030;18637770;20721633;19061679;11021894;22359665;12359681;20560685;16816287;19734534;17515774;859364;19727967;22945950;22960377;18266045;22228248;19487595;21401985;2754793;21123404;21866374;22432109;19597174;20220588;10457733;9596063;20346523;16696748;18465174;23009301;19342404;16091574;19682024;16398906;18055502;20832375;10177149…	13	51
24626645	2014	Incontinentia pigmenti.	Poziomczyk, Cláudia Schermann;Recuero, Júlia Kanaan;Bringhenti, Luana;Maria, Fernanda Diffini Santa;Campos, Carolina Wiltgen;Travi, Giovanni Marcos;Freitas, André Moraes;Maahs, Marcia Angelica Peter;Zen, Paulo Ricardo Gazzola;Fiegenbaum, Marilu;Almeida, Sheila Tamanini de;Bonamigo, Renan Rangel;Bau, Ana Elisa Kiszewski	An Bras Dermatol	No	1.72544	No	2.90909	1.686	3.10345	69.8	1	0	0	0	1	0.5		No	40677924;28237387;28870493;33763909;40190940;31567299;27195166;38106755;39180698;28785344;33115299;39216066;26777982;28533687;26697536;39882206;33389807;30073775;25435274;32367988;35665106;28864745;28864744;37736366;36760926;36147820;27717008;37212609;29197078;29186243;27349142;32678511	5430311;12588226;11039440;14651567;17632728;18983617;20055774;6935407;17950640;8423608;18241293;17938957;8023849;8279651;2378846;14580659;12140463;19055595;12975158;17224368;13679126;11059549;17352958;19489863;9202806;22453515;15789024;18809269;20842883;10150831;12515083;8530701;21092077;15956533;12134130;23079196;12714390;17976725;10720994;9689623;19439907;11068174;2340032;18065513;8893249;10839…	32	80	10.1590/abd1806-4841.20142584
24626660	2014	Acquired epidermodysplasia verruciformis in a renal transplant recipient--case report.	Mendes, Alena Darwich;Bittencourt, Maraya de Jesus Semblano;Moure, Emanuella Rosyane Duarte;D'Macêdo, Camila Maria;Yamaki, Igor Nagai;Araújo, Dyandra Moreira de	An Bras Dermatol	Yes	0.643108	No	1.09091	1.69631	3.1356	34.6	1	0	0	0	1	0.25		No	33363803;28196644;28504981;34403500;26588337;28697224;30773702;26724886;28700430;32568838;26646304;30156265	12816165;6253573;11583488;1847068;2838553;6135911;19150275;21292228;22068772	12	9	10.1590/abd1806-4841.20142803
24636864	2014	Rare presentation of foot postaxial polydactyly.	Rafique, Atif;Arshad, Ambreen;Abu-Zaid, Ahmed	J Foot Ankle Surg	Yes	0.76608	No	0.909091	1.18668	1.54574	40.5	1	0	0	0	1	0.25		No	29085641;38970409;34613951;30448182;39366864;30699465;33353821;33999568;34006434;36522467	4019759;11121315;18480421;9880209;12415940;19617852;6736567;1561258;185565;3809271;17414786;9080758;21647959;16701056;3240072;9375922;10096682	10	17	10.1053/j.jfas.2013.12.023
24644462	2011	Münchausen's Syndrome in the Form of Factitious Vomiting in a Young Female.	Hemmatian Borojeni, Babak;Zaheriany, Seyyed Mohammad Salar;Hemmatian Borojeni, Nahid;Bidaki, Reza	Iran J Psychiatry Behav Sci	Yes	0.0620718	No	0.0714286	1.15074	1.54058	3.1	1	0	0	0	1	0.05		No	38736625	15188182;11681552;7724715;12777276;413036;12457022;3042995;3789149;12171375;8094027;8134526;7424881;7972668;17252033	1	14
24656763	2014	Reduction of the intermetatarsal angle after first metatarsal phalangeal joint arthrodesis: a systematic review.	Dayton, Paul;Feilmeier, Mindi;Hunziker, Brian;Nielsen, Todd;Reimer, Rachel A	J Foot Ankle Surg	Yes	1.50349	No	1.72727	1.14884	1.42771	65.1	1	0	0	0	1	0.75	38987032	No	38758677;30343598;36964117;28628523;36995134;37716737;38987032;26315348;34376342;39461469;35999115;37209902;37846094;27489969;36792480;39909235;27811281;29784530;34706857	24220285;2767567;11995840;10724225;20637657;10789670;16210157;19439141;17144945;16221449;16487462;20152753;22735282;12400715;9127107;2229914	19	16	10.1053/j.jfas.2014.01.020
24659380	2014	The accuracy of colonoscopic localisation of colorectal tumours: a prospective, multi-centred observational study.	Johnstone, M S;Moug, S J;West of Scotland Surgical Research Network	Scott Med J	Yes	0.432628	No	1.27273	2.94185	7.02125	23.4	1	0	0	0	1	0.5	25376334;40603613	Yes	34232787;24933739;37009370;39978239;34611841;30851829;34180583;31103625;39001253;27699516;29588842;27826775;25376334;40603613	21160830;19930147;7992181;20333403;16230540;7607032;22209431;9602002;17534547;23268629;7561430;21494153;20054542	14	13	10.1177/0036933014529051
24665280	2012	A case of schizencephaly and septo-optic dysplasia presenting with anterior encephalocele.	Fadakar, Kaveh;Dadkhahfar, Sahar;Esmaeili, Arash;Keyhanidoust, Zarrintaj	Iran J Child Neurol	Yes	0.193212	No	0.230769	1.19438	1.57182	9.7	1	0	0	0	1	0.05		No	31130048;39496142;32712408	20993391;9974075;12117363;19623216;8528262;13360148;15921232;5490624;4191531;21026933	3	10
24667512	2014	Harassment and discrimination in medical training: a systematic review and meta-analysis.	Fnais, Naif;Soobiah, Charlene;Chen, Maggie Hong;Lillie, Erin;Perrier, Laure;Tashkhandi, Mariam;Straus, Sharon E;Mamdani, Muhammad;Al-Omran, Mohammed;Tricco, Andrea C	Acad Med	Yes	21.9166	No	39.5455	1.80436	3.47268	99.5	1	0	0	0	1	0.95	32462290;32675791;32423606;27993202	No	32469816;38765780;29448972;28353506;36449918;31144346;36981491;35368502;37489517;38949810;26647250;29901655;33939079;35271406;37653426;37102988;32209074;35442907;30946072;36762435;31103647;35291457;34104576;36162793;32889917;32889919;32700219;33605580;40144080;34921552;38125897;37582252;38714392;40274756;40144078;39233770;29378917;32097144;37046928;30697662;34309905;39610855;40737204;39169656;291…	19060948;19573185;18467338;7916803;12111919;2294325;8646653;8139064;18346119;7832819;23563000;15598920;9291743;8933712;20133103;8940925;8940924;7054531;1857273;10536607;19022605;18957136;1926843;16019328;14522671;16261665;9834696;9347738;9730000;8889136;19631508;15505671;1731137;16390504;12088491;15690873;8606140;12480632;14522669;7927296;11729815;16223896;16707293;19938239;12058552;8419819;10186…	435	66	10.1097/ACM.0000000000000200
24717999	2014	Sphenoidal intracranial chondrosarcoma.	Khan, Faraz Qayyum;Mari, Abdul Razzak;Afzal, Rafia	J Coll Physicians Surg Pak	Yes	0.181409	No	0.363636	2.00452	4.0971	9	1	0	0	0	1	0.25		No	28717079;32785833;25667469;33136664	20077365;19796952;19921291;21318031;18503325;9667567;19386442;10555005;16631334	4	9	03.2014/JCPSP.S34S36
24718786	2014	Abdominal Pain and Mass.	Marshall, Trisha L;Turza, Kristin C;Cook, Stephen L;Smith, Philip W	JAMA Surg	Yes	0	No	0	1.78215	3.40341	0	1	0	0	0	1	0.05		No		21441298;15801951;22157415;20643523;21922365	0	5	10.1001/jamasurg.2013.1694
24742484	2014	Bone tissue engineering by way of allograft revitalization: mechanistic and mechanical investigations using a porcine model.	Runyan, Christopher M;Ali, Samantha T;Chen, Wendy;Calder, Bennet W;Rumburg, Aaron E;Billmire, David A;Taylor, Jesse A	J Oral Maxillofac Surg	Yes	0.182901	No	0.363636	1.98816	4.04607	9.1	0.25	0.5	0.25	0.216506	-0.125	0.05		No	26798353;34514892;34630861;32483878	19075755;20440157;3455810;21572380;2003185;11152190;22644703;16413445;21431521;18712453;17092556;23348299;17667668;13465325;16327551;16504287;23179118;17858763;11451965;19980631;12475952;16525283;8112010;18686452;15122567;18760413;19880026;20186660;12190136;10883687;15256880;18298888;9890353;18431690;15930919;16557516;6469659;12835573;19375027;17452844;18571026;18355584;1890115;9371107;18427291;2…	4	48	10.1016/j.joms.2014.01.017
24762555	2014	Negative pressure wound therapy with Bio-Dome dressing technology in the treatment of complex wounds: a case series.	Penny, H L;Spinazzola, J;Green, A;Rifkah, M;Faretta, M;Youshaw, D;Weaver, A;Zaki, P	J Wound Care	Yes	0.0648889	No	0.0909091	1.401	2.21433	3.2	1	0	0	0	1	0.05		No	27022347	19247014;19564670;11189545;16327472;10987467;14534844;18355797;19131729	1	8	10.12968/jowc.2014.23.Sup4.S4
24778675	2014	Female genital tract tuberculosis presenting as ovarian cancer.	Hasanzadeh, Malihe;Naderi, Hamid Reza;Hoshyar, Azamossadat Hoseine;Shabane, Shima;Shahidsales, Soodabeh	J Res Med Sci	Yes	0.438501	No	0.818182	1.86586	3.66455	23.7	1	0	0	0	1	0.25		No	36447614;31663322;33178178;40365452;28173770;27433397;34326177;28808611;32246574	20052396;9219793;18275578;19565253;15534923;22927283;11918456	9	7
24785246	2014	Latina food patterns in the United States: a qualitative metasynthesis.	Gerchow, Lauren;Tagliaferro, Barbara;Squires, Allison;Nicholson, Joey;Savarimuthu, Stella M;Gutnick, Damara;Jay, Melanie	Nurs Res	No	0.602136	No	1.18182	1.96271	3.96668	32.5	1	0	0	0	1	0.25	27884047	No	27716279;33983476;31964188;31397190;27884047;31787110;35473431;27079919;31375361;31070950;38845741;27178493;34401197	21442018;10617534;22640885;17383060;16204405;19525050;19859807;18373200;18689491;25484488;21658831;22736266;22294337;15538004;16323528;12171455;22721965;15181027;17717106;15598917;19522941;18789799	13	22	10.1097/NNR.0000000000000030
24788865	2014	A Case of Trigeminocardiac Reflex During Infrastructure Maxillectomy.	Mohan, Suresh;Flis, Daniel W;O'Leary, Miriam A	JAMA Otolaryngol Head Neck Surg	Yes	0.629825	No	0.818182	1.29906	1.89634	34	1	0	0	0	1	0.5	28709822	No	31046147;27417184;28279620;29608477;27382015;28709822;32991208;29385305;26669593	15889318;1914059;9950491;19542994;23236116;3475443;12069514;20347202;15311339;6871777;23520069;23332411	9	12	10.1001/jamaoto.2014.562
24807216	2014	New blue-black nodule in a patient with a history of melanoma.	Hayes, Peter J;Malone, Janine C;Brown, Timothy S	JAMA Dermatol	Yes	0.381074	No	0.636364	1.66992	3.05328	20.4	1	0	0	0	1	0.25		No	40317497;26877232;38059544;26601860;28348944;32149829;38406620	17302615;9161401;9557777;17910749	7	4	10.1001/jamadermatol.2013.9405
24808783	2014	Use of a sandwich technique to repair a left ventricular rupture after mitral valve replacement.	Lee, Myles E;Tamboli, Mallika;Lee, Anthony W	Tex Heart Inst J	Yes	0.172193	No	0.272727	1.58385	2.78476	8.5	1	0	0	0	1	0.05		No	34236822;40203177;29399506	4430201;20508770;6037606;3337572;16432114;18621539;3190341;8489874;454039	3	9	10.14503/THIJ-12-2931
24809360	2014	Comparison of Limited-Undermining Lipoabdominoplasty and Traditional Abdominoplasty Using Laser Fluorescence Imaging.	Roostaeian, Jason;Harris, Ryan;Farkas, Jordan P;Barton, Fritz E;Kenkel, Jeffrey M	Aesthet Surg J	Yes	1.26091	No	1.72727	1.36986	2.11719	58.8	1	0	0	0	1	0.75	26111330	Yes	26111330;37842527;38902340;30649214;26141674;30511162;28158391;30722005;28364533;37157139;37483894;40352306;29439774;32856688;29373443;26821642;26818279;26495197;28841607	23875697;18925547;11039391;16404652;19730314;20884899;24081696;2147821;15058559;18454008;22379372;20124853;7708866;19338831;19337092;20335859;20595841;21865992;22544108;15509954;20195093;159651	19	22	10.1177/1090820X14532286
24820131	2014	Preventing 30-day hospital readmissions: a systematic review and meta-analysis of randomized trials.	Leppin, Aaron L;Gionfriddo, Michael R;Kessler, Maya;Brito, Juan Pablo;Mair, Frances S;Gallacher, Katie;Wang, Zhen;Erwin, Patricia J;Sylvester, Tanya;Boehmer, Kasey;Ting, Henry H;Murad, M Hassan;Shippee, Nathan D;Montori, Victor M	JAMA Intern Med	Yes	26.1513	No	54.2727	2.07534	4.31805	99.6	1	0	0	0	1	0.95	31401591;36697929;39938882;31144279;37041053;28306610;34035049;26059872;38987669;27993163;39373138;28693599;39197695;27603152;40911345;39192331;38483869;36045192;40444747;38564221;32524511;32728960;30017370;37198554;36564644;32033535;25691236;31653219;33270125;36109707;34841554;33819055;28967602;30082359;40228854;28131661;38051643;32122311;31228052;31856814;33984293;33648491;37838678;32220252;409…	No	31401591;31090127;36697929;36245904;26384793;25838511;26466320;32886222;30742320;30516340;39938882;38244168;30875098;30211339;31144279;34688255;36401107;37041053;27981557;28306610;34962516;36405595;37126338;28089799;31361819;29484659;34035049;34258724;26562821;28721034;34010978;26787745;32377671;35670272;26978568;27048613;34086037;27172358;26059872;34655539;35665913;38987669;25444197;31785087;289…	16611656;19189907;16194647;19327616;11576817;17000937;15191260;18489451;19339721;12788301;22736271;21956192;16807131;15642765;19621072;21384285;20508741;12958120;23701664;9475445;23465069;22961467;19479782;20182958;18452048;16624687;21839564;22007045;2188217;18954244;21334787;19609623;10151166;16796760;23422444;22736737;22910536;15310688;15877556;20429738;15271109;8185149;15086645;23301730;100291…	597	61	10.1001/jamainternmed.2014.1608
24826852	2014	Is social sciences and humanities (SSH) premedical education marginalized in the medical school admission process? A review and contextualization of the literature.	Hall, Justin N;Woods, Nicole;Hanson, Mark D	Acad Med	No	0.557688	No	1	1.79312	3.43761	30.2	1	0	0	0	1	0.25		No	38749657;30640267;30549067;32306973;30961405;31348068;29379965;40699347;36195862;38685108;29226441	21751903;1540273;23524933;3424817;21399379;15671316;651947;20980850;23574033;7475772;23212501;21209398;6883258;20439864;14557097;12109979;1883430;19202486;20671464;9125972;23524935;7077631;7873012;3205188;7329360;6848754;20107362;9580717;6738389;1461159;11031196;1388545;17538826;9759107;15294461;21785305;7382038;15810493;8447920;20505415	11	40	10.1097/ACM.0000000000000284
24828070	2014	Painful lesions in the genital area of a young woman.	Yang, Xiao;Bander, Thomas S;Helfrich, Yolanda Rosi	JAMA Dermatol	Yes	0	No	0	1.3353	2.00937	0	1	0	0	0	1	0.05		No		16234187;9146530;6459345;6693597;18573158	0	5	10.1001/jamadermatol.2013.9431
24831204	2014	Single vs multiple intraocular pressure measurements in glaucoma surgical trials.	Zhang, Mingjuan L;Chon, Brian H;Wang, Jiangxia;Smits, Gerard;Lin, Shan C;Ianchulev, Tsontcho;Jampel, Henry D	JAMA Ophthalmol	Yes	0.167153	No	0.272727	1.6316	2.93373	8.3	1	0	0	0	1	0.05	26453638	Yes	39131544;31327375;26453638	9486551;19665744;20557945;10937568;13724271;15364220;12537675;19321793;1356429	3	9	10.1001/jamaophthalmol.2014.867
24834229	2012	Pseudoaneurysm of the portal vein as a rare source of gastrointestinal bleeding in pregnancy: a case report.	Javadrasshid, Reza;Mozafarpour, Sarah;Sadrarami, Shohreh;Jalili, Javd;Sepehri, Bita	Gastroenterol Hepatol Bed Bench	Yes	0.22837	No	0.307692	1.34734	2.09574	11.7	1	0	0	0	1	0.25		No	30363592;28273741;30652138;27230514	7055180;19581753;1085492;8678621;21326482;14989054;2296751;5980130;11425605;3894964	4	10
24838217	2014	Liposarcoma of the great toe: a case report.	Daniels, Jessica;Green, Carl;Paul, Ashok	J Foot Ankle Surg	Yes	0.372722	No	0.454545	1.21953	1.64823	19.9	1	0	0	0	1	0.25		No	31302625;27386469;25866581;26199887;37109375	11979090;17131156;20634933;21187217;17159180;19902014;8884015;21739209;21598240;12103287;18720363;18416844	5	12	10.1053/j.jfas.2014.02.009
24852988	2014	Skin cancer - an overview for dentists.	Steel, B J	Br Dent J	No	0.0901259	No	0.181818	2.01738	4.13723	4.3	1	0	0	0	1	0.05		No	38737885;27356537	15357741;17131335;11830612;18593385;17535229;11115165;17223860;8645596;12007715;17005948;21054335;17640064;15894679;22331043;8883422;23036673;11122025;23414327;24229739;1607418;20608932;7053833;11841362;1860987;3567069;23064412;20401974;16125929	2	28	10.1038/sj.bdj.2014.399
24867553	2014	The coccidioidomycosis conundrum: a rare parotid mass.	Tang, Christopher G;Nuyen, Brian A;Puligandla, Balaram;Rasgon, Barry	Perm J	Yes	0	No	0	1.12639	1.35766	0	0.666667	0.333333	0	0.288675	0.5	0.05		No		21562136;8772628;10880320;22167403;2200605;8345308;20141375;19663562;18015234;19907046;9437383;20482716;10608636;6988997;15118543;17561081;11074900;1612728;15879796;7872341;9024063;2168126	0	22	10.7812/TPP/13-158
24867557	2014	Image diagnosis: Medullary sponge kidney.	Imam, Talha H;Taur, Alan S;Patail, Hassan	Perm J	Yes	0.105383	No	0.181818	1.72531	3.22607	5.1	1	0	0	0	1	0.05		No	31576161;26515388	17406139;17591535;23229933	2	3	10.7812/TPP/13-145
24871248	2014	A tale of two cities: understanding the differences in medical professionalism between two Chinese cultural contexts.	Ho, Ming-Jung;Yu, Kun-Hsing;Pan, Hui;Norris, Jessie L;Liang, You-Sin;Li, Jia-Ning;Hirsh, David	Acad Med	Yes	1.45033	No	2.09091	1.44168	2.34125	63.9	1	0	0	0	1	0.25		No	26571353;27881120;27168902;27168882;27782917;26030381;32664983;29068814;33691688;38089306;27168903;30269110;28018537;32209359;31347007;25250754;26611179;34436701;34782195;38920192;27650648;37710029;33645528	23631405;22324524;22830319;19251558;22324525;17880024;21971298;11827500;10875505;16760821;12755556;22095892;11031159;9387815;20423254;19597204;23581897;22865176;18236250;20199715;8477899;23799446;12063194	23	23	10.1097/ACM.0000000000000240
24885167	2014	Attitudes of medical students towards incentives offered by pharmaceutical companies -- perspective from a developing nation -- a cross-sectional study.	Siddiqui, Usman Tariq;Shakoor, Amarah;Kiani, Sarah;Ali, Farwa;Sharif, Maryam;Kumar, Arun;Raza, Qasim;Khan, Naseer;Alamzaib, Sardar Mohammed;Farid-ul-Husnain, Syed	BMC Med Ethics	Yes	0.559535	No	1	1.7872	3.41915	30.3	1	0	0	0	1	0.25	36332959	No	37969614;39554505;32252743;30766424;28603612;36332959;40832607;27977744;38775504;38846143;28963287	28253100;21629685;1987423;8454121;8221424;16849008;11667936;16145023;18311197;19433701;19689010;15698480;11739058;20672554;10647801;15089733;15763854;12632703;15504768;19184498	11	20	10.1186/1472-6939-15-36
24905131	2014	Impacted cerumen or something else?	Kelsey, Petra;Billings, Adrian	J Fam Pract	Yes	0	No	0	0.82952	0.431535	0	0.5	0.5	0	0.433013	0.25	0.05		No			0	0
24905378	2014	An unusual case of pulmonary embolism in a young healthy female competitive rower.	Rand, Katherine;Sherman, Charles B	R I Med J (2013)	Yes	0.219405	No	0.363636	1.65737	3.01415	11.1	1	0	0	0	1	0.25		No	27084393;34024313;28707499;29318176		4	0
24906260	2014	Spontaneous closure of macular hole.	Jamil, Ahmad Zeeshan;Aqil, Amash;Khaliq, Javed;Mirza, Khurram Azam	J Coll Physicians Surg Pak	Yes	0.0686419	No	0.0909091	1.3244	1.97537	3.4	1	0	0	0	1	0.05		No	31341999	22244525;16678522;17362861;17361255;16387008	1	5	05.2014/JCPSP.S115S116
24906279	2014	Refeeding syndrome in a young girl with anorexia nervosa.	Parkash, Om;Ayub, Adil;Abid, Shahab	J Coll Physicians Surg Pak	Yes	0.164595	No	0.272727	1.65696	3.01287	8.1	0.666667	0	0.333333	-0.288675	0.5	0.05	32115791	No	25192814;32115791;39781585	10590458;17700652;19284691;19931071;18390784;3885034	3	6	05.2014/JCPSP.S78S80
24906283	2014	Hydatidiform mole presentation as a tubal ectopic pregnancy.	Nakeer, Tabassum;Shahid, Muhammad;Ansari, Muhammad Asad;Nakeer, Rooham	J Coll Physicians Surg Pak	Yes	0.0678954	No	0.0909091	1.33896	2.0208	3.3	1	0	0	0	1	0.05		No	36233651	11422477;12972736;10763832;21395467;24851180;6705308	1	6	05.2014/JCPSP.S89S90
24906286	2014	Myocarditis complicating Plasmodium vivax malaria.	Nasir, Noreen;Lalani, Saima;Samani, Zahra Aziz;Almas, Aysha	J Coll Physicians Surg Pak	Yes	0.175192	No	0.272727	1.55673	2.70018	8.7	0.75	0.25	0	0.216506	0.625	0.05		No	36423944;32448216;28129766	2667356;15843368;16842954;23443622;16798089;19335817	3	6	05.2014/JCPSP.S96S98
24917638	2014	Hepatic cystic echinococcosis.	Lloyd, Jentry B;Koep, Lawrence J;Yu, Edwin;Jensen, Lauritz A	J Am Osteopath Assoc	Yes	0	No	0	0.884791	0.60396	0	0.333333	0.666667	0	0.57735	0	0.05		No		9302302;22235225;17912581	0	3	10.7556/jaoa.2014.069
24925942	2014	Approach to patients with unexplained multimorbidity with sensitivities.	Genuis, Stephen J;Tymchak, Marko G	Can Fam Physician	No	0.289264	No	0.545455	1.88566	3.72632	15.1	1	0	0	0	1	0.25		No	26848668;24925934;25122812;25122811;25217672;38144165	19287000;23476122;20920818;24925934;18242949;22704536;23642291;15333199;22315626;10416280;22778124;22315627;19074586;15928225;22042266;18440366;20400489;20430047;19752063;9521963;21209965;12826473;20966241;9167978;18534645;15977190;18977455;23710148;8711728;22153604;16891999;12500173;10852843;22262979;9167989;22579043;16690812;22253299;19505917;17967332;15051586;22664949;22581574;19630127;8902452…	6	50
24925947	2014	Do family physicians, emergency department physicians, and pediatricians give consistent sport-related concussion management advice?	Stoller, Jacqueline;Carson, James D;Garel, Alisha;Libfeld, Paula;Snow, Catherine L;Law, Marcus;Frémont, Pierre	Can Fam Physician	Yes	2.86026	No	5.18182	1.81166	3.49547	83.9	1	0	0	0	1	0.75	33082178;36529471;27022958;32898029	No	34336464;26063756;27303008;35272736;38441083;26273074;39807133;25414583;30652012;33415205;28228694;33426084;25316739;26307498;30202581;31322973;31037065;33653287;35292472;36815921;29946418;27654807;27660597;30420472;27740859;28615399;28414395;40808925;26941550;35477571;28127126;28115435;33082178;36529471;27660837;31056987;27112592;24925965;32642983;24925932;37602240;28202206;31428043;40148983;302…	24925965;19433428;23479479;20805145;19423971;16812967;23277754;18258995;18296938	57	9
24932952	2014	Healing effect of sea buckthorn, olive oil, and their mixture on full-thickness burn wounds.	Edraki, Mitra;Akbarzadeh, Armin;Hosseinzadeh, Massood;Tanideh, Nader;Salehi, Alireza;Koohi-Hosseinabadi, Omid	Adv Skin Wound Care	Yes	1.58078	No	2.63636	1.66776	3.04655	66.9	0	1	0	0.866025	-0.5	0.25		No	38687316;26909337;35251607;34712136;25606472;27626605;28707264;34501575;32175063;34439527;30863256;34731796;31657094;29667150;36289559;39569618;28526097;34063952;30276135;25849801;32247459;29280987;33670966;25689953;37881387;40187206;32308073;26284182;26457099	23211383;19946025;17137719;8546752;19425187;21159471;19956944;17141932;8102380;17244323;19349889;10882862;21647315;23442712;3534019;16819902;15230830;15911921;23993505;17872588;18718620	29	21	10.1097/01.ASW.0000451061.85540.f9
24951626	2014	Nerve Injuries in Aesthetic Breast Surgery: Systematic Review and Treatment Options.	Ducic, Ivica;Zakaria, Hesham M;Felder, John M;Fantus, Sarah	Aesthet Surg J	Yes	1.28647	No	2.27273	1.76664	3.35501	59.6	1	0	0	0	1	0.75	26319082;27879580	No	30881792;34240051;38020669;38502975;33649754;38945110;25239766;26883217;35878198;36990840;34362199;35040096;26319082;27879580;39717719;38533165;39700850;34316427;26979450;35652898;39250421;29932861;31994018;31538066;38720669	21207497;16404252;9358091;6983;23018721;23364676;16650580;10724249;22377590;19608072;14758239;21041955;29913948;6494321;21921773;19730312;11039389;15457050;20961685;451074;20395806;7208664;17093874;22644872;2780901;815956;9240595;22653141;15866961;16525261;18043961;20727797;22850552;8880841;15164231;16931302;10534295;19331949;8785595;19233001;17484059;17659411;4083704;20354430;18046137;19394882;1…	25	60	10.1177/1090820X14536726
24968426	2013	Disseminated enteroinvasive aspergillosis in a critically ill patient without severe immunocompromise.	Fieber, Jennifer H;Atladóttir, Jórunn;Solomon, Daniel G;Maerz, Linda L;Reddy, Vikram;Mitchell-Richards, Kisha;Longo, Walter E	J Surg Case Rep	Yes	0.15717	No	0.416667	2.65105	6.39596	7.7	1	0	0	0	1	0.25		No	29296188;29357049;32758013;28839844;34392745	18177225;17180588;22517788;6350492;15987390;11886192;16387806;23231712;15229094	5	9	10.1093/jscr/rjt091
24973340	2014	Cost-utility of reduction mammaplasty assessed for the Brazilian public health system.	Araújo, Carlos Delano Mundim;Veiga, Daniela Francescato;Hochman, Bernardo Sérgio;Abla, Luiz Eduardo Felipe;Oliveira, Ana Carolina Salles;Novo, Neil Ferreira;Veiga-Filho, Joel;Ferreira, Lydia Masako	Aesthet Surg J	Yes	1.19064	No	1.72727	1.45071	2.36943	56.7	1	0	0	0	1	0.75	30956129;32616026	Yes	33620922;34784653;34511096;26704211;27986772;30956129;26465862;32616026;29924186;33861654;29124379;26654336;30873525;35087364;39368267;29291699;40182301;36587475;34849317	19807422;1125478;5339723;18090775;15922211;8969310;16056003;15446755;17096124;19036658;18604180;19250132;17230079;16551387;19644246;16462312;17496584;15841800;17268926;20950073;11939242;21873127;19473563;10946925;12065262;19116577;16106157;1593914;11310943;21088640;11357797;19910842	19	32	10.1177/1090820X14539972
24975601	2014	Recent advances in the understanding of biological implications and modulation methodologies of monoclonal antibody N-linked high mannose glycans.	Shi, Helen H;Goudar, Chetan T	Biotechnol Bioeng	No	1.64268	No	4.09091	2.49039	5.61284	68.2	0.142857	0.428571	0.428571	0	-0.285714	0.05	25612906	No	40251805;33039440;37354999;30289453;27717196;34647616;35023143;29457629;26724786;32616303;25899530;29678586;31858474;32449878;32540474;34575094;34021724;38310442;38340899;38450976;40171753;26812426;29721583;27254475;27452958;29751008;27367933;40977692;25612906;26521697;30450094;35464485;26537759;33133724;28409838;30252592;26548570;28186328;26910040;29886030;25864704;35087805;38219635;38482428;281…	8060988;21557201;19247305;17029568;1743438;19494347;4062306;23777858;6623313;17680659;11536148;21421994;18066955;12634323;3896128;2144287;24406926;11159927;18974198;18618833;15593097;1059116;6230538;22819743;8299115;19739094;2633046;22252477;7061450;6232113;17012310;9480774;22699308;8064227;1182798;2947571	45	36	10.1002/bit.25318
24988419	2014	Caffeinating the PBL return session: Curriculum innovations to engage students at two medical schools.	Korin, Tatum;Thode, Joan Brumbaugh;Kakar, Seema;Blatt, Benjamin	Acad Med	No	0.146838	No	0.181818	1.23822	1.70654	7.2	1	0	0	0	1	0.05		No	37740215;29764630	21161374;17269952;21752076;12584102;11299157;21566198;21517676;10724315;10620381	2	9	10.1097/ACM.0000000000000395
24991317	2012	Managing hypertension in the elderly: a common chronic disease with increasing age.	Nguyen, Quang T;Anderson, Scott R;Sanders, Lindsay;Nguyen, Loida D	Am Health Drug Benefits	No	0.569644	No	1.30769	2.29563	5.34393	30.9	1	0	0	0	1	0.75		No	30775539;26454799;35942382;40697250;38514389;28146207;35193363;27661783;28194194;29202794;31946593;36373783;38768716;40049452;24407742;29367559;35699672	21518977;11849868;10679495;12714861;12397049;2057034;19052124;10720604;11711507;19808266;12584366;20033075;11136953;10639539;9802273;11728544;8622248;19900016;11866648;12759325;19075105;10818056;9515998;15001483;20501926;10675071;15699456;21950781;11937179;12493255;10999423;17608879;3522418;12748199;11589932;2883575;16046653;20978470;11244010;7875754;2046107;9236450;9634263;12817109;10752701;1132…	17	51
24991321	2012	Diabetes medications and cancer risk: review of the literature.	Nguyen, Quang T;Sanders, Lindsay;Michael, Anu P;Anderson, Scott R;Nguyen, Loida D;Johnson, Zackary A	Am Health Drug Benefits	No	0.201316	No	0.538462	2.6747	6.64235	10.1	1	0	0	0	1	0.25		No	24769427;26360635;29536373;33711389;34014546;40679827;35469597	21515844;22266734;19564453;16644694;15753540;21324816;21415239;21773024;20889221;22432790;20299480;16443869;21447664;20981102;20309918;21956710;19620249;20980415;22619084;11190420;21447663;21696353;19375425;19385978;20973689;21723985;19487376;22222504;16896032;16790032;21334333;19653109;20609967;18378618;19756478;22563104;19565214;17594390;19337532;22460763;11921433;22653981;19838665;21638053;202…	7	49
25002447	2014	Mountaineering-induced bilateral plantar paresthesia.	Henderson, Kyle K;Parker, Justine;Heinking, Kurt P	J Am Osteopath Assoc	Yes	0.0425758	No	0.0909091	2.13523	4.50488	2.3	1	0	0	0	1	0.05		No	32524422	21072728;10919632;9498578;15928337;10582848;16721076;8378668;18822154;20784403;16958391;19902038;16958392;18295086;16764800;6650720;21244705;113156;19267907;2744675;21904698;15165581;9421863;7906597;14518626;17607504	1	25	10.7556/jaoa.2014.108
25009679	2014	Gestational diabetes and risk of cardiovascular disease: a scoping review.	Archambault, Cyril;Arel, Roxane;Filion, Kristian B	Open Med	Yes	1.24653	No	2.90909	2.33376	5.12421	58.4	1	0	0	0	1	0.75	37130668;29410188	No	31264093;29684619;34578810;27633975;36085031;33021758;37130668;29327149;29655653;34059900;29679623;29171360;31987117;29410188;26817691;30505460;27821407;29746005;30350881;29149255;30584375;35672642;35404873;36367672;36412575;28432896;31408425;33832604;34078945;38404672;29164116;36213216	22037824;18827131;22344039;19465232;11914314;18487472;19621072;19752731;19530066;21285666;21397319;19952227;22187472;21108545;19703913;19290380;10955408;22518122;16147598;21265636;21106447;16936156	32	22
25023379	2014	Non-ST elevation myocardial infarction with occluded artery and its clinical implications.	Soon, Kean;Du, Hao Nan;Klim, Sharon;Zakariyya, Ahmad;Kelly, Anne-Maree	Heart Lung Circ	Yes	0.379701	No	0.909091	2.39423	5.31287	20.3	1	0	0	0	1	0.5		Yes	33826020;37307848;36338559;28515027;32931857;37087452;30233730;29611169;29422071;33381357	14757697;19506116;17010789;19356518;20045278;8941099;7594098;21165625;9207635;10892758;18075810;20359590;20669821;19332201;10636260;10475181;16275863;22488783;10740135;19797781;12241831;18188509;8149520;20643662;11451294;17105759;18594042;23420234;9632444;19706861	10	30	10.1016/j.hlc.2014.05.014
25040280	2014	Iatrogenic calcinosis cutis following a neonatal extravasation injury.	Ching, Daniel L H;Wong, Kai Yuen;Milroy, Catherine	Br J Hosp Med (Lond)	Yes	0.312431	No	0.363636	1.16389	1.47466	16.5	1	0	0	0	1	0.25		No	30175709;36167634;28570460;33141794	18528663;15565339	4	2	10.12968/hmed.2014.75.5.295
25040524	2014	Rasmussen's aneurysm.	Nzekwu, Emeka;Hnatiuk, Bradley D;Thomas, Robert H	Br J Hosp Med (Lond)	Yes	0.0710299	No	0.0909091	1.27987	1.83647	3.5	1	0	0	0	1	0.05		No	39347312	29639556;21658690;11452057;17242217;17642487;7972750	1	6	10.12968/hmed.2014.75.7.410
25051039	2014	Histological spectrum of cutaneous herpes infections.	Hoyt, Brian;Bhawan, Jag	Am J Dermatopathol	No	1.28976	No	2.90909	2.25554	4.8802	59.7	0.333333	0	0.666667	-0.57735	0	0.5	31441947	No	31673083;34324455;37419562;28108048;28197699;27187755;31441947;31109807;31488977;39625038;30793112;32347888;27374470;27233378;31062372;36318605;37632089;33091167;35646468;38265771;28007703;40747596;38023611;28197698;39066198;37509353;38845673;29175626;33354611;39665063;39837726;28475517	16330942;7722056;3827273;18616762;22892469;12591970;18422691;19302018;16536821;10770435;12826883;6696483;9274960;21970493;22948056;22077666;22367376;9129697;6098188;23563253;20735516;15900120;19615040;23432087;18759786;19889051;10773714;2832459;2666467	32	29	10.1097/DAD.0000000000000148
25054415	2014	Assessing medical students' and residents' perceptions of the learning environment: exploring validity evidence for the interpretation of scores from existing tools.	Colbert-Getz, Jorie M;Kim, Sooyoun;Goode, Victoria H;Shochet, Robert B;Wright, Scott M	Acad Med	Yes	4.5662	No	6.54545	1.43346	2.3156	91.9	1	0	0	0	1	0.75	38191423	No	27779504;31852033;29370793;38205382;29304791;36880804;26505095;27896846;31703671;40290498;35775798;28018534;27834037;30885172;39788542;29172795;31274521;30953633;26505106;34697017;37610271;38890678;28405926;26009848;26009849;27570912;38074598;39556236;38683300;39882015;31011975;34291397;32071559;33519295;33614254;30619522;26081751;31038328;26525366;33391597;34658389;30570060;30892449;26165949;293…	18477121;17917989;16024417;16423109;13717048;15203505;16518735;20182130;19622511;19250355;3641579;2751787;12472739;23269291;21156296;633337;8289101;9040255;15763835;14507624;11273370;21355691;3969024;633326;10940138;19174665;21090946;5456533;22307806;15203500;17917991	72	31	10.1097/ACM.0000000000000433
25058723	2014	Plantar fasciitis: what is the diagnosis and treatment?	Johnson, Rachel E;Haas, Kim;Lindow, Kyle;Shields, Robert	Orthop Nurs	No	1.09288	No	1.54545	1.41411	2.25524	53.5	1	0	0	0	1	0.75	30948595;29502050;37231457	No	32785856;30948595;38948638;29151449;29673797;32600560;29502050;39257331;32070392;26491722;28028519;31918529;29095303;37231457;25771476;38983990;28596045	16764799;17506905;15152061;18523846;23521459;15377971;19501805;20691370;17980840;18434670;16342847;18524985;21916393;23131221	17	14	10.1097/NOR.0000000000000063
25061622	2014	Teenager with shortness of breath and hypoxia.	Cheng, Christine;Harrison, Corey;Muck, Andrew	J Fam Pract	Yes	0	No	0	0.82952	0.431535	0	1	0	0	0	1	0.05		No		19840008;22343384;18647907;22525408	0	4
25075510	2014	Radiology case of the month. Progressive slurring of speech and difficulty reading in a 62-year-old male. Final diagnosis: Metastatic small cell cancer of the prostate gland.	Stark, Chris;Gupta, Jagan D;Austin, Tracy;Palacios, Enrique;Neitzschman, Harold	J La State Med Soc	Yes	0	No	0			0	1	0	0	0	1	0.05		No			0	0
25075593	2014	Elbow synovium as the initial site of colon adenocarcinoma metastasis: diagnosis by arthroscopic biopsy.	Ballard, David H;Cascio, Brett M	J La State Med Soc	Yes	0.139131	No	0.181818	1.30681	1.92051	6.8	1	0	0	0	1	0.05		No	28583640;32595116		2	0
25075601	2014	Radiology case of the month. 49-year-old female with an anterior mediastinal mass.	Bordlee, Bruce;Oncale, Andrew;Stone, Jonathan;Palacios, Enrique;Neitzschman, Harold	J La State Med Soc	Yes	0	No	0			0	1	0	0	0	1	0.05		No			0	0
25075731	2014	Radiology case of the month: recurrent knee pain in a young athlete.	Nagalingam, Shiva;Weidenhaft, Mandy	J La State Med Soc	Yes	0	No	0			0	1	0	0	0	1	0.05		No			0	0
25082970	2014	Effects of somatic dysfunction on leg length and weight bearing.	Qureshi, Yasmin;Kusienski, Andrew;Bemski, Julienne L;Luksch, John R;Knowles, Lacy G	J Am Osteopath Assoc	Yes	0.299988	No	0.363636	1.21217	1.62526	15.8	0	0	0	0	-0.75	0.25	34366317;34132512	Yes	34787381;34366317;26047927;34132512	20802291;6228021;6643562;19539121;22265263;1469342;3559420;1913023;18836788;5089638;16080787;21283327;3283813;8475440;15123962;16026625;8808518;16949945;2628523;17114604;5576039;15537798;10688955;3372194;8028881;2304973;10802434;6458101;19703666;11869914;11243482;4074116;8056627;7089692	4	34	10.7556/jaoa.2014.127
25083253	2013	Systems that prevent unwanted represcription of drugs withdrawn because of adverse drug events: a systematic review.	van der Linden, Carolien M J;Jansen, Paul A F;Grouls, René J E;van Marum, Rob J;Verberne, Marianne A J W;Aussems, Lieke M A;Egberts, Toine C G;Korsten, Erik H M	Ther Adv Drug Saf	Yes	0.894516	No	1.58333	1.77004	3.4828	46.1	1	0	0	0	1	0.75	33546752	No	25759280;29954724;33546752;39156048;35060443;27538362;37773620;29487041;34169039;31320328;27795906;29352771;30194058;35576978;36826985;30919516;34468999;34990941;30514232	20585080;19395307;9435330;21899617;420208;11794948;7791256;10720357;11593885;11581483;7791255;15893260;9794308;6041846;18436904;16469126;19204222;19412703;10121426;17068355;14728198;19202047;18206691;8038479;10718894;2260822;16357358;19622551;973633;10384500;10248616;16908802;19717798;10177541;20172991;11080034;14638563;17823111;18470952;14552848;18579840;17458483;21614630;11079962;8974160;104280…	19	51	10.1177/2042098613477125
25083955	2014	Epstein-Barr virus associated hemophagocytic lymphohistiocytosis in a rheumatic patient receiving abatacept therapy.	Dalal, Rahul S;LeGolvan, Mark P;Stachurski, Dariusz R;Goldberg, Laura R	R I Med J (2013)	Yes	0.149507	No	0.454545	3.04029	7.32833	7.3	1	0	0	0	1	0.25		No	32522746;28265964;28217930;31789995;30210119		5	0
25096822	2014	Prevalence of lactose intolerance in Chile: a double-blind placebo study.	Latorre, Gonzalo;Besa, Pablo;Parodi, Carmen G;Ferrer, Verónica;Azocar, Lorena;Quirola, Marife;Villarroel, Luis;Miquel, Juan F;Agosin, Eduardo;Chianale, José	Digestion	Yes	0.635905	No	1.36364	2.1444	4.5335	34.3	1	0	0	0	1	0.5	27207411;26140004;26847948;37834314	Yes	35318881;26345458;26934035;27207411;26140004;26847948;25196189;34630506;26334462;34681517;34068318;29266556;26354308;37834314;28452238	21193851;12692047;9537618;8694029;22860690;22021768;12915462;22917167;8901127;19034520;15054403;11788828;17659699;11507359;20015952;22572735;7776987;24290320;15716664;8438774;6687450;22258180;2109963;15749792;20385250;3694351;20585563;18791257;17956597;22937140;14724821;10192605;8650927;20404261;20404262;16024930;22211845;17159977;12186666;15114531;16015262;18609167;9803265;18716868;9670345;12947…	15	46	10.1159/000363229
25101693	2014	Cancer and pregnancy: the clinician's perspective.	Dotters-Katz, Sarah;McNeil, Michael;Limmer, Jane;Kuller, Jeffrey	Obstet Gynecol Surv	No	0.487119	No	1.27273	2.61276	5.99461	26.4	1	0	0	0	1	0.5		No	30574428;27162593;26059904;29420407;26704433;40201112;40521260;33425755;40521272;25737403;27284093;36194034;36505800;36297515	9250188;23242615;11378574;2620053;22449791;12511159;22217594;19662412;10071276;9167606;20932740;1659095;15569204;9629573;8095853;22018066;15292009;12775744;12756565;14586366;1733434;11835347;11812971;10355581;6475918;21629625;21444030;15712209;8598965;2709547;16370042;10914625;19089778;24043736;11889153;16622256;8425421;17382863;17441896;10737280;13590436;4718214;11310650;12963090;19509538;170662…	14	161	10.1097/OGX.0000000000000068
25101694	2014	Long-term consequences of the posterior reversible encephalopathy syndrome in eclampsia and preeclampsia: a review of the obstetric and nonobstetric literature.	Postma, Ineke R;Slager, Sjoerdtje;Kremer, Hubertus P H;de Groot, Jan Cees;Zeeman, Gerda G	Obstet Gynecol Surv	No	2.45555	No	4.81818	1.96216	3.96498	80.3	1	0	0	0	1	0.75		No	34840779;35338028;30809401;33573791;27272329;39547737;30026172;31055951;31723899;28279447;28992229;32980358;26184985;26126779;34221530;33492667;30659351;34512983;32702431;26122264;35685575;33825997;29864559;27653032;32772714;36797292;39793460;34427114;25914822;31558951;35091885;34054999;30604335;31485207;38682873;40400879;37960797;30038892;35246340;40848080;27213858;29153695;27602098;29438078;348…	19342745;18268188;18495165;20694483;22015863;15448951;15111673;23397514;14634567;19386731;12743248;17904961;20800343;22703533;18661498;22248235;17186320;22050322;26103801;7726272;24785606;11275465;19564586;18356474;19464507;17110690;19268882;24262446;17698535;22189837;21510579;8559202;18843184;12423857;20675195;19955114;23217201;18403560;15705136;21717193;22525906;12057549;21282828;21720093;15042…	53	62	10.1097/OGX.0000000000000069
25101843	2014	Isolated unilateral pulmonary agenesis and other fetal thoracic anomalies.	Russell, Bronwyn C;Whitecar, Paul;Nitsche, Joshua F	Obstet Gynecol Surv	No	0.625896	No	0.818182	1.30722	1.92178	33.8	1	0	0	0	1	0.25		No	35330021;39310869;40574518;26891022;40941759;34954291;36069476;36408132;28402072	11304979;12632790;11035697;23197556;19825029;8786513;10992014;9880709;16161099;20583151;8765266;11274563;22156648;8190438;16502557;22970776;15226568;12069473;23150864;20105106;21204662;11215712;20922633;9076309;13218221;22964938;9885608;21810119;12568225;22309948;19340822;16250321;16434280;11320048;15300548;21801896;16712613;19632424;19660389;23329977;10440821;11877643;15767714;15914692;15104190;…	9	69	10.1097/OGX.0000000000000070
25101844	2014	Controversies in the management of hypothyroidism during pregnancy.	Patton, Phillip E;Samuels, Mary H;Trinidad, Rosen;Caughey, Aaron B	Obstet Gynecol Surv	No	0.0841483	No	0.181818	2.16069	4.5843	4.1	1	0	0	0	1	0.25		No	27750361;28286688	4100150;20554903;18230665;19486018;20573783;19265498;19106271;9183570;16827958;23246686;23167270;20664399;21622978;19207005;24128429;9855601;21247845;12928239;19965925;19246372;23744409;12625976;22624672;21354872;9297997;24037884;22826476;15254282;23301702;8027226;8205252;15684146;8437784;3680483;10451459;20860419;18601701;11848114;12919150;21254924;2588938;22312089;21044115;20146654;22316443;201…	2	97	10.1097/OGX.0000000000000075
25102019	2013	Association between mental stress and gestational hypertension/preeclampsia: a meta-analysis.	Zhang, Shanchun;Ding, Zheyuan;Liu, Hui;Chen, Zexin;Wu, Jinhua;Zhang, Youding;Yu, Yunxian	Obstet Gynecol Surv	Yes	2.52068	No	5.08333	2.01665	4.29823	80.9	1	0	0	0	1	0.95	34432727;29973180;37173639	No	39887672;40017308;34959804;27856447;34345294;36303973;28789774;26868182;27091646;28938425;34897479;33227139;29366358;38931257;40334247;28755869;37096619;39127021;30795695;36320973;30857409;31039756;34897523;39684715;40378303;33693436;37235239;38212375;39581177;37647729;38308757;27558088;35709734;38138206;33571314;35820860;40941563;35368728;37575961;36340477;26702751;27941417;26910507;34432727;379…	21309631;18333942;6655109;10471148;20598363;17029703;12193937;11259800;17964079;10725477;15339755;16108310;18177778;23447915;9160976;20331588;22382370;20921117;12890395;17880312;10401871;20492375;11904621;15136661;19258033;20100794;2496859;20433699;21281324;9790376;10920323;21550175;8728436;8890098;19464502;17717623;21321257;22554138;16029292	61	39	10.1097/OGX.0000000000000001
25102346	2014	Fetal endoscopic tracheal occlusion for congenital diaphragmatic hernia: indications, outcomes, and future directions.	Ruano, Rodrigo;Ali, Raheel A;Patel, Parin;Cass, Darrell;Olutoye, Oluyinka;Belfort, Michael A	Obstet Gynecol Surv	No	1.03965	No	1.90909	1.83628	3.57228	51.6	1	0	0	0	1	0.75	27926636	No	29018178;38926929;40731766;34096456;31189438;28505693;27926636;28551276;27459392;33252754;35799173;30640410;32839753;28891233;29127956;34976775;39156276;36328604;30258699;30047996;26987711	14755405;12913352;20632307;16769020;21434828;18792415;8035268;17535015;20962504;22703769;18844275;11746006;19508989;21520476;23349059;18990989;21052047;18792417;18029863;16338299;17641375;14614166;15287047;11084541;20143332;20144168;19707992;20881369;16374756;3881966;19658113;8906656;11083424;20385274;22939449;18082455;22183216;23443181;21898639;11113913;18164395;16909353;9880691;15055782;1156880…	21	101	10.1097/OGX.0000000000000045
25102347	2014	Umbilical artery aneurysm: a case report, literature review, and management recommendations.	Doehrman, Pooja;Derksen, Brenna J;Perlow, Jordan H;Clewell, William H;Finberg, Harris J	Obstet Gynecol Surv	No	0.469864	No	0.727273	1.54784	2.67243	25.5	1	0	0	0	1	0.25		No	34703323;26894129;37927209;36687456;40035148;27454722;40041235;27580274	17638427;12666226;20664454;6519342;17255190;17621386;15672009;1495730;665739;9267868;9267869;21212655	8	12	10.1097/OGX.0000000000000051
25102952	2014	Bruising in a man in his 60s.	Haselden, Virginia N;Malone, Janine C;Schadt, Courtney R	JAMA Dermatol	Yes	0	No	0	1.3353	2.00937	0	0.666667	0	0.333333	-0.288675	0.5	0.05		No		16998465;19689477;23065521;13130309;24441662	0	5	10.1001/jamadermatol.2014.981
25121019	2014	High blood pressure in dialysis patients: cause, pathophysiology, influence on morbidity, mortality and management.	Stern, Aaron;Sachdeva, Soumya;Kapoor, Rohit;Singh, Jasjit;Sachdeva, Sarthak	J Clin Diagn Res	No	0.390933	No	0.727273	1.86035	3.64736	21	0.5	0	0.5	-0.433013	0.25	0.25		No	31526363;40061686;38662687;28869490;26264888;38282776;32120854;33363926	10676725;10845814;10070914;17942773;12967694;12753679;10615480;9690224;10070915;11849415;10052521;16691262;11239017;9832181;15250920;12243360;1454086;16929133;2382678;11774113;16105064;17108318;3393741;15699452;15806502;11791019;19406541;12407648;8803988;12493255;16997057;16396968;9159300;8768921;15250919;17634440;19027213;11904577;15216485;2577437;11835948;16518349;15687836;25018975;17172252;172…	8	47	10.7860/JCDR/2014/8253.4471
25126358	2011	Current therapies and emerging drugs in the pipeline for type 2 diabetes.	Nguyen, Quang T;Thomas, Karmella T;Lyons, Katie B;Nguyen, Loida D;Plodkowski, Raymond A	Am Health Drug Benefits	No	0.100901	No	0.285714	2.83164	7.16247	4.9	1	0	0	0	1	0.05		No	32737138;30521580;24936252;26311994	19075763;11095432;21068156;9073126;12519867;11213896;21484570;10873856;17962340;9073127;17513701;9465093;19217304;12840062;17631244;10066179;21705069;16687413;11133510;7507321;20948841;17289847;19357717;19129748;10696570;21739924;11163213;20413513;17222166;20015040;20816753;20609968;18955637;11739957;21525462;16918491;14693960;16625818;7729787;21683066;9370340;19528367;19114612;11529255;21672123;…	4	49
25177616	2014	Congential lumbar hernia with malrotation of left kidney and hydronephrosis in an infant: a rare presentation.	Kapoor, Rohit;Paul, Premila;Sachdeva, Sarthak	J Clin Diagn Res	Yes	0.0774598	No	0.0909091	1.17363	1.50503	3.7	1	0	0	0	1	0.05		No	30276953	13951839;20850610;19935732;17650728;1743232;17283432;3586167;15900381	1	8	10.7860/JCDR/2014/9206.4644
25201671	2014	The Affordable Care Act reduces emergency department use by young adults: evidence from three States.	Hernandez-Boussard, Tina;Burns, Carson S;Wang, N Ewen;Baker, Laurence C;Goldstein, Benjamin A	Health Aff (Millwood)	Yes	1.82152	No	4.27273	2.34569	5.16145	71.6	1	0	0	0	1	0.75	27992930	No	34663536;27817043;27569108;33711194;30544471;31106206;38342480;28641909;27613220;26851064;26613701;30666879;40909854;25976250;29174839;29044696;28751087;31028754;34739416;25769461;34423132;32892131;28874932;27532694;29148321;30633669;30123733;27992930;34788722;30526397;29450525;30555003;28680518;26306608;26733696;26778281;31118219;27265432;29087631;30448210;29148341;27920315;33608848;34020508;331…	12414462;12447343;18940978;11688195;20699458;20346540;23293397;16461874;22924684;24385603;22869644;19658271;9563700;22450213;22396509;16841785;14993577;23718165;8438975;24045743;23662708;23255048;11577602;9398777;16781915;14734955;9468469	47	27	10.1377/hlthaff.2014.0103
25227174	2014	Effectiveness of patient feedback as an educational intervention to improve medical student consultation (PTA Feedback Study): study protocol for a randomized controlled trial.	Lai, Michelle Mei Yee;Roberts, Noel;Martin, Jenepher	Trials	Yes	0.676715	No	0.909091	1.34339	2.03462	36.3	1	0	0	0	1	0.25	32819352	Yes	35510371;31853484;31021861;26220036;28260962;26220035;32819352;35108219;32352355;35614484	15107286;12739254;19493186;17574367;16707292;20059676;8745848;22193788;17199066;17264071;11978716;2282225;10764366;10764367;17973764	10	15	10.1186/1745-6215-15-361
25246421	2014	A randomised crossover trial of the acute effects of a deep-fried Mars bar or porridge on the cerebral vasculature.	Dunn, William G;Walters, Matthew R	Scott Med J	Yes	0.0356276	No	0.0909091	2.55165	5.80395	2.1	0.666667	0.333333	0	0.288675	0.5	0.05		Yes	29054860	23509051;10791504;23091119;19211484;11222446;8964816;11266691;15610802;8969778;23112118;7839406;10066857	1	12	10.1177/0036933014552359
25250748	2014	Lifestyle factors and primary care specialty selection: comparing 2012-2013 graduating and matriculating medical students' thoughts on specialty lifestyle.	Clinite, Kimberly L;DeZee, Kent J;Durning, Steven J;Kogan, Jennifer R;Blevins, Terri;Chou, Calvin L;Diemer, Gretchen;Dunne, Dana W;Fagan, Mark J;Hartung, Paul J;Kazantsev, Stephanie M;Mechaber, Hilit F;Paauw, Douglas S;Wong, Jeffrey G;Reddy, Shalini T	Acad Med	Yes	1.24099	No	2	1.61161	2.87139	58.2	1	0	0	0	1	0.5		No	33521489;26957372;37131109;30801556;30821014;27143249;28913597;28457534;26810425;29843802;31329866;34457576;29724626;25250754;31117329;30340905;40083259;27213202;27367951;36690998;33766012;32802227	21837375;2789604;20881711;21747018;18612751;19553644;17019913;20547907;20080517;23205190;12952999;23969353;22532656;11888445;21888514;19250556;15838091;22911330;16123458;20875315;3346978;23212502;19995172;19344453;7612128;23035994;2646488;21169785;12575781;13813058;24128615;16202000	22	32	10.1097/ACM.0000000000000487
25250751	2014	A first step toward understanding best practices in leadership training in undergraduate medical education: a systematic review.	Webb, Allison M B;Tsipis, Nicholas E;McClellan, Taylor R;McNeil, Michael J;Xu, MengMeng;Doty, Joseph P;Taylor, Dean C	Acad Med	Yes	5.79233	No	8.54545	1.47531	2.44615	94.5	1	0	0	0	1	0.75		No	29073824;36695538;29847421;37828553;37389487;31298082;33030033;33130869;29875585;34744303;40527607;25250754;33158937;32637637;37426906;31191160;28841662;31773064;35023796;39042415;31111893;39570856;31863412;33433827;33997287;38089194;30891954;38911350;34273171;40652212;28810977;30406727;26808788;37192125;39601473;28298155;28725746;37745935;35196699;35703908;36170479;33565177;33665880;39148209;344…	19474554;24280177;17476604;18162751;21324295;12634220;8458558;19622552;23163971;2012652;15231482;17786746;21617415;23095923;22082174;17675711;20095769;20124886;21851566;20671452;18278652;21841905;23356766;18825566;15107111	94	25	10.1097/ACM.0000000000000502
25276389	2014	Primary pleural liposarcoma, pleomorphic variant.	Carrillo B, Jorge Alberto;Navarrete, Constanza;López Arias, María Alejandra;Peláez, Mauricio	J Thorac Dis	Yes	0.362908	No	0.545455	1.50301	2.53258	19.4	1	0	0	0	1	0.25		No	34236561;35217554;32438529;39463647;37602067;31464217	10782150;8065192;11979090;4035624;10874176	6	5	10.3978/j.issn.2072-1439.2014.07.30
25288717	2014	Hidradenitis suppurativa.	Pham, Jimmy Tam Huy;Lopez-Gonzalez, Raul A	J Am Osteopath Assoc	Yes	0	No	0	0.884791	0.60396	0	1	0	0	0	1	0.05		No		23613539;16273821;10809853	0	3	10.7556/jaoa.2014.162
25291610	2014	Awareness under general anaesthesia.	Rule, Edward;Reddy, Shilpa	Br J Hosp Med (Lond)	No	0.222828	No	0.454545	2.03989	4.20746	11.3	1	0	0	0	1	0.5	32538875	No	26793081;37033592;32538875;29073151;40606625	10703802;21848460;19151283;23027226;22990178;24113645;19496761;22340221;18515816;10691248;18337600;21512752;17943802;24047356;17197842;12960540;23404965;19604185;17900012;15172773;15333419;21464699;23263014;23482997	5	24	10.12968/hmed.2014.75.10.573
25315311	2014	Three-dimensional virtual surgery accuracy for free fibula mandibular reconstruction: planned versus actual results.	Metzler, Philipp;Geiger, Erik J;Alcon, Andre;Ma, Xioayang;Steinbacher, Derek M	J Oral Maxillofac Surg	No	7.59802	No	10	1.31613	1.94959	96.5	1	0	0	0	1	0.95		No	32149975;27649463;31416564;36670044;37431603;28941508;26302937;33419329;32992370;34571439;36814232;39872343;36806300;34958739;36084893;31136050;29547964;40402815;29106889;27159859;35255279;31633539;31767030;30293853;29527383;27887036;38745517;26818299;27501991;36547552;31303356;36544971;26898519;26663239;28965991;26867807;28268834;34862088;28483229;39354413;28358629;27567750;27351937;32620425;294…	20828910;22695016;22676986;9032600;19276828;10724245;24470389;19761910;1863438;2734406;1886442;7638283;22551671;16959601;23957099;20613609;22743918;21824704;11289616;23164998;19615575	110	21	10.1016/j.joms.2014.07.024
25317509	2014	The reliability of clinical tonsil size grading in children.	Kumar, Divjot S;Valenzuela, Dianne;Kozak, Frederick K;Ludemann, Jeffrey P;Moxham, J Paul;Lea, Jane;Chadha, Neil K	JAMA Otolaryngol Head Neck Surg	Yes	2.21652	No	3.63636	1.64057	2.96173	77.5	1	0	0	0	1	0.75	29161199;28193298;31202666;28576514	No	36167605;35371672;26402214;40134602;27863640;32603480;38725980;40178376;29161199;28193298;31566761;36123658;39287377;31202666;37048648;36656426;39797778;38123635;30515336;38883488;35956176;38881394;37936131;26334314;39767857;28576514;31026081;27419544;35421675;36983857;35220544;30832459;30986317;26469866;34206981;26937520;37041784;40965870;31495964;40275200	15480367;21377744;23692173;19769829;17176803;22926173;23643649;23707879;19225059;23715686;16730542;2685730;10591345;21493309;14550958;21514678;20157062;18839484;22936142	40	19	10.1001/jamaoto.2014.2338
25319501	2015	T cells expressing CD19 chimeric antigen receptors for acute lymphoblastic leukaemia in children and young adults: a phase 1 dose-escalation trial.	Lee, Daniel W;Kochenderfer, James N;Stetler-Stevenson, Maryalice;Cui, Yongzhi K;Delbrook, Cindy;Feldman, Steven A;Fry, Terry J;Orentas, Rimas;Sabatino, Marianna;Shah, Nirali N;Steinberg, Seth M;Stroncek, Dave;Tschernia, Nick;Yuan, Constance;Zhang, Hua;Zhang, Ling;Rosenberg, Steven A;Wayne, Alan S;Mackall, Crystal L	Lancet	Yes	67.5493	No	234	3.46414	8.30968	100	0.875	0	0.125	-0.108253	0.8125	0.95	27270177;31697824;28298232;31732519;30178481;33725422;28039267;36346962;27166358;29503204;29910179;32894185;29912035;32556247;36228643;31869864;35798714;36058548;29133316;38306595;27887660;31408414;35580141;33230103;32245502;29458388;30622321;28920946;33424835;34560014;30518502;28426845;39908482;31924795;38318174;40474279;33764809;26314082;30048343;28236305;35870778;34312556;30728140;32673688;350…	Yes	32185132;33193399;26576011;28187946;26376680;26065479;29589335;31759820;31702832;32869536;27502091;40023046;26342910;31882377;32319561;35091467;32861622;30670684;36416874;28067900;39941782;27270177;34874329;38738799;31705998;37518011;40769978;31429760;33762110;36453808;38739466;33649188;31749131;29446998;29050700;32455836;26560054;30257649;34667217;37761005;31690821;33235353;35196606;31099694;389…	17242396;19561539;24475044;21830940;23469246;22960388;21832238;18308251;20179677;2078294;22160040;22412151;23515080;21849486;20668228;21613256;1705051;18974371;24876563;23992830;14551141;22160384;24553386;23243285;23546520;12813013;23939024;24030379;23024237;16622268;23243288;22589486;23527958	2340	33	10.1016/S0140-6736(14)61403-3
25323288	2014	Endoscopic removal of a metallic touchpad stylus with partially collapsible body from the duodenojejunal flexure in a young boy.	Patel, Ramnik V;Govani, Dhaval;King, Juliette King;Gee, Oliver	BMJ Case Rep	Yes	0	No	0			0	1	0	0	0	1	0.05		No		24765603;21160746	0	2	10.1136/bcr-2014-207391
25327910	2014	Gender and stress perception based differences in BMI, hormonal response and appetite in adult Pakistani population.	Haque, Zeba;Javed, Anum;Mehmood, Ahmar;Haque, Adiya;Haleem, Darakhshan J	J Coll Physicians Surg Pak	Yes	0.0990207	No	0.181818	1.83616	3.5719	4.8	1	0	0	0	1	0.05		No	32305343;27349686	15081207;393131;20083828;20740276;23046706;23438698;9929857;21320265;23686578;18534257;23619134;15985478;9796811;19773810;16631247;1373675;9660946;22826344;16545651;19309512;20515615;4882572	2	22	10.2014/JCPSP.705709
25330095	2014	Acute renal failure following treatment of a common culture contaminant: a teachable moment.	Maley, Jason H;Kiskis, Erin C	JAMA Intern Med	Yes	0	No	0	2.76813	6.47929	0	0.666667	0	0.333333	-0.288675	0.5	0.05		No		19166441;10987707;21566466	0	3	10.1001/jamainternmed.2014.5281
25350542	2014	Assessing the immune status of critically ill trauma patients by flow cytometry.	Kuethe, Joshua W;Mintz-Cole, Rachael;Johnson, Bobby L;Midura, Emily F;Caldwell, Charles C;Schneider, Barbara St Pierre	Nurs Res	No	0.346702	No	0.909091	2.62211	6.02378	18.4	0.2	0	0.8	-0.69282	-0.2	0.25		No	37173208;28929780;31164913;29078905;33021569;36560154;28778292;26049288;34616661;37998587	20592179;20805791;19846647;21798063;15307030;21153402;17290272;23850678;18026569;23953491;23778434;18166566;18592174;23427891;22187279;24067565;11359857;22846946;19869788;23759525;19561984;11175858;23464666;23397980;18513877;24308362;15486537;22508640;7674528;6356809;17456726;16887941;19642859;16146731;19756501;17635793;23008446;22314834;17486113;10793167;19050613;22654121;14505311;9110409;208846…	10	52	10.1097/NNR.0000000000000061
25351424	2014	Familial tumoral calcinosis.	Alkhatib, Amal;Burton, Laura E;Carachi, Robert	Scott Med J	Yes	0.2156	No	0.272727	1.26497	1.78998	10.9	1	0	0	0	1	0.25		No	27838530;39136799;39288483	19865099;22142751;21734933;19013236;19255228;16702460;6705405;11474354;21528811;16638743	3	10	10.1177/0036933014557416
25365818	2014	Femoroacetabular impingement: a review of current concepts.	Sangal, Rohit B;Waryasz, Gregory R;Schiller, Jonathan R	R I Med J (2013)	No	0.353059	No	0.545455	1.54494	2.66338	18.8	1	0	0	0	1	0.25		No	27401953;35604246;28275623;30720141;28291142;26998502		6	0
25371444	2014	Reducing mental illness stigma in health care students and professionals: a review of the literature.	Stubbs, Alison	Australas Psychiatry	No	3.1697	No	5.27273	1.66348	3.03318	86.1	1	0	0	0	1	0.75	38372141;37560049;27527730;33572955;32983323;26963178	No	27264792;39729763;25833877;26874959;28622747;34546357;35312996;26973826;33073912;35431197;36385029;26951266;36217317;29749009;38126040;31521550;33328108;27152542;34493245;28271392;33017193;37735393;30049270;38402635;30832630;38372141;39257677;28049074;38836527;30511487;36532396;40531864;38188857;28992547;39319025;28606624;30693628;37560049;27527730;26141915;33572955;40062346;30619803;31508872;273…	10945080;23553700;18928074;18286216;11315216;12381503;18349332;10478782;10510666;21301601;19810667;21755345;21718124;15491256;17329736;16732743;12077020;20039525;11555346;16884445;15555711;19214260;22157800	58	23	10.1177/1039856214556324
25374038	2015	Seasonal variation in family member perceptions of physician competence in the intensive care unit: findings from one academic medical center.	Stevens, Jennifer P;Kachniarz, Bart;O'Reilly, Kristin;Howell, Michael D	Acad Med	Yes	0.142818	No	0.3	2.10057	4.25058	7	1	0	0	0	1	0.05	30170754	Yes	28844564;30170754;29356557	16970228;8417272;17869970;20512532;15555613;19826176;11815899;21747093;17573519;17267907;12528026;12911646;16970227;19474693;19762549;22732285;17084152;17955839;15190967;17693670;17133189;19559195;18573410;15665319;7819988;18789415;16126739;22511136;19434039;12130954;2299762;11176185;11490370;15119112;17717449	3	35	10.1097/ACM.0000000000000553
25392449	2014	Cirque du Monde as a health intervention: perceptions of medical students and social circus experts.	Fournier, Cynthia;Drouin, Mélodie-Anne;Marcoux, Jérémie;Garel, Patricia;Bochud, Emmanuel;Théberge, Julie;Aubertin, Patrice;Favreau, Gil;Fleet, Richard	Can Fam Physician	No	0.220383	No	0.363636	1.65002	2.99119	11.2	1	0	0	0	1	0.05		No	28661891;28661875;36902836;36415163	17712894;20222769;17908029;15812092;18402176;18243941;24421703;20887482;17253555;11026184	4	10
25404437	2014	Reference intervals for free T3 and free T4 in Pakistani euthyroid patients: effect of age and gender on thyroid function.	Abbas, Raana;Abbas, Hafiz Ghulam;Shahid, Abubaker;Chand, Sohail;Nawaz, Sara	J Coll Physicians Surg Pak	Yes	0.185922	No	0.272727	1.46689	2.41992	9.3	1	0	0	0	1	0.25		No	28680357;39247659;34245222	9191547;9426351;15003737;17635879;2209581;2040866;23041244;11427693;15038847;15074369;21484669;3612033;11795654;16098499;8229522;12215961	3	16	11.2014/JCPSP.806809
25404455	2014	Organophosphorus poisoning presentating as diabetic ketoacidosis: a real challenge for the endocrinologist.	Shahid, Muhammad;Sarfaraz, Aqiba;Mahar, Saeed Ahmed;Asghar, Ali;Nakeer, Rooham	J Coll Physicians Surg Pak	Yes	0	No	0	0.810829	0.373225	0	1	0	0	0	1	0.05		No		23264306;15270798	0	2	11.2014/JCPSP.877878
25407114	2015	Tibial sensory neuropathy as a rare complication of percutaneous tibial nerve stimulation.	Zhou, Di;Seraphim, Andreas;Yoong, Wai	Int Urogynecol J	Yes	0.115142	No	0.2	1.73699	3.16826	5.6	1	0	0	0	1	0.25	33429090	No	31487975;33429090	19674028;20590544;19616802;20143965	2	4	10.1007/s00192-014-2544-1
25422519	2015	Paradoxical hypersexuality in depression.	Ong, Wei Ming;Kulkarni, Jayashri	Aust N Z J Psychiatry	Yes	0	No	0	1.32645	1.94615	0	1	0	0	0	1	0.05		No		16148432;24168778	0	2	10.1177/0004867414561529
25429080	2014	Diagnosis and management of plantar fasciitis.	Thompson, John V;Saini, Sundeep S;Reb, Christopher W;Daniel, Joseph N	J Am Osteopath Assoc	No	2.85743	No	4.18182	1.46349	2.40929	83.9	1	0	0	0	1	0.95	30948595;40323967;34492725;37231457;33217374;32955840;36882804	No	32785856;40722604;40366378;36959741;29759125;31700547;31918529;39375789;39778212;38448397;28985685;38313979;36463613;35834954;37868394;30948595;40323967;40464124;31213743;36387720;34492725;40283673;37231457;33217374;32248639;29597082;32955840;32066869;35637071;32020393;39257080;38642017;28603360;40785236;36361304;39089905;31867173;35848010;34079601;38431558;35219133;36197189;30774484;40620402;287…	16764799;10229276;17079524;16801514;15134610;17400020;2019049;16776486;18646168;9498581;15152061;12716816;26535232;8733444;24037003;24625937;9166146;20439021;16435344;17666175;16882901;16919213;23015903;7951946;10797213;12756315;20817847;6614290;13129168;23521459;22474095;8886778;19299346;10609710;18524985;16487466;12728038	46	37	10.7556/jaoa.2014.177
25429081	2014	Laser Doppler flowmetry in manual medicine research.	Zegarra-Parodi, Rafael;Snider, Eric J;Park, Peter Yong Soo;Degenhardt, Brian F	J Am Osteopath Assoc	No	0.498632	No	0.727273	1.45854	2.39384	27	1	0	0	0	1	0.5	39230532;26343747;30803094	No	39230532;26343747;30803094;36687444;38739133;34945014;38163669;40218117	15797267;22343005;12440842;21716676;12665408;13376347;9777544;12744548;21106433;8856385;18677950;3841111;23791036;16820316;14589467;10651785;17306698;16790539;11329812;10513128;15319760;8598068;18316238;11414776;19027342;21883640;8448007;22440554;14690333;20093065;18198413;19210492;11440508;20216092;22794802;12750655;5838721;15750368;17045096;19285089;21907217;17905355	8	42	10.7556/jaoa.2014.178
25429084	2014	Open pelvic fracture due to crush injury.	Shepherd, Quin;Schrickel, Tyson T	J Am Osteopath Assoc	Yes	0	No	0	0.884791	0.60396	0	1	0	0	0	1	0.05		No		16307929;23425755;12113532;9314298	0	4	10.7556/jaoa.2014.182
25440477	2014	A comparison of postoperative effects of bariatric surgery on medical markers of morbidity.	Bonner, Gwen L;Nagy, Andrew J;Jupiter, Daniel C;Rodriguez, Joaquin A;Symmonds, Richard E;Carpenter, Robert O	Am J Surg	Yes	0.476329	No	1	2.09939	4.39307	25.8	1	0	0	0	1	0.5	27050404;26830392	No	27354038;32576515;39493036;36536734;28456511;35020125;27050404;26661105;26830392;29915973;33963975	15296705;22038533;20379796;19229660;23338049;23443442;17196442;21078684;19081406;15072662;24445969;22449319;7677463;15616203	11	14	10.1016/j.amjsurg.2014.09.005
25441266	2016	Oncogenic Osteomalacia From a Primary Phosphaturic Mesenchymal Tumor of the Toe: A Case Report.	Kim, Isaac;Rajani, Rajiv	J Foot Ankle Surg	Yes	0.117995	No	0.222222	1.88332	3.48076	5.7	1	0	0	0	1	0.05		No	31261249;32622675	14707860;3545439;11062477;11344269;20296654;16160135;14434619;12054166;18171971;23868423;12711747	2	11	10.1053/j.jfas.2014.09.012
25441506	2014	Resting-state blood oxygen level-dependent functional magnetic resonance imaging for presurgical planning.	Kamran, Mudassar;Hacker, Carl D;Allen, Monica G;Mitchell, Timothy J;Leuthardt, Eric C;Snyder, Abraham Z;Shimony, Joshua S	Neuroimaging Clin N Am	No	0.518305	No	1.27273	2.45556	5.50419	28.1	1	0	0	0	1	0.5		No	28538516;32735611;26848556;31568681;39894599;40000389;29956405;27851995;28985933;34795045;33592671;29673485;37668519;30627033	24157920;19836416;23919836;19361264;16260155;18847342;22212597;15862224;21889994;21570425;16899645;22099467;22593750;17359924;8595181;16871879;11369948;11994752;16087444;21430278;15271497;20610743;19255447;12646132;23735260;15976020;22792291;20473549;23641233;19345899;21709227;18172171;20547611;23347645;16776593;16731517;22936095;24264234;8524021;11598490;22174905;23965122;12506194;21653723;20420…	14	69	10.1016/j.nic.2014.07.009
25461493	2015	Minimizing pre-shock chest compression pauses in a cardiopulmonary resuscitation cycle by performing an earlier rhythm analysis.	Steinberg, Mikkel T;Olsen, Jan-Aage;Brunborg, Cathrine;Persse, David;Sterz, Fritz;Lozano, Michael;Brouwer, Marc A;Westfall, Mark;Souders, Chris M;van Grunsven, Pierre M;Travis, David T;Lerner, E Brooke;Wik, Lars	Resuscitation	Yes	0.272666	No	0.6	2.2005	4.54804	14.2	1	0	0	0	1	0.25	26477410;26477418	Yes	26477410;28917561;32168299;26477418;28598948;33917203	20398991;9455753;18458166;10486418;2511789;21690495;8191021;24513129;12010909;20956052;13931298;1416315;24830868;24607869;24240611;23507464;17241734;18143620;19200355;22094984;16982127;6132549;17161898;20956224;7667549;11077737;15210599;2480703;11907287;6837426;24642406;21196070;19962817;23607971;19061785;13292341;23979627;755268;19752324	6	39	10.1016/j.resuscitation.2014.11.012
25478859	2014	Maggot debridement therapy: a systematic review.	Shi, Eric;Shofler, David	Br J Community Nurs	Yes	1.18894	No	2.27273	1.91155	3.80709	56.6	0.333333	0.666667	0	0.57735	0	0.5		No	32941225;37959326;40519343;39379177;33062937;34172356;33048587;29554101;26122995;27409780;36758858;39800339;29506339;33377562;35888142;40931168;31257948;40579881;40124775;36838422;32058840;28532226;39481063;34920683;39797753	17987750;23467515;16304925;16675968;21299858;22620282;15472863;17350304;25013449;19291114;24961017;20946137;24123092;11705249;22162609;24225601;19304577;23299351;23025196;20189943;19799603;18635992;19575178;17975368;22248310;20491762;23752212;22009949;11299572;23110586;24005780;15082426;20309656;22827809;17124822;22885313;24647546;16744710;19856274;22584743;24382296;22584527;23220967;24744812;182…	25	62	10.12968/bjcn.2014.19.Sup12.S6
25484501	2014	Nontraumatic intracerebral hemorrhage unassociated with arterial aneurysmal rupture as a cause of sudden unexpected death.	Roberts, Carey Camille;Snipes, George J;Ko, Jong Mi;Roberts, William Clifford;Guileyardo, Joseph M	Proc (Bayl Univ Med Cent)	Yes	0.0474858	No	0.0909091	1.91445	3.81612	2.5	1	0	0	0	1	0.05		No	34356248	3147014;3717045;6854912;19597939;871028;22965674;5709848;8022549	1	8	10.1080/08998280.2014.11929148
25488529	2014	Acute respiratory distress syndrome on the intensive care unit.	Liew, Felicity;Martin, Daniel	Br J Hosp Med (Lond)	No	0.135423	No	0.272727	2.01389	4.12634	6.6	1	0	0	0	1	0.05		No	29652842;35971101;30784091	23673401;18689599;4143721;17565024;22709377;16542488;21372277;24296379;19762075;16625008;22926653;16215375;24316666;20055989;16932229;16714768;23673003;20197533;22797452;15166842;21642654;18091573;24356284;23370917;20473258;8368623;23497608;22610178;19325471;10793162;18776154;7509706	3	32	10.12968/hmed.2014.75.12.672
25502971	2015	Validation of commercially available infrared thermometers for measuring skin surface temperature associated with deep and surrounding wound infection.	Mufti, Asfandyar;Coutts, Patricia;Sibbald, R Gary	Adv Skin Wound Care	Yes	1.23709	No	2	1.6167	2.81017	58.1	1	0	0	0	1	0.5	36586765	Yes	34134768;37250947;38843011;28704150;32810061;25502975;36586765;37372868;37306381;33813124;28426568;27798118;31256894;34669665;30134273;37325798;28783067;31192865;29240589;31493299	15504999;9037217;9241978;17192326;9442198;11292638;15735186;30748179;18060924;15057854;9239625;17199766;15517749;9194884;9198348;20631603;17392560;19427269;18593392	20	19	10.1097/01.ASW.0000459039.81701.b2
25511956	2015	Temporal correlation between bisphosphonate termination and symptom resolution in osteonecrosis of the jaw: a pooled case report analysis.	Hinson, Andrew M;Siegel, Eric R;Stack, Brendan C	J Oral Maxillofac Surg	Yes	1.39089	No	2.7	1.9412	3.77617	62.4	1	0	0	0	1	0.75	29435826;38248101	No	39398845;31425596;29435826;28983908;28330568;36935312;28527518;39053792;32213143;28035494;34905675;35323342;32615096;26415604;28838836;33925361;38404023;26657395;31410544;26955837;30393090;32610675;29063702;32970228;33187944;38248101;35866376	23928436;18240798;20144499;17657174;22624766;19371809;20310042;22263396;21112522;20435482;18715819;23456161;23075811;18849018;23880284;22953645;19793318;22143692;23891014;20692189;18354107;23058032;23516715;20015718;16186759;21524309;17523760;17992010;20401503;21478047;19484166;21427353;15755276;17473037;20153079;20436104;20185222;23826768;21978718;20614268;17649782;17660780;25089126;22567443;205…	27	72	10.1016/j.joms.2014.07.012
25518756	2014	Post angioplasty coronary artery bypass grafting in patient with myasthenia gravis.	Hasan Zaidi, Syed Danish;Khan, Muhammad Shahzeb;Bawany, Faizan Imran;Dar, Mudassir Iqbal;Khan, Abdul Bari	J Coll Physicians Surg Pak	Yes	0.0649982	No	0.0909091	1.39864	2.20699	3.2	1	0	0	0	1	0.05		No	30537420	19763055;16035101;18331814;22121352;16098399	1	5	11.2014/JCPSP.S158S160
25518780	2014	Delayed Cauda Equina syndrome due to a migratory bullet.	Ghori, Shiraz Ahmed;Khan, Muhammad Shahzeb;Bawany, Faizan Imran	J Coll Physicians Surg Pak	Yes	0.389865	No	0.454545	1.1659	1.48094	20.9	1	0	0	0	1	0.25		No	40093385;36395659;27942941;26921138;31356981	20963714;16172630;12187513;6752152;2936744;8852322	5	6	11.2014/JCPSP.S219S220
25518786	2014	Bilateral haemorrhagic vocal cords with supraglottic bruising following blunt laryngeal trauma.	Sheikh, Erin;Keh, Siew;Vallamkondu, Vamsidhar;Khan, Imran;Shakeel, Muhammad	J Coll Physicians Surg Pak	Yes	0	No	0	0.810829	0.373225	0	1	0	0	0	1	0.05		No		2584004;11559624;15165303;1637537;17851956	0	5	11.2014/JCPSP.S235S237
25540168	2015	Autonomy and confidentiality: patients' perspectives.	Abdalrahman, Ihab Babiker;Osman, Ahmed Mohammed Abdulrahman;Ali, Baraah Mohammed Adham;Mustafa, El Imam ElGhazali Seddik Mohamed;Ali, Eman Esam Hassan;Muneer, Mohamed Siddig Eltayeb	Trop Doct	Yes	0.227509	No	0.3	1.31863	1.92286	11.6	1	0	0	0	1	0.05		No	30153771;28861544;39334315	8678709;15516214;11281011;15173361;24217437;12744418;8366681;19039740;12911650;18549138;23351298;21429961;10672125;19001081;3340480;11827500;7212484	3	17	10.1177/0049475514564641
25541915	2015	Tonsillar Helicobacter pylori colonization in chronic tonsillitis: systematic review and meta-analysis.	Hwang, Michelle S;Forman, Suzanne N;Kanter, Jacob A;Friedman, Michael	JAMA Otolaryngol Head Neck Surg	Yes	0.896741	No	1.4	1.56121	2.64499	46.2	0.5	0	0.5	-0.433013	0.25	0.5	40840949	No	40840949;27531539;28380174;31924635;26753766;29884749;38546851;39177030;28318453;34574466;37287544;36286791;31275840;27368473	11802022;9299662;20479377;12799325;17239446;17196780;14623755;8777292;25207124;8144136;15129940;12358279;23864246;23744180;11843933;16778369	14	16	10.1001/jamaoto.2014.3296
25546456	2015	Clinical outcomes after bilevel positive airway pressure treatment for acute asthma exacerbations.	Golden, Christopher;Xu, Meng;Estrada, Cristina M;Arnold, Donald H	JAMA Pediatr	Yes	0.573941	No	1	1.74234	3.18418	31.1	1	0	0	0	1	0.5	40226890;40323974;28284473;34915226	Yes	28093429;27116362;30398994;39256115;40226890;40323974;34093080;28284473;34915226;39362757	24889820;21586757;22727166;15878468	10	4	10.1001/jamapediatrics.2014.2767
25552807	2015	Finger necrosis due to cryoglobulinemic vasculitis in association with membranous nephropathy.	Porres-Aguilar, Mateo;Rodriguez-Castro, Carlos E;Osvaldo, Padilla;Saifuddin, Fátima;Siddiqui, Tariq;Fan, Jerry;Mukherjee, Debabrata;Pema, Kanchan;Abbas, Aamer	Proc (Bayl Univ Med Cent)	Yes	0.0951581	No	0.1	1.05088	1.12583	4.6	1	0	0	0	1	0.05		No	33855124	12636055;23196322;11470986;4956870;17998269;21454221;19910748;21868085;22435371;15190522;22410397;17289231;24424176	1	13	10.1080/08998280.2015.11929195
25558813	2015	Standardized patient assessment of medical student empathy: ethnicity and gender effects in a multi-institutional study.	Berg, Katherine;Blatt, Benjamin;Lopreiato, Joseph;Jung, Julianna;Schaeffer, Arielle;Heil, Daniel;Owens, Tamara;Carter-Nolan, Pamela L;Berg, Dale;Veloski, Jon;Darby, Elizabeth;Hojat, Mohammadreza	Acad Med	Yes	4.80811	No	8	1.66386	2.95055	92.6	1	0	0	0	1	0.75	39819914;30212564;34325698;40411176	No	39819914;31977341;26138712;31894520;36040776;40058146;33936547;35287502;38779697;32197574;32540426;30504524;37171745;35947468;34283738;31060405;35604951;37288230;32033456;40000084;33229901;28725866;34430711;31355891;40470263;34398114;33596892;38600531;40744521;31309608;27227696;34301573;31688037;32227151;27856065;38840993;25943009;27669067;26166686;26998318;26091368;27536168;34294251;29968006;335…	19902660;21248604;19707055;15383377;17309143;19707056;19707057;15749944;21694558;17599021;12047665;19130383;6638731;16332555;11486136;20563934;11597886;12202278;9834705;21517687	80	20	10.1097/ACM.0000000000000529
25584234	2014	Waldenstroms Macroglobulinemia Patient Presenting with Rare 'lytic' Lesions and Hypercalcemia: A Diagnostic Dilemma.	Mehmood, Khalid;Naqvi, Iftikhar Haider;Shah, Syed Raza;Zakir, Nazia;Ali, Syed Mustafa	J Clin Diagn Res	Yes	0.227287	No	0.636364	2.79982	6.57817	11.6	0.5	0	0.5	-0.433013	0.25	0.25		No	34934497;28182034;30241189;36632577;29781322;31899159;29207768	15794867;22451426;22895554;8537499;23165980;8123836;8610726	7	7	10.7860/JCDR/2014/8184.5161
25585974	2015	Unilateral subretinal fibrosis and uveitis syndrome.	Rehan, S;Javaid, Z;Al-Bermani, A	Scott Med J	Yes	0.101256	No	0.2	1.97519	3.87733	4.9	1	0	0	0	1	0.05		No	31654385;37589912	8778060;12153806;3946532;8065703;6466594;22344271;17317410;24879811	2	8	10.1177/0036933014565582
25598762	2014	Unique presentations of invasive lobular breast cancer: a case series.	Shakoor, Muhammad Tariq;Ayub, Samia;Mohindra, Ramesh;Ayub, Zunaira;Ahad, Abdul	Int J Biomed Sci	Yes	0.381232	No	1.18182	3.1	7.51462	20.4	1	0	0	0	1	0.25		No	34131569;38434775;36186234;27781130;30076430;34434416;27180323;32782691;40242378;30798422;34816360;28924517;30241170	19896312;1444182;8996076;12487566;23091732;21616731;2438031;22322849;15480710;2157608;22825527;10941333;8297656;1653879;10954469;21286894;17690515;8211676;20069039;21412071;8630916;15084238;20534162;8901855;22096760;17036400;6331484	13	27
25604361	2015	Endovascular treatment of renal artery stenoses.	Lashari, Muhammad Nawaz;Khan, Muhammad Shahzeb	J Coll Physicians Surg Pak	Yes	0.0745889	No	0.1	1.34068	1.98851	3.6	1	0	0	0	1	0.05		No	29067070	8402841;9013907;8184051;9017938;1423392;1924796;2530951;2956628;9113012;10194488;85817;10088889;8114186;9362400;2655448;8230572;8808959	1	17	01.2015/JCPSP.811
25607942	2015	Research ethics consultation: ethical and professional practice challenges and recommendations.	Sharp, Richard R;Taylor, Holly A;Brinich, Margaret A;Boyle, Mary M;Cho, Mildred;Coors, Marilyn;Danis, Marion;Havard, Molly;Magnus, David;Wilfond, Benjamin	Acad Med	No	0.807109	No	1.7	2.10628	4.26758	42.4	1	0	0	0	1	0.25		No	39016268;39336807;29313773;29313769;39749366;36756077;29576609;29313771;29393779;28390420;30208946;28215924;29590373;36495529;29313783;28603156;34496156	18570102;21033605;18570110;18570098;16221788;17726404;21375114;19119757;14526066;16302553;16192141;23399088;18570086;18570101;19374479;18570097;20034184;22277965;18570099;19252737	17	20	10.1097/ACM.0000000000000640
25618809	2015	Complications of metatarsal suture techniques for bunion correction: a systematic review of the literature.	Dayton, Paul;Sedberry, Shelly;Feilmeier, Mindi	J Foot Ankle Surg	Yes	1.09869	No	1.3	1.18322	1.51978	53.7	1	0	0	0	1	0.25	35334535	No	37030160;28337049;30110219;30218181;27261802;27751169;35334535;26708075;32736733;29336886;34039513;39979909;36422218	22619910;20727321;23386769;20660881;17880875;19906543;24692618;21490180;23559614	13	9	10.1053/j.jfas.2014.12.012
25628846	2014	Inflammatory myofibroblastic tumor of salpinx: a very rare case treated with a less aggressive method.	Homaei-Shandiz, Fatemeh;Jafarzadeh-Esfehani, Reza;Moazzen, Nasrin;Amirabadi, Amir	Iran J Cancer Prev	Yes	0.408984	No	0.818182	2.00052	4.08465	22	1	0	0	0	1	0.25		No	29620583;31284859;36425100;32971128;29505427;26018807;38629322;36344483;39711163	16160478;15975639;21566695;14526339;16538442;21277673;8804476;22646268;17938159;22346151;3429108;21439710;22324046;22570660;16984620	9	15
25633863	2015	Submandibular ductal fistula: an obstacle to sialendoscopy.	Kieliszak, Christopher R;Gill, Amarbir;Faiz, Mohammed;Joshi, Arjun S	JAMA Otolaryngol Head Neck Surg	Yes	0.670163	No	0.7	1.04452	1.10689	36	1	0	0	0	1	0.05		No	28828116;38974643;32909103;30036444;33911715;36493470;29071060	16177022;7561504;11866258;20026714;24427549;21509260;11824138;17204984;7725202	7	9	10.1001/jamaoto.2014.3574
25634402	2014	Genetics of coronary artery disease - a clinician's perspective.	Sasidhar, Manda V;Reddy, Satyajit;Naik, Ashutosh;Naik, Sudhir	Indian Heart J	No	0.271038	No	1	3.68952	9.35372	14.1	1	0	0	0	1	0.5		No	29278723;28449832;38826511;31577248;38225600;36135440;27689253;32454910;29225335;31082501;38019802	18176561;2220549;19652890;22751097;20730398;9167458;19299327;21362306;21239051;23202125;17380167;21152190;24941081;17996556;24941082;22347658;24694531;18801202;20923989;22258899;23040572;22129254;21629682;20590428;24736319;21378990;19198609;21378988;18599798;21273694;15138242;20670758;20718794;11838923;21150009;21652129;14686661;17478681;23593297;24691094;17634449;20031549;10703565;21435522;20300…	11	49	10.1016/j.ihj.2014.12.008
25649015	2015	For treatment of odontogenic keratocysts, is enucleation, when compared to decompression, a less complex management protocol?	Kinard, Brian E;Chuang, Sung-Kiang;August, Meredith;Dodson, Thomas B	J Oral Maxillofac Surg	Yes	1.0251	No	1.3	1.26817	1.77266	51.1	1	0	0	0	1	0.5	34790041	No	28460844;30833094;40451423;27452613;35476304;36577505;26067558;26562727;33581955;30498866;28460843;37076356;34790041	3127485;12221380;7443696;3290262;3204159;15544886;11289615;8727585;6183415;2187964;9830650;11429726;12424446;15883937;8138974;8863300;3293249;3159420;17928730;15170272;1717918;16487797;1711244;9473082;17368357;19897381;9690244;6172530;23623200;20797899;9043004;11250631;3476151;14044666	13	34	10.1016/j.joms.2014.11.001
25649096	2014	Update on concussion management for the Rhode Island clinician.	Waryasz, Gregory R;Tambone, Robert;Kriz, Peter	R I Med J (2013)	No	0.0592952	No	0.0909091	1.53316	2.62664	3	1	0	0	0	1	0.05		No	27172079		1	0
25650825	2015	From patients to providers: changing the culture in medicine toward sexual and gender minorities.	Mansh, Matthew;Garcia, Gabriel;Lunn, Mitchell R	Acad Med	No	3.36861	No	6.8	2.01864	4.00667	87.2	1	0	0	0	1	0.75	35061835	No	27077152;28926568;39024014;34428618;38008540;39334283;35061835;35486396;37655811;31397706;38977521;36933919;32086818;34457705;30739691;39240790;29543495;26599314;37983400;38959466;39252882;39294610;25919070;39325949;35195667;36790419;28422296;28785919;33178658;31397109;38116643;38415710;28049674;27030799;38415883;38406648;36383363;31593319;29641312;37956539;38825379;27060995;33276844;39375702;401…	23574032;23362500;16043537;18043983;10450723;10326942;22268247;20237357;22029561;21900137;24507917;25692563;23018335;22424395;18780842;21213174;23830012;21557209	68	18	10.1097/ACM.0000000000000656
25653932	2014	Accessory branch of median nerve supplying the brachialis muscle: a case report and clinical significance.	Paraskevas, George;Anastasopoulos, Nikolaos;Nitsa, Zoi;Kitsoulis, Panagiotis;Spyridakis, Ioannis	J Clin Diagn Res	Yes	0.074982	No	0.0909091	1.21241	1.62602	3.6	0	0	0	0	-0.75	0.05		No	28755280	16302241;4236202;11407150;24596238;24995166;19637305;1669679;11135395;19219645;24701510	1	10	10.7860/JCDR/2014/10128.5283
25671372	2015	Cryopreserved oocytes: update on clinical applications and success rates.	Paramanantham, Janani;Talmor, Alon J;Osianlis, Tiki;Weston, Gareth C	Obstet Gynecol Surv	No	0.781383	No	1.6	2.04765	4.09304	41.2	0.333333	0	0.666667	-0.57735	0	0.25	28173814	No	27146274;35501271;28737775;28774548;39141169;27885726;28295644;26101241;27473351;28173814;36731823;28421485;28878377;27480775;27760000;39379906	12798878;17130515;20828688;7593532;2870356;15863534;21722891;23063815;10469706;8416438;12849831;23602678;21425921;22386762;10601099;23200684;2374118;11228204;15919682;21767989;21718989;17055564;18930218;13140185;19490780;20171613;21843968;16176668;20886366;16704481;14929257;15870085;12456615;15333237;17207332;21496813;11155944;16476708;15333247;12525451;16818031;20185513;19439285;18492361;8567786…	16	96	10.1097/OGX.0000000000000152
25676655	2015	Systematic review of the effects of family meal frequency on psychosocial outcomes in youth.	Harrison, Megan E;Norris, Mark L;Obeid, Nicole;Fu, Maeghan;Weinstangel, Hannah;Sampson, Margaret	Can Fam Physician	Yes	4.16773	No	8.2	1.9675	3.85444	90.7	1	0	0	0	1	0.95	30606197;35701760;39506698	No	40492683;38613923;35684080;40597156;27298729;39092605;30981046;33558158;33028450;33808337;33300041;33624860;35204920;35739248;31061491;35882067;36207786;39936360;34249989;30863637;40714218;40150665;37371184;34207626;39506556;26932829;40502991;33808698;32402039;33539371;30606197;35701760;38234109;29054340;40507027;38068788;33276988;38892697;40577807;38674906;29803778;32756761;36967732;37519439;387…	11847834;18789364;8657535;18180407;15289253;16646496;20390605;17761227;1529040;15488428;19766944;18719674;12633484;23332485;9293990;12729986;17120041;12941650;15867900;18639788;16919794;19476994;18334049;19103325;8268019;12803414;18377152;19299675;19380089;22640529;20800121;17295578;17189555;23712661;23239547;10860116;12616252;17909139;15919844;19171313;20460409;17950400	82	42
25677466	2015	Epstein-Barr virus-induced polyclonal lymphoproliferative disorder of lymphoplasmacytic type in an autopsy case of aplastic anemia treated twice with anti-thymocyte globulin therapy.	Okada, Eriko;Shigeyasu, Hiroki;Inaguma, Yoko;Emi, Nobuhiko;Sano, Kenji;Tsutsumi, Yutaka	Pathol Int	Yes	0.0606507	No	0.1	1.64879	2.90569	3	0.5	0	0.5	-0.433013	0.25	0.05		No	35523507	9000100;2820089;9151898;12931555;22265434;19224581;11435294;19373526;25010171	1	9	10.1111/pin.12258
25679464	2015	A pilot study on the effectiveness of platelet-rich plasma and debridement for the treatment of nonhealing fistulas in spinal cord-injured patients.	Biglari, Bahram;Reitzel, Tim;Swing, Tyler;Büchler, Axel;Gerner, Hans Jürgen;Schmidmaier, Gerhard;Moghaddam, Arash	Adv Skin Wound Care	Yes	0.236954	No	0.4	1.68809	3.0227	12.1	1	0	0	0	1	0.25	31168175	No	25879032;37008931;31168175;27038643	17051095;19468902;21528636;21244302;12403541;23402660;20480401;2733753;21224802;18363258;20567053;3570542;7760647;11289472;1408338;16122595;21385319;1732895;17601465;16943701;15877756;9710855;8634855;18703188;7930394;18570917;15050897	4	27	10.1097/01.ASW.0000459845.95441.1a
25690745	2015	SSRIs in Rett syndrome.	Brook, Emma;Usman, Mohammed	Aust N Z J Psychiatry	Yes	0.193569	No	0.4	2.06644	4.14899	9.7	1	0	0	0	1	0.25		No	31797351;33862302;31469994;40723062	24050745;22207122	4	2	10.1177/0004867415573057
25692563	2015	Sexual and gender minority identity disclosure during undergraduate medical education: "in the closet" in medical school.	Mansh, Matthew;White, William;Gee-Tong, Lea;Lunn, Mitchell R;Obedin-Maliver, Juno;Stewart, Leslie;Goldsmith, Elizabeth;Brenman, Stephanie;Tran, Eric;Wells, Maggie;Fetterman, David;Garcia, Gabriel	Acad Med	Yes	4.43952	No	9.3	2.09482	4.23345	91.6	1	0	0	0	1	0.75	39787156	No	33897953;36526234;34797881;37519051;39160106;37981333;36933919;37966508;39787156;37099822;34232286;31642925;39815600;40053815;31070420;35449040;31397109;35005239;32079959;36644487;36724163;36958917;36578658;25650825;39538276;33195802;36625541;36212912;39791952;29305819;30674006;30937938;35672030;31318322;29696789;26788776;31327722;35680240;26813648;40581941;35507452;30561484;32328524;35584939;355…	16043537;24667503;22268247;8309039;2294325;20841542;21900137;23018335;21213174;23574032;23362500;9125991;20099941;10693588;23283578;21745057;24974336;22029561;23807097;25095629;23864353;23830012	93	22	10.1097/ACM.0000000000000657
25722360	2015	Effectiveness of osteopathic manipulative treatment for carpal tunnel syndrome: a pilot project.	Burnham, Taylor;Higgins, Derek C;Burnham, Robert S;Heath, Deborah M	J Am Osteopath Assoc	Yes	1.12031	No	1.6	1.42818	2.24898	54.4	1	0	0	0	1	0.5	40325700;39938541;32362377	Yes	32877924;35895497;39096712;28055090;28055093;31657829;40325700;30149437;28055089;40966192;26024326;26024325;34800013;39938541;33308928;32362377	11052900;17224356;19950007;23212030;8245050;19969169;22124001;8307807;20599039;20599038;15863733;15140473;17054773;2937007;8423131;8185443;22411967;22806381;7960973;16103839;21674517;9627862;20023220;18845386;3380550;7673008	16	26	10.7556/jaoa.2015.027
25729036	2015	Calprotectin as a biomarker for rheumatoid arthritis: a systematic review.	Abildtrup, Mads;Kingsley, Gabrielle H;Scott, David L	J Rheumatol	Yes	2.96629	No	7.2	2.42728	5.22312	84.7	1	0	0	0	1	0.95	31142442;27562034;31542266;39431356	No	27414210;35170654;36656361;36741388;26897740;31142442;35644124;27562034;34589050;31015146;26642838;34973902;36359117;30213986;30761918;29065909;34458711;35418971;36741980;29228799;40566045;37404678;39221253;27776554;36405711;35387265;31665107;31805992;27596694;35003139;26851549;30618530;31542266;29776906;37664943;31353807;28455476;32010597;33138021;27388027;29656372;33380202;32174062;32955189;330…	24297376;22221321;19823685;20699241;17234650;24202303;15809977;19451397;6861753;22736476;3048809;1404121;20634346;16613612;22596166;20870100;8445331;18465451;15237925;15262104;15840177;3313057;22473917;22039166;18412311;12492250;1709519;19095696;19622552;10586307;3358796;3251353;22514156;20877716;8035402;18436720;23585841;23329363;23419427;16273794;10606357;21791097;22029973;22150039;13596783;222…	72	48	10.3899/jrheum.140628
25730665	2015	Novel methods and technologies for 21st-century clinical trials: a review.	Dorsey, E Ray;Venuto, Charles;Venkataraman, Vinayak;Harris, Denzil A;Kieburtz, Karl	JAMA Neurol	No	3.33078	No	8.7	2.612	5.77301	87	1	0	0	0	1	0.95	33350601;27341134;39511965;29582075;33814455;30644132;39275547;32568109;33346734;32894251	No	27119325;37159287;26379170;32095773;36754144;35671408;33846387;29623949;31148550;39303834;32156422;34961991;28413148;33350601;40039765;27341134;29921563;31632271;38527298;27484848;28715945;31868675;39152846;39493349;33478853;28679855;35052904;26307591;26821131;36993945;30293160;29216831;28534144;31668596;35257509;32190415;39511965;29582075;35347169;34958933;31304287;26878035;27226141;29486281;338…	23168880;11499100;23642342;12606142;12117402;22127418;21997715;19064746;9084453;24838316;24515275;14603583;21749766;16010204;24126021;24595864;22617225;24332138;19047560;22652423;23588322;24518354;10580777;22205496;25298858;21516084;21968005;23688576;24661464;22511682;21370266;17995471;20798135;12946971;19646924;24792229;19743457;16522582;24070404;19932995;21255955;20520295;2350571;20168317;21661…	87	52	10.1001/jamaneurol.2014.4524
25738386	2015	The Use of Task-Evoked Pupillary Response as an Objective Measure of Cognitive Load in Novices and Trained Physicians: A New Tool for the Assessment of Expertise.	Szulewski, Adam;Roth, Nathan;Howes, Daniel	Acad Med	Yes	2.5614	No	4.3	1.67877	2.99494	81.3	1	0	0	0	1	0.75	29699720;26152493	No	35412464;29699720;31346762;35511206;29930020;29925451;27580633;35656534;31119083;35305623;38922409;34179065;31340605;34447896;27981656;30051043;32469952;38688520;30264368;26152493;32713287;33427677;34495011;32496287;27378371;39257187;39972658;34214548;34913734;33772840;28857348;30328761;35986604;37289000;35898382;37881524;28975051;33156361;34222746;27787677;30868941;31044844;28471780	5924930;15383395;20718934;24701195;23036439;17642130;14261525;7740089;23468182;20853993;16256934;17833905;7071262	43	13	10.1097/ACM.0000000000000677
25745929	2015	Complications of pediatric femoral shaft and distal physeal fractures.	Bassett, William P;Safier, Shannon;Herman, Martin J;Kozin, Scott H;Abzug, Joshua M	Instr Course Lect	No	1.09737	No	1.3	1.18465	1.52404	53.7	1	0	0	0	1	0.5		No	31045792;28547676;34627628;35146109;35415096;34338819;32622056;33315805;34293655;28400870;34285439;40432942;36337774		13	0
25772796	2015	Decision aids for localized prostate cancer treatment choice: Systematic review and meta-analysis.	Violette, Philippe D;Agoritsas, Thomas;Alexander, Paul;Riikonen, Jarno;Santti, Henrikki;Agarwal, Arnav;Bhatnagar, Neera;Dahm, Philipp;Montori, Victor;Guyatt, Gordon H;Tikkinen, Kari A O	CA Cancer J Clin	Yes	3.78842	No	11.2	2.95638	6.79816	89.3	1	0	0	0	1	0.95	34890060;29203269;34617827;35103559;32385837;33980208;30860943;33430950;33741234;36898587;31399225;32229417;36002847;26012700;27692491;34493413;34530868;29752528;34272972	No	32198967;35722246;37607783;39214045;29989912;39946187;40453586;36826123;29258084;31259248;34847285;31278659;34890060;29203269;28789337;33116438;33331963;28612468;26969330;29490530;28231790;38506410;34617827;27622730;29078772;35103559;39181775;38356102;40222891;36922982;37719768;40522464;29857789;32700367;32385837;33112008;33980208;34266741;28798701;30860943;29101005;28484061;26705101;33430950;328…	23116689;12126818;24597866;12111919;24470076;26061786;20562373;19786674;25222632;23918106;22608696;24207135;24559190;22297117;22246148;20200110;23271780;23659877;21247734;22549800;22286508;22287534;21088131;22882966;24731616;20212180;15888698;16991107;17683195;22276987;23235595;18418028;24515956;24736585;25106900;9233866;21186436;25056284;19819096;22153756;24890451;9731164;25070423;25670178;22570…	112	58	10.3322/caac.21272
25785695	2015	Teaching the Simple Suture to Medical Students for Long-term Retention of Skill.	Routt, Ethan;Mansouri, Yasaman;de Moll, Ellen H;Bernstein, Daniel M;Bernardo, Sebastian G;Levitt, Jacob	JAMA Dermatol	Yes	2.8868	No	4.3	1.48954	2.43164	84.1	1	0	0	0	1	0.75	32384885;35436934;31286252;36208563;28669789;35961661;36933544;35135495	Yes	30097707;40092404;30194858;37713781;34804286;40027045;30570156;32384885;40460782;35436934;30262386;31286252;39207789;30986892;28988956;33402444;26418072;32440409;36208563;31145646;32501188;37585295;28669789;35961661;28485662;36595636;32395828;27236366;36933544;35908803;37400105;37788814;37803328;37016117;33981983;29942877;29117772;32577230;35135495;29603672;27211877;38813320;35971583	23972052;23475016;20800189;19289728;18172237;7219173;9052454;17209889;24622736;22927716;24910566;17700133;24468027;20630429	43	14	10.1001/jamadermatol.2015.118
25795581	2015	A brief history of vascularized free flaps in the oral and maxillofacial region.	Steel, Ben J;Cope, Martin R	J Oral Maxillofac Surg	No	1.61739	No	2.8	1.73119	3.15098	67.7	1	0	0	0	1	0.75		No	30284578;37129003;37130508;39191417;37173238;32773438;32035906;36362637;37774581;32653306;28729774;39929557;27170618;33463273;31521884;39451385;38603656;40603149;36447545;27618818;30276514;26851963;39059875;40836778;28089170;37552139;29184735;30528988	3523559;6943248;3725941;16305931;372988;155253;13120746;10499060;4551236;382205;1946780;2644953;6999926;1250883;396670;3744854;10473153;5909469;322778;320614;14175645;14504524;4607388;1779271;354722;785507;22634647;7122753;23401065;4579166;8341740;7071197;12015730;2359779;6821714;16287134;792917;6709742;388478;6498385;2957016;779904;6382371;11967777;6446341;6878488;6633239;7094519;7028359;384820;…	28	117	10.1016/j.joms.2014.12.005
25805274	2015	A systematic examination of the effect of tissue glues on rhytidectomy complications.	Killion, Elizabeth A;Hyman, Charles H;Hatef, Daniel A;Hollier, Larry H;Reisman, Neal R	Aesthet Surg J	No	1.34481	No	1.8	1.33848	1.98196	61.2	1	0	0	0	1	0.75	37488309	No	30268247;37409068;32228311;28130927;33380913;38015095;37540899;30773303;34395151;33974595;40973835;28043785;30629095;32505129;37437181;37488309;37950895;29474524	18347237;17572574;23515377;11566474;23563904;8087367;19089492;17805134;14707663;12142691;19153290;9283573;3802833;8773887;22976648;11743409;15731694	18	17	10.1093/asj/sju078
25840759	2015	Ankle Fractures and Modality of Hospital Transport at a Single Level 1 Trauma Center: Does Transport by Helicopter or Ground Ambulance Influence the Incidence of Complications?	Greenberg, Sarah E;Ihejirika, Rivka C;Sathiyakumar, Vasanth;Lang, Maximilian F;Estevez-Ordonez, Dagoberto;Prablek, Marc A;Chern, Alexander Y;Thakore, Rachel V;Obremskey, William T;Joyce, David;Sethi, Manish K	J Foot Ankle Surg	Yes	0.214677	No	0.3	1.39745	2.1575	10.9	1	0	0	0	1	0.05		No	35093837;29332779;31843152	9322666;8338478;22898559;20488629;21524205;11791064;12435928;5348900;21712864;19491690;24337780;3425285;15283719;17550717;19896582;10647161;697077;14749573;19672650;994270;19853251;10106235;4814394;20679422;24139232;23032589;19947867;23582619	3	28	10.1053/j.jfas.2014.12.041
25841950	2015	Uterine primitive neuroectodermal tumor.	Aminimoghaddam, Soheila;Seifirad, Soroush;Abbasi Dezfouli, Golbahar;Abbasi, Neda;Zare Mehrjardi, Ali;Razavi, Seyed Mohsen;Mahmoudzadeh, Fatemeh	Arch Iran Med	Yes	0.418081	No	0.7	1.67432	2.98169	22.6	1	0	0	0	1	0.25		No	32617271;28319177;40547075;30051552;29480840;26386091;29915801	1867320;3019908;22392539;17572479;19841938;9529020;19110219;8393302;18223324;4751919;20589387;17823807;22864685;22943734;22465828;11016640;1328031	7	17	015184/AIM.0014
25843820	2015	Impact of Perioperative Fluid Administration on Postoperative Morbidity and Length of Hospital Stay Following Maxillomandibular Advancement for Obstructive Sleep Apnea.	Ettinger, Kyle S;Wyles, Cody C;Bezak, Brett J;Yildirim, Yavuz;Arce, Kevin;Viozzi, Christopher F	J Oral Maxillofac Surg	Yes	0.361201	No	0.4	1.10742	1.29412	19.3	1	0	0	0	1	0.25	37833031	No	37833031;39764681;28601432;28728741	3558716;18813052;11573165;7705162;18088677;2585177;18280382;3809860;10680939;18954793;3088520;9236558;21605790;10593771;16850777;10228121;11077343;19944345;11474445;10505820;17357358;9419093;10934100;20189852;6929910;17884538;8938506;17823076;180875;18022466;19861196;6652268;6360255;22182664;12586532;3148884;18250209;23997483;11404624;16735213;11868133;19944893;25443382;12393365;8280201;19519723;…	4	54	10.1016/j.joms.2014.12.032
25853690	2015	A review of literature on medical students and scholarly research: experiences, attitudes, and outcomes.	Chang, Youjin;Ramnanan, Christopher J	Acad Med	No	8.87216	No	14.3	1.61178	2.79554	97.3	1	0	0	0	1	0.75	34518257;36357924;36036482	No	29559505;34714457;37204602;32589550;31290118;31388382;30920445;27672532;37536974;40104358;32967058;31370838;34457789;33731108;34429953;40353011;36646416;39822728;35245010;38987425;34214229;30777231;34979800;39840946;34457986;36213334;33889723;36285877;30937251;39758495;40420126;39095809;29128900;33997286;35545770;34518257;38321518;29056611;29503785;34012312;36357924;34457728;35379628;39534072;347…	17152859;21616260;11475663;15763861;6471081;23212493;12769197;1142386;20218832;23673567;18520471;19602226;21182368;21976075;23496123;8699971;24751975;22905656;21649708;19092679;12529033;7299797;20096112;20671539;20182114;13819145;15271045;20844608;6492103;16492841;7411556	143	31	10.1097/ACM.0000000000000702
25853940	2015	Comparison of Dermatology and Allergy Guidelines for Atopic Dermatitis Management.	Mohan, Girish C;Lio, Peter A	JAMA Dermatol	No	1.8941	No	3.9	2.05902	4.12689	72.8	1	0	0	0	1	0.75	31166406;35948589	No	26948076;31166406;38962737;36749353;29511936;36562945;26936273;29764304;27371966;35948589;29176352;29971681;35703351;28523898;28543716;28944965;28043181;31062452;29930242;32080352;29879279;30956127;40178834;29790104;40488695;27913962;32157612;32738956;27388911;26792412;30487076;29127480;27007830;29150071;35739968;31853258;33614210;34818213;39297770	24813302;24813298;16669991;23374261;22813359;25264237;23553035;23289827;11685667;22805051;25017522;24290431;12366417;23953725;21938010	39	15	10.1001/jamadermatol.2015.0250
25855131	2015	Perspectives of Behavioral Health Clinicians in a Rural Integrated Primary Care/Mental Health Program.	Williams, Dallas;Eckstrom, Jessica;Avery, Marc;Unützer, Jürgen	J Rural Health	Yes	0.768991	No	1.6	2.08065	4.19127	40.7	1	0	0	0	1	0.25		No	28942693;33638059;33098206;33940511;40474181;33438489;32766870;26120763;35538395;32928760;31904722;28862917;27250844;33825160;38586582;31490843	16516059;17130383;15466678;16816223;12045303;19366722;22516495;12472325;24981219;11146758;23088609;14612479;12602790;16428253;8046193	16	15	10.1111/jrh.12114
25882661	2015	A review of the diagnosis and management of erythroderma (generalized red skin).	Mistry, Nisha;Gupta, Ambika;Alavi, Afsaneh;Sibbald, R Gary	Adv Skin Wound Care	No	2.10477	No	3.5	1.66289	2.94767	76	1	0	0	0	1	0.75		No	38144608;29464143;33062328;36723913;35817150;40587542;35500678;31706006;30316452;30981298;35403136;32022374;33639006;28786071;30250767;40227497;30225190;33854747;27512181;33073390;37766779;31952995;32063793;30726471;37429436;38337339;30361953;31493907;30230135;27771215;28231986;32767427;37519612;30733979;33817816	20177166;16863521;11594563;15802214;12873907;15023789;20569298;2530253;23669329;19615015;19523275;23037884;18424333;19920986;20302202;20028449;23286804;16965415;7986122;14693020	35	20	10.1097/01.ASW.0000463573.40637.73
25890844	2015	Vitamin D Deficiency Is Associated With the Severity of Radiation-Induced Proctitis in Cancer Patients.	Ghorbanzadeh-Moghaddam, Amir;Gholamrezaei, Ali;Hemati, Simin	Int J Radiat Oncol Biol Phys	Yes	0.720185	No	1.7	2.3605	5.02436	38.4	1	0	0	0	1	0.5		Yes	32147042;27182247;39233044;31843023;34578802;29460790;38555816;33910815;34109109;34804953;36861720;30189611;33103377;39944831;40194750;28531942;26985904	10705022;19349547;23966330;8325381;23345941;16046118;17962355;23345942;24686268;24705652;11961197;21646368;25080448;24236989;12067583;21608424;7713792;24358453;18594491;23019194;20392825;22647055;24918818;24755435;23945234;20639756;11567821;25040088;21896008;22366026;20564226	17	31	10.1016/j.ijrobp.2015.02.011
25900524	2016	Factors associated with discussion of sexual activity and contraception in women with HIV.	Stewart, Zoe A;Shipley, Kate;Spelman, Tim;Giles, Michelle L	J Fam Plann Reprod Health Care	Yes	0.321257	No	0.666667	2.07518	4.03401	17	1	0	0	0	1	0.25		Yes	29193584;35088623;33389454;32212068;28114813;31180616	24231179;12473161;22103297;17825643;22038045;23079806;23572011;15367475;18577142;18983476;12618871;10094063;10419430;23320932	6	14	10.1136/jfprhc-2014-100937
25922413	2015	The impact of violence reduction initiatives on emergency department attendance.	Rainey, S R;Simpson, J;Page, S;Crowley, M;Evans, J;Sheridan, M;Ireland, A J	Scott Med J	Yes	0.320699	No	0.6	1.87091	3.56692	16.9	1	0	0	0	1	0.25		Yes	35815833;34992109;36163382;32157284;30401726;39033021	17495990;8433314	6	2	10.1177/0036933015576297
25930715	2015	Day case hemithyroidectomy is safe and feasible: experience in Scotland.	de Boisanger, Louis;Blackwell, Nicky;Magos, Tiarnan;Adamson, Richard;Hilmi, Omar	Scott Med J	Yes	0.479059	No	0.7	1.4612	2.34727	26	1	0	0	0	1	0.25		No	35594795;38443270;40663019;28359732;35294619;32105399;30071265	15598646;24169201;23409558;7491522;21712864;19168407;20421007;23742254;9816344;17947950;21418041;19373959;20422690	7	13	10.1177/0036933015584260
25933473	2015	Successful tricuspid valvectomy in a septic patient with tricuspid valve endocarditis.	Ali, Taimur Asif;Fatimi, Saulat Hasnain;Naeem, Syed Saad;Rawasia, Wasiq Faraz	J Coll Physicians Surg Pak	Yes	0	No	0	0.800218	0.379645	0	1	0	0	0	1	0.05		No		12092473;16549513;24618277;23369408;12695478	0	5	04.2015/JCPSP.S8S9
25933511	2015	Pre-shock chest compression pause effects on termination of ventricular fibrillation/tachycardia and return of organized rhythm within mechanical and manual cardiopulmonary resuscitation.	Olsen, Jan-Aage;Brunborg, Cathrine;Steinberg, Mikkel;Persse, David;Sterz, Fritz;Lozano, Michael;Westfall, Mark;Travis, David T;Lerner, E Brooke;Brouwer, Marc A;Wik, Lars	Resuscitation	Yes	0.767705	No	1.7	2.21439	4.5894	40.6	1	0	0	0	1	0.75	26253757;26477701;28385642	Yes	26607332;27039983;28864072;26001518;28598948;26253757;26477701;27565035;35403071;36238581;38563137;33773825;28385642;33214515;30708074;32168299;34121923	20213073;10978786;25766094;2245503;16321716;21054860;25467566;24125742;15657322;15657323;24893096;17391831;17114971;20956050;24240611;25438254;12119255;843571;16982127;17161898;20042857;8288281;16314375;19423211;8831491;20346567;1146696;21196070;15582320;24642406;10465752;19061785;15976315;3949979;23351178	17	35	10.1016/j.resuscitation.2015.04.023
25936939	2015	Melanotic Neuroectodermal Tumor of Infancy: A Systematic Review.	Rachidi, Saleh;Sood, Amit J;Patel, Krishna G;Nguyen, Shaun A;Hamilton, Heidi;Neville, Brad W;Day, Terry A	J Oral Maxillofac Surg	Yes	4.38365	No	6.6	1.5056	2.47944	91.4	1	0	0	0	1	0.75	37833025	No	32158789;28812465;28051837;30178566;40716923;30871849;33572349;35794076;32891846;30471626;35970752;27393580;29621061;39623063;30393869;33157911;32565902;31804335;33927488;26703043;29016414;30881140;30390348;30407852;29179213;40278957;30955377;38681460;33866319;34369826;30170777;35400932;35876986;32892857;29275074;27486292;30392845;29125038;29027726;34656291;30158782;33723756;34918649;37833025;406…	16901015;22430481;24403811;15912891;22533073;16928653;18278131;15734527;20010403;20619949;22092370;23741827;23220889;17951934;221089;6263455;4358426;20231510;23010409;16876064;17532239;21925892;23093391;21318270;20173714;5367330;23965399;12142876;16020102;4285905;24274360;19836964;18602297;22813812;18493990;17033805;16761753;22346163;20646814;24083035;16908456;16633171;19669690;3012125;23806760;1…	66	81	10.1016/j.joms.2015.03.061
25948437	2014	The topical effect of grape seed extract 2% cream on surgery wound healing.	Hemmati, Ali Asghar;Foroozan, Maryam;Houshmand, Gholamreza;Moosavi, Zahra Beigom;Bahadoram, Mohammad;Maram, Nader Shakiba	Glob J Health Sci	Yes	1.625	No	2.81818	1.73426	3.254	67.8	1	0	0	0	1	0.5	28805934;31003677;27180881	Yes	35566283;35335859;33996373;32423026;28198058;28805934;38225520;31753372;31003677;29785236;34249394;30767334;33042499;39948441;35280562;26618114;36823173;36544223;31827564;36235484;32575730;39330208;34770760;31115657;33312213;32180617;38978880;32531412;27180881;40270162;35027818	21816000;12374620;20519844;14766366;21305631;21808539;20483185;21498749;14977436;20066659;19140172;21802563;23393692	31	13	10.5539/gjhs.v7n3p52
25959944	2015	Ovarian malignancy revealed by anticoagulation.	Thorell, Sofia E;Winters, Ursula;Lee, Stephen;Bright, John;Thachil, Jecko	Br J Hosp Med (Lond)	Yes	0	No	0			0	1	0	0	0	1	0.05		No		15477642;16507939;9660575;10499070;18164888;2339725	0	6	10.12968/hmed.2015.76.5.302
25960057	2015	Biomechanical Performance of Lateral Versus Dual Locking Plates for Calcaneal Fractures.	Maxwell, Abby B;Owen, John R;Gilbert, Todd M;Romash, Michael M;Wayne, Jennifer S;Adelaar, Robert S	J Foot Ankle Surg	Yes	0.333443	No	0.4	1.1996	1.56855	17.7	1	0	0	0	1	0.25		No	38355011;29129315;38438142;38493665	8352120;20538916;14925322;14676549;8472476;17007974;8472473;9678048;10694022;11521707;21733448;19777154;3350436;10682732;24326953;23460669;8926556;15891550;2231125;17207443;8872262;15677927;19838350;21477551;11722137;12679683;19750017;9245885;16081015;16539902;15829215;15315878	4	32	10.1053/j.jfas.2015.01.001
25964831	2015	Diagnosis and treatment of patients with thyroid cancer.	Nguyen, Quang T;Lee, Eun Joo;Huang, Melinda Gingman;Park, Young In;Khullar, Aashish;Plodkowski, Raymond A	Am Health Drug Benefits	No	9.25773	No	23.5	2.53842	5.55398	97.5	1	0	0	0	1	0.95	37550760;40532585;31689776;30675096;36052013;32459310;30832606	No	36303817;27779685;38610642;38114753;40873537;32474599;27599582;38427834;40071065;39000236;29416653;39684934;40012722;36891656;37755796;30165401;40711277;30841521;28033304;31917332;39820814;37550760;32072403;38115146;34422798;32798993;35903277;29275295;34687203;40532585;35804263;32986379;33061573;28486081;32636733;34929598;37852162;31689776;38513355;40149464;35425684;37547301;32879160;31998791;342…	24002501;12697856;24238049;21565788;23746996;21834960;17717441;23837952;16601293;23270002;23742254;15737848;19860577;25017947;24563802;21521273;22551128;20392874;25964831;19147753;25287576;24768112;22551127;24485353;18670773;22025146;23973115;23939698;24932083;23422095;24602456;23623837;22733393;12588078;24840647;23193961;21432843	235	37
25969567	2016	Effect of Glycemic Regulation on Endocan Levels in Patients With Diabetes: A Preliminary Study.	Arman, Yucel;Akpinar, Timur Selcuk;Kose, Murat;Emet, Samim;Yuruyen, Gulden;Akarsu, Murat;Ozcan, Mustafa;Yegit, Ozan;Cakmak, Ramazan;Altun, Ozgur;Aydin, Sengul;Alibeyoğlu, Alpay;Ugurlu, Bilal;Akcan, Tugce;Tukek, Tufan	Angiology	Yes	2.09819	No	5	2.38301	4.92166	75.9	0.8	0	0.2	-0.173205	0.7	0.75	27756187;37620974;39720951	Yes	27756187;30761860;38001912;28502328;32969233;39408883;37189201;37620974;27011259;31390906;32508807;32710940;26640378;35611340;27668158;28556291;32854332;36680504;27010147;35321346;40693746;40406515;36369649;40312748;30039584;33395447;32513032;29172652;26927690;30697257;30488796;36835804;32697760;39720951;34971675;38168010;27871471;35071362;37691263;32051704;37233681;39328246;26685180;26906498;346…	23594880;24988065;19786674;25390761;12547892;21526908;11544294;24357209;12032102;25168956;25588082;24655954;15292331;11916939;22517736;24176522;14559925;9686693;25376269;24402320;22608803;23889284;24446198;24070260;21525493	45	25	10.1177/0003319715585664
25969729	2015	A neglected priority? The importance of surgery in tackling global health inequalities.	Kennedy, Ewan D;Fairfield, Cameron J;Fergusson, Stuart J	J Glob Health	No	0.20945	No	0.4	1.90976	3.68257	10.6	0	0	0	0	-0.75	0.05		No	28180984;34619992;30135033;40666406	23150072;20157083;24439745;17570847;18582931;20454792;16516632;23245608;24738801;24101020;24075054;23878629;18311574;22464076;25354824;24747192;22041645;22851149;25059949	4	19	10.7189/jogh.05.010304
25978755	2015	RADIOLOGY OF THE MONTH: Pulmonary Langerhans Cell Histiocytosis (PLCH).	Fontenot, Tatyana E;Viradia, Neal;Pollard, Elizabeth;Neitzschman, Harold R	J La State Med Soc	Yes	0	No	0			0	1	0	0	0	1	0.05		No			0	0
25978756	2015	CLINICAL CASE OF THE MONTH: A 31-Year-Old Man Who Presents with Speech Abnormalities.	Cardinale, Jeffrey P;Patel, Milin M;Nettles, Karl M;Caballero, Andrea;Lopez, Fred A	J La State Med Soc	Yes	0	No	0			0	1	0	0	0	1	0.05		Yes			0	0
25982135	2015	Clinical features and induction outcome of childhood acute lymphoblastic leukemia in a lower/middle income population: A multi-institutional report from Pakistan.	Fadoo, Zehra;Nisar, Imran;Yousuf, Fatimah;Lakhani, Laila Saleem;Ashraf, Shamvil;Imam, Uzma;Zaheer, Junaid;Naqvi, Ahmed;Belgaumi, Asim	Pediatr Blood Cancer	Yes	0.819016	No	2.3	2.80825	6.35721	42.9	1	0	0	0	1	0.5	31688627	No	26131757;34104169;37290024;35442720;26879701;27965725;28598545;27467375;30793106;36113156;28423236;31688627;33333966;34705357;33717747;37197228;37240110;31372114;40080748;35920528;32840766;38217488;39070153	15378506;22494120;11106814;2737611;19749456;2013979;22204242;11224478;10198622;3307953;8558195;12804636;23528149;8943861;23023711;15890499;12764391;19288940;20620598;22911440;9116308;24935572;18519450;8418376;21555798;3455828;16026693;15147369;8139286	23	29	10.1002/pbc.25583
25983775	2015	Unilateral twin tubal ectopic pregnancy in a patient following tubal surgery.	Ghanbarzadeh, Nahid;Nadjafi-Semnani, Mohammad;Nadjafi-Semnani, Ali;Nadjfai-Semnani, Fatemeh;Shahabinejad, Sima	J Res Med Sci	Yes	0.705251	No	0.9	1.27614	1.79639	37.7	1	0	0	0	1	0.5		No	33665142;30333471;38020575;40225109;35461579;36157570;37398746;29564320;40970071	18603515;12797262;16449130;16869014;18465811;15458903;19625718;22037082;20376673;7970455;9423769;16300032;18455728;16564050;10901879;12962347;20071358;12543617	9	18
25989526	2015	Soft Tissue Sarcoma With Tongue Metastasis: A Case Report and Literature Review.	Dehal, Ahmed;Quach, Lian;Garrett, Erin;Jreije, Karim;Hussain, Farabi	J Oral Maxillofac Surg	No	0.169109	No	0.3	1.774	3.27843	8.4	1	0	0	0	1	0.05		No	40129807;36246198;33076713	19474385;8604805;15059228;23196066;12707672;15138937;23476878;12437817;7186950;24273960;6444190;6936529;15061599;17857618;3041338;2671045	3	16	10.1016/j.joms.2015.04.034
25991985	2012	Recurrence of atypical fibroxanthoma. Diagnosis and treatment.	Mattiola, Leandro Ricardo;Mattiola, Lyzandro;Mattiola, Giovani;Mattiola, Sandra Zucchi de Moraes;Moura, Carlos Eduardo;Kirschnick, Alexandre	Int Arch Otorhinolaryngol	Yes	0.133002	No	0.153846	1.15672	1.44281	6.5	1	0	0	0	1	0.05		No	28815551;31335419	8501911;16652087;2221235;9560107;7997727;12778019;10643880;11823689;16008697;8622034;20723769;7256294;8262833;10223571	2	14	10.7162/S1809-97772012000400017
25997667	2015	Lymphoepithelial Carcinoma of the Sublingual Gland: Case Report and Review of the Literature.	Roy, Laurence;Moubayed, Sami P;Ayad, Tareck	J Oral Maxillofac Surg	No	0.658277	No	1	1.51912	2.51969	35.4	1	0	0	0	1	0.25		No	28349372;36794916;32450056;32380853;33526225;34535351;30928150;26547125;38496083;35915861	14662408;15389474;9554534;23966284;24342577;9552031;22937371;24715369;24831594;8902573;18251590;17306504;22359203	10	13	10.1016/j.joms.2015.04.030
26002414	2016	How do integrative practices influence patient-centered care?: An exploratory study comparing diabetes and mental health care.	Novikov, Zhanna;Glover, Wiljeana J;Trepman, Paula C;Naveh, Eitan;Goldfracht, Margalit	Health Care Manage Rev	Yes	0.187187	No	0.555556	2.96791	6.60831	9.4	1	0	0	0	1	0.25		No	31400814;38288186;37605429;37900457;33116557	23161612;23358130;21835829;19096093;21962435;25133303;22645100;16332190;11388966;19454528;23380883;12377092;23135101;20439880	5	14	10.1097/HMR.0000000000000062
26039709	2015	A comparision of nalbuphine with morphine for analgesic effects and safety : meta-analysis of randomized controlled trials.	Zeng, Zheng;Lu, Jianhua;Shu, Chang;Chen, Yuanli;Guo, Tong;Wu, Qing-ping;Yao, Shang-long;Yin, Ping	Sci Rep	Yes	4.23959	No	8.2	1.93415	3.75517	90.9	1	0	0	0	1	0.95	38024528;32481441;36787017;38649145;37732966;29626849;32799814;34426568;29856176;35020101;36273202;27906936;38718560;38019174;32801849;33063882;29808262;38399483;35685676;33758132;37328144;29126259;27518486;29623143;38730453;29232379	No	27824192;38024528;40237211;33536911;28012310;32481441;29434783;35433440;38239600;35892877;36787017;38649145;40411273;33887111;34843078;35719419;33399961;32002561;31484312;37732966;29626849;32799814;35346051;38543067;29042911;31377031;31661394;34426568;38900159;34131886;28688957;29856176;32234959;36515024;40400984;35020101;36273202;27906936;36474974;38256863;29477761;38718560;39822490;28298776;380…	8368552;7888292;340643;3354866;1416128;6206753;8721797;8029537;9706950;9746022;2866729;73353;10467795;7357806;7500538;1883770;10960384;8623975;9310563;2745500;3922252;18640992;2611076;9067299;2507181;2064065;3144443;14620312;3414546;8706199;11412287;8214728;3178962;3909839;7786990;10981570;2021986	82	37	10.1038/srep10927
26046415	2015	53-Year-Old Man With Hypernatremia and Encephalopathy.	Norgan, Andrew P;Sarfani, Shumaila;Kautz, Jordan M	Mayo Clin Proc	Yes	0	No	0	2.17322	4.46684	0	1	0	0	0	1	0.05		No		21810766;9814487;24627705;19945028;23884783;24559470;24766939;18436097;10816188;181630;22433947;22707619	0	12	10.1016/j.mayocp.2014.10.021
26049641	2015	Prognostic Value of the Radiologic Appearance of the Navicular Ossification Center in Congenital Talipes Equinovarus.	Atanda, Abiola A;Oni, Julius K;Ramsden, David M;Yoon, Richard S;Ahmad, Alaa A;Otsuka, Norman Y	J Foot Ankle Surg	Yes	0.0820101	No	0.1	1.21936	1.62737	4	1	0	0	0	1	0.05		No	29448825	12151881;16493919;3680353;11943987;8989699;5032850;5032855;5909064;3921441;5032838;16651573;7351412;20360511;11476314;925058;16131893	1	16	10.1053/j.jfas.2015.01.007
26053911	2015	The importance of taking a thorough history.	Khorana, Sonakshi;Perry, James;Renton, Bryan	Br J Hosp Med (Lond)	Yes	0	No	0			0	1	0	0	0	1	0.05		No		15014725;14707315;20880751;19412490;18700440;15231615	0	6	10.12968/hmed.2015.76.6.366
26056834	2015	Hypokalemic Quadriparesis Secondary to Abuse of Cocaine and Heroin.	Shrestha, Rajesh;Bhatt, Vijaya Raj;Chaudhary, Ranjit Kumar;Sedhai, Rachana;Cowasji, Shiavax	R I Med J (2013)	Yes	0.0693355	No	0.1	1.44226	2.2909	3.4	1	0	0	0	1	0.05		No	34367754		1	0
26078542	2015	Heterotopic Ossification of the Finger Following Closed Blunt Trauma.	Tan, Esther Wan Xian;Sreedharan, Sechachalam	J Hand Microsurg	Yes	0.276094	No	0.3	1.08659	1.23212	14.4	0	0	0	0	-0.75	0.05		No	40760570;29554845;35569792	3343154;9393912;15089085;3104246;17598490;15330014;3918147;1934755;21301470;23198207;12964491;3097023;1431870;9880175;1899635;3690622;1905742	3	17	10.1007/s12593-014-0154-2
26107790	2015	A man with pruritic eruptions.	Watts, Paula;Aziz, Nasir;Khachemoune, Amor	JAAPA	Yes	0	No	0			0	1	0	0	0	1	0.05		No		21605808;11712024;21641080;11821508	0	4	10.1097/01.JAA.0000466587.18219.2d
26107797	2015	A case of dental pain.	LaVoie, Melanie;Sharma, Taral R	JAAPA	Yes	0	No	0			0	1	0	0	0	1	0.05		No		15565804;14976653;21379357;9833758;17090616;20923921;11730993	0	7	10.1097/01.JAA.0000466590.63960.18
26120117	2015	A Digital Ache.	Yarlott, Lydia	Br J Gen Pract	No	0	No	0	1.03141	1.06786	0	1	0	0	0	1	0.05		No			0	0	10.3399/bjgp15X685741
26120118	2015	RATs: Quality not Quantity.	Anthony, Joseph	Br J Gen Pract	No	0	No	0	1.03141	1.06786	0	1	0	0	0	1	0.05		No		23520339;25098487;23336455;21619755	0	4	10.3399/bjgp15X685753
26120119	2015	The Technophobe's Guide to the Digital Age.	Varley, Rebecca	Br J Gen Pract	No	0	No	0	1.03141	1.06786	0	1	0	0	0	1	0.05		No			0	0	10.3399/bjgp15X685765
26130886	2015	Pulmonary veno-occlusive disease as a cause of pulmonary arterial hypertension.	Porres-Aguilar, Mateo;Al-Bayati, Ihsan;Porres-Muñoz, Mateo;Padilla, Osvaldo;Syed, Saad H;Lowder, Kevin;Azimova, Komola;Fan, Jerry;Mukherjee, Debabrata;Abbas, Aamer	Proc (Bayl Univ Med Cent)	Yes	0.0542704	No	0.1	1.84263	3.48272	2.8	1	0	0	0	1	0.05		No	39661909	19118230;20456932;19635980;21510732;17495297;17882042;24853728;18626305	1	8	10.1080/08998280.2015.11929271
26139705	2015	Marriage equality is a mental health issue.	Kealy-Bateman, Warren;Pryor, Lisa	Australas Psychiatry	No	0.725949	No	1.2	1.65301	2.91826	38.7	1	0	0	0	1	0.5		No	34930188;39323801;28207297;27558218;30581216;39561435;35750058;37801680;27888245;33956825;28070220;34448847	22813466;23776536;16903800;18706118;23237155;22390515;23963426;23482379;21493934;20075314;19117902;22390442;24743728;22789462;15956875	12	15	10.1177/1039856215592318
26142534	2015	Review: Diverse pharmacological properties of Cinnamomum cassia: A review.	Zaidi, Syed Faisal;Aziz, Muhammad;Muhammad, Jibran Sualeh;Kadowaki, Makoto	Pak J Pharm Sci	No	1.26719	No	2	1.5783	2.69585	59	0	1	0	0.866025	-0.5	0.25		No	31205941;29147122;36219334;28665598;34867017;30627377;29408310;27543415;28429097;37998718;36432096;33385678;34093719;40829693;31575072;35368871;28346030;39299867;34506695;34646552	20482751;19041711;21284538;18451524;22171315;22433535;17510524;12553890;16549460;15710356;22155395;17895588;24397100;21711570;20336211;16865774;20657484;22100653;23139983;22536283;20515642;16710900;10960905;10617061;18371303;20653974;14625128;12860272;19259472	20	29
26150066	2015	Motivations of women with sickle cell disease for asking their partners to undergo genetic testing.	Ross, Paula Thompson	Soc Sci Med	No	0.520719	No	0.9	1.72838	3.14262	28.3	1	0	0	0	1	0.25		No	38308541;39306878;29666677;32623231;33823751;34826361;40382591;30284187;26582350	9460824;22683095;12010077;5340840;7686013;10735342;16214651;9877334;17601938;18307384;12449935;11066476;18502551;18222583;19294336;19998646;16960984;9131346;12530456;20331956;17627395;20331952;16165260;18458271;18315999;18773796;11886573;1453435;19366430;23450875;20702680;6711619;21141294;7993409;16635275;1802891	9	36	10.1016/j.socscimed.2015.06.029
26150614	2015	Juvenile allergic urethritis with urethro-ejaculatory reflux presenting as acute intermittent bilateral testicular torsion.	Patel, Ramnik V;Brimioulle, Marina;Govani, Dhaval;Youssef, Talaat	BMJ Case Rep	Yes	0	No	0	0.76031	0.260844	0	1	0	0	0	1	0.05		No		10195356;25755955;22498393;24000904;15155391;17786475;21131033;19830659;19119701	0	9	10.1136/bcr-2014-207392
26155513	2015	Multiple Sclerosis Like Condition in a Patient of Hepatitis C after Treatment with Interferon Alpha: A Case Report.	Fazil, Pyar Ali;Ali, Syed Mustafa;Zaboli, Mustafa;Shah, Syed Raza	J Clin Diagn Res	Yes	0.0389973	No	0.1	2.56428	5.63097	2.2	0.666667	0	0.333333	-0.288675	0.5	0.05		No	27981909	15937203;21323633;12854039;22947101;15975943;17967838;18186575;21040548;15129876	1	9	10.7860/JCDR/2015/12588.5962
26160099	2015	Prosthetic valve thrombosis in a patient with mitral valve replacement.	Bilal, Muhammad;Khan, Muhammad Shahzeb;Haseeb, Abdul;Khan, Abdul Bari	J Pak Med Assoc	Yes	0	No	0	0.805949	0.396705	0	1	0	0	0	1	0.05		No		7805231;17259184;9040272;9822066;15657377	0	5
26181143	2015	Radiotherapy-Induced Malfunction in Contemporary Cardiovascular Implantable Electronic Devices: Clinical Incidence and Predictors.	Grant, Jonathan D;Jensen, Garrett L;Tang, Chad;Pollard, Julianne M;Kry, Stephen F;Krishnan, Sunil;Dougherty, Anne H;Gomez, Daniel R;Rozner, Marc A	JAMA Oncol	Yes	2.79784	No	7.6	2.71639	6.08375	83.4	1	0	0	0	1	0.95	29978418;32650920;31792775	No	29978418;39419165;40687307;29395701;34371340;29598925;28502708;35160149;27455508;27325433;30214746;28281206;29331513;34604807;37680206;35299286;37908917;39315342;32003864;35007940;37469405;39655156;32044169;29971853;38756618;30603854;39792262;33518445;28256052;28798022;29864239;31399799;29310933;30191855;33624320;31571229;28905394;34036327;33845147;30153976;31988689;36700596;40847479;31973882;309…	20377717;21776799;21041071;8082389;25087083;18977096;23933852;6436202;23176563;9534692;15183493;17900717;6435138;6176949;20059714;15132373;23470942;3178952;23952539;17461884;22818414;20437862;7715571;12222852;6176951;18388042;16002221;21076191;3776991;18507546;23102626;24317919;16111598;2440003;21905310;6856846;11166873;25601489;22848077;24074931;8164594;16872084;20717080;17500450	76	44	10.1001/jamaoncol.2015.1787
26195055	2015	Specificity and sensitivity of aquaporin 4 antibody detection tests in patients with neuromyelitis optica: A meta-analysis.	Ruiz-Gaviria, Rafael;Baracaldo, Ivan;Castañeda, Camilo;Ruiz-Patiño, Alejandro;Acosta-Hernandez, Andres;Rosselli, Diego	Mult Scler Relat Disord	Yes	1.67166	No	4	2.39284	5.12061	68.8	1	0	0	0	1	0.75	33307475;32269109	No	31582425;27909800;32164911;28074391;35051897;28849860;35170658;30920972;27261687;34218696;37090050;29367170;34621549;27888234;29623106;39310466;34047763;29255530;28131170;33781189;33307475;35247751;27668553;31749929;37361663;29925924;31976082;32269109;38011383;40657445;38427234;30981191;30199734;39406378;36035764;33389032;26195063;28941756;34166585;26637322	23329699;18625857;22459676;22302543;23658379;22067618;19479168;24101820;21813785;23997151;22014378;24118483;23890015;24045088;24415568;23142234;18208892;22248725;24964112;15589308;22950068;22831763;24260168;19498017;20953960;20463974;22608667;23677744;22628234;24223884;21828202;19667009;19752303;20822515;17449477;16717206;21965418;22749948;16168343;19850359;22007046;18195142;10496275;21771203;184…	40	46	10.1016/j.msard.2015.06.003
26215548	2015	Comparison of Complications for Internal and External Fixation for Charcot Reconstruction: A Systematic Review.	Dayton, Paul;Feilmeier, Mindi;Thompson, Mitchell;Whitehouse, Paul;Reimer, Rachel A	J Foot Ankle Surg	Yes	1.24762	No	1.8	1.44275	2.29235	58.4	1	0	0	0	1	0.5		No	36368800;31466574;33642205;27587513;30264587;33549424;30368193;27865315;30937152;29156168;32530758;34587806;38742526;39988386;33680840;38835689;40459148;36096553	19110157;21262577;10789670;11129834;17880869;19794167;23621976;12237263;18328419;23199855;19912716;20864361;19141721;15680119;15704079;22579355;8335665;19122082;17880868;17613388;20194341;16399554;10901308;8791078;11858333;9391814;22634068;17558008	18	28	10.1053/j.jfas.2015.06.003
26242505	2014	The unsuspected killer: Liquefied petroleum gas overexposure in South Africa.	Sampson, L W J;van der Schyff, N;Cupido, C	S Afr Med J	Yes	0	No	0	0.977963	0.894624	0	1	0	0	0	1	0.05		No		12637862	0	1	10.7196/samj.9267
26246524	2016	Unilateral cancer-associated retinopathy: a case report.	Javaid, Zartash;Rehan, Shahzaib M;Al-Bermani, Ayad;Payne, Gareth	Scott Med J	No	0.596542	No	1.11111	1.86259	3.42096	32.3	1	0	0	0	1	0.25		No	27966033;40824502;32377482;37035523;39109318;29780941;28815346;32823399;26862417;33182708	1325045;12559325;10702938;20631359;24315290;23969019;22567514;19365013;23860756;10366473;10604671	10	11	10.1177/0036933015598124
26266152	2015	A Challenging Diagnosis of Fluctuating Dyspnea: Myasthenia Gravis.	Mandaliya, Rohan;Kulandaivel, Kandan;Nowotarski, Nicholas;Buddhdev, Kajalben;Patel, Rajesh	J Clin Diagn Res	Yes	0.230017	No	0.5	2.17375	4.46841	11.8	1	0	0	0	1	0.25		No	34221755;37114503;30544431;33068195;27853084	20195411;22346203;2295244;15189923;18515870;18059039;24117026;9893433;17080188	5	9	10.7860/JCDR/2015/12389.6015
26305310	2015	Paediatric Percutaneous Nephrolithotomy (PCNL).	Iqbal, Nadeem J;Shohab, Durre;Hussain, Ijaz;Sadaf, Rizwana;Waqar, Sehrish;Nawaz, Gul;Akhter, Saeed	J Coll Physicians Surg Pak	Yes	0.0804184	No	0.1	1.2435	1.69921	3.9	1	0	0	0	1	0.05		Yes	29484229	22806603;22234008;16813924;23131231;19630481;22595060;23583143;16430647;21527225	1	9	08.2015/JCPSP.610612
26305313	2015	Unilateral Ectrodactyly in a Newborn with Trisomy 18 Syndrome: An Unusual Association.	Kislal, Fatih Mehmet;Altuntas, Nilgun;Ozdemir, Osman;Ceylaner, Serdar;Kislal, Mustafa Hayri;Andiran, Nesibe	J Coll Physicians Surg Pak	Yes	0	No	0	0.800218	0.379645	0	0.75	0	0.25	-0.216506	0.625	0.05		No		5844950;23002079;8172239;7130954;6492096;3172152;1442896	0	7	08.2015/JCPSP.619620
26306680	2015	Efficacy of Noncontrast Computed Tomography of the Abdomen and Pelvis for Evaluating Nontraumatic Acute Abdominal Pain in the Emergency Department.	Payor, Austin;Jois, Preeti;Wilson, Jason;Kedar, Rajendra;Nallamshetty, Leelakrishna;Grubb, Seth;Sullivan, Colin;Fowler, Thomas	J Emerg Med	Yes	0.534227	No	0.9	1.68468	3.01253	29	1	0	0	0	1	0.5		Yes	38265604;32321959;29848017;30699318;32037023;33786202;35135678;35739367;33060375	12630731;11471623;20186983;16900352;15278712;12427436;22744764;16738930	9	8	10.1016/j.jemermed.2015.06.062
26333989	2015	Lightweight breast implants: a novel solution for breast augmentation and reconstruction mammaplasty.	Govrin-Yehudain, Jacky;Dvir, Haim;Preise, Dina;Govrin-Yehudain, Orel;Govreen-Segal, Dael	Aesthet Surg J	No	1.91832	No	3.1	1.616	2.80808	73.2	1	0	0	0	1	0.75	29579148;39198278	No	31333962;38450018;31764644;34745788;30311034;34850252;36970892;29579148;35937436;34100835;33564821;37718994;34100102;35122122;29998076;39816433;28374293;36278741;36796822;31504162;30007328;35944534;26690709;35937439;38874778;33220901;34086750;38272059;35683465;39198278;30707153	18165727;21421084;17572539;10197347;12045576;16525261;14624515;23943051;12649648;21077006;17099482;10396212;22751081;22291745;25024450;18090808;17051118;24174476;12438890;24962982;1463860;7900550;20697317;12711990;11101161;10839417;16158208;2015936;17099496;11357797;17673835;20009790	31	32	10.1093/asj/sjv080
26348113	2015	Early Enhanced Parenteral Nutrition, Hyperglycemia, and Death Among Extremely Low-Birth-Weight Infants.	Stensvold, Hans Jorgen;Strommen, Kenneth;Lang, Astri M;Abrahamsen, Tore G;Steen, Eline Kjorsvik;Pripp, Are H;Ronnestad, Arild E	JAMA Pediatr	Yes	2.95123	No	5.7	1.9314	3.74698	84.6	1	0	0	0	1	0.95	34836137;34736488;32711750;29481441;33306685;36904278;34795009;29172239;33427753;36235546;34531489;34487407	Yes	34836137;37147439;37609391;38972961;34736488;38442954;40825865;36705703;32711750;29481441;37120652;33836427;32005719;38637447;37798088;34561148;29753545;34330757;28100316;33306685;36904278;35359900;33918860;35406142;34795009;37447243;32628715;31480225;29036213;37892314;36895111;28222962;36324384;34199741;37335265;34444915;33605663;38419972;40189634;39513312;35659094;29172239;33427753;37202043;353…	15927546;11158457;21975772;21366510;16447304;25678631;25472485;413500;4025257;23472766;17079549;20646308;17480155;23364173;16322172;11988030;21429504;305471;24950664;12732854;18420500;21233796;16155387;20570286;19403500;22430450;24751629;20176674;15677696;16929343;22516941;16929344;21975769;23128645;23941670;16585322;1388792;18971490	57	38	10.1001/jamapediatrics.2015.1667
26362549	2015	Pediatric Allergic Contact Dermatitis: Lessons for Better Care.	Goldenberg, Alina;Silverberg, Nanette;Silverberg, Jonathan I;Treat, James;Jacob, Sharon E	J Allergy Clin Immunol Pract	No	0.889325	No	1.8	2.02401	4.02266	45.9	0.75	0.25	0	0.216506	0.625	0.75		No	27882667;29933256;27573162;39953855;33217510;34225896;26362548;27649353;27608065;37529441;31630402;32475510;27090934;30225535;27405224;28284423;28730653;27517356	23909687;3786031;10617740;24343474;18049447;16842550;19183418;25529404;24507163;17447999;25022741;14678208;24504525;9290878;10735956;10208516;21469762;25384228;4255025;21291644;15479203;14572300;22077435;11994170;18577031;25207685;21524993;15358566;25773411;24768652;18936397;12706333;9788696;21616561;19584724;22125658;20711192;11966696;1782767;23857013;10475509;11887099;23474444;24487305;11011946…	18	66	10.1016/j.jaip.2015.02.007
26385574	2016	Minimally Invasive Approach to Achilles Tendon Pathology.	Hegewald, Kenneth W;Doyle, Matthew D;Todd, Nicholas W;Rush, Shannon M	J Foot Ankle Surg	Yes	0.745287	No	1	1.34176	1.91911	39.6	1	0	0	0	1	0.5		No	31371001;36368802;28257678;27555353;39963636;37377992;34350472;34037082;33746072	11924679;21276522;10530854;12429771;11083390;10428136;19439137;18294547;19543777;15057852;340096;3294839;22760392;984291;17290155;22082172;5440011;23539167	9	18	10.1053/j.jfas.2015.08.001
26393114	2015	Bilateral Osseous Interclinoid Bridges Associated with Foramina of Vesalius: A Case Report.	Paraskevas, George;Nitsa, Zoi;Koutsouflianiotis, Konstantinos	J Clin Diagn Res	Yes	0.432272	No	0.5	1.15668	1.44077	23.4	1	0	0	0	1	0.25		No	31625185;39823360;38968000;29323624;34513559	5970634;14634836;11754234;899689;25859437;2362670;3299125;7965122;16228954;19862467;12748816	5	11	10.7860/JCDR/2015/13747.6167
26396965	2015	New Horizons in Enhancing the Proliferation and Differentiation of Neural Stem Cells Using Stimulatory Effects of the Short Time Exposure to Radiofrequency Radiation.	Eghlidospour, M;Mortazavi, S M J;Yousefi, F;Mortazavi, S A R	J Biomed Phys Eng	No	0.36475	No	0.6	1.64496	2.8943	19.5	0.166667	0	0.833333	-0.721688	-0.25	0.05		No	31531303;31341870;31976798;29951441;30171734;30171724	14680400;19230827;14614786;18777598;7605059;24532268;19671630;11689956;16888285;19968972;25505767;16116041;21224845;22870319;23195115;21042961;11871851;12483665;18585429;24183012;22428084;10331850;20691167;23411410;15869902;12696082;23722077;22848041;11826091;19228576;20061638;19879861;16187784;21515906;22268709;17004238;20550949;9525427;22879516;20397841;17439428;21722651;23930107;22690053;20390…	6	63
26408457	2015	Pain and pain management in dermatology.	Beiteke, Ulrike;Bigge, Stefan;Reichenberger, Christina;Gralow, Ingrid	J Dtsch Dermatol Ges	No	1.67434	No	3	1.79175	3.33126	68.8	1	0	0	0	1	0.75		No	33607769;38744780;28140549;39720859;28214321;39119425;35393624;35985498;28140542;33033263;30684679;34920837;31849457;32060787;33821364;32852923;28983646;33394563;37448303;31475457;37535114;39611420;31584113;38423691;38432460;37700421;33136983;28214316;37215711;34058281	25178645;24009097;21547162;12799794;21431447;25734678;11557989;17182186;22349037;21154361;14504794;22367178;24843102;24500927;22044727;19076804;17927081;23464845;18297316;25316021;25492276;19744255;24346167;25575710;23863052;25861773;18941801;21158551;23848976;24382884;24299513;16886492;25317872;21224324	30	34	10.1111/ddg.12822
26412275	2015	Topical antioxidants in radiodermatitis: a clinical review.	Kodiyan, Joyson;Amber, Kyle T	Int J Palliat Nurs	No	0.860736	No	1.7	1.97505	3.87693	44.7	1	0	0	0	1	0.75	31780017;34120463;31859604;33249985;36403542	No	31269881;33202382;33872127;31780017;34120463;34568011;30658451;31859604;33249985;32831368;36011153;36403542;38751678;27889040;32587626;40856308;28596000	21292239;20647511;25304794;23078259;18285602;25880972;1554631;23357972;15542162;24186620;25506211;10699472;24694358;23719879;9293679;21498061;17622972;23245940;11338761;24376316;11230896;25619686;9562243;15084618;23729466;21786113;8204277;22211952;8871000;20707208;24122486;26783706;23904773;11209110;15698384;15862509;20697521;24068194;18093332;8514538;12072066;2374093;8433390;19492999;19998046;25…	17	67	10.12968/ijpn.2015.21.9.446
26418541	2015	Ossification of the Posterior Longitudinal Ligament: Imaging Findings in the Era of Cross-Sectional Imaging.	Sartip, Kamyar A;Dong, Tuo;Ndukwe, Moses;East, James E;Graves, Joseph A;Davis, Bonnie;Midyett, F Allan;Duerinckx, Andre	J Comput Assist Tomogr	No	0.136671	No	0.2	1.46337	2.35373	6.7	1	0	0	0	1	0.25		No	32355140;28220819	24023522;21815583;9059040;19011547;3494437;9452232;24658710;25811134;24573072;11460372;18389292;22146284;12958705;22164324;24817494;17436918;21361748;15385880;23219457;16723881;9688116;12450281;15490273;23404355;21925953;11154539;21434819;17413469;1636514;15478672;15029912;9585596;20924295;2111569;17413470;21540774	2	36	10.1097/RCT.0000000000000303
26418622	2015	Speckle Tracking Echocardiography of the Right Atrium: The Neglected Chamber.	Rai, Aitzaz Bin Sultan;Lima, Eduardo;Munir, Farrukh;Faisal Khan, Anum;Waqas, Ahmed;Bughio, Sara;ul Haq, Ehtesham;Attique, Hassan Bin;Rahman, Zia Ur	Clin Cardiol	No	1.83635	No	3.8	2.06933	4.15757	71.9	1	0	0	0	1	0.75	37777970;36428195;31653352;35059801;31664680	No	39830006;27774804;33547622;28600567;37726603;37288263;31559173;35505501;30133551;28075503;30379257;27631097;33600469;34317493;37777970;32152809;31037473;39254093;34560344;28650932;40345458;29233647;32660422;29226384;34476735;36428195;37689494;32269925;31737908;29191713;31653352;35059801;35080457;31664680;38720832;36352424;29178142;36774496	22506912;1830518;12057980;25935885;19482868;17954068;9356944;21266917;25893322;19356557;23844972;8772688;14245510;16286606;19155264;16159819;18362592;1739471;7296665;25711349;17573381;24952685;20436854;25270741;24526506;15610291;8509545;9462592;16180091;16876482;25086103;25904401;3051981;25391355;26034094;24630387;12086217;21527360;5573382;21926343;11174446;20424157;22588713;20933199;19201572;104…	38	49	10.1002/clc.22438
26419620	2016	Evaluating attention in delirium: A comparison of bedside tests of attention.	Adamis, Dimitrios;Meagher, David;Murray, Orla;O'Neill, Donagh;O'Mahony, Edmond;Mulligan, Owen;McCarthy, Geraldine	Geriatr Gerontol Int	Yes	1.60514	No	3.66667	2.28433	4.6371	67.4	1	0	0	0	1	0.75	33461523;40684269;29738102;34432084	No	33461523;36268194;31874064;28497575;33066174;31187719;31753142;36648916;37190750;40684269;31253478;30334863;36408755;27650668;32399398;37027444;29738102;29697753;31546698;34842195;28393426;37345466;26579926;29290048;30990571;34619782;27772564;34432084;38441156;35931914;30032736;31764008;33254566	24122021;22524787;17488786;2240918;24569688;25655491;24388124;20145028;16648149;21521609;15817019;19247810;17417935;6589612;20664045;9100717;23066682;23017811;24760756;19485667;17548775;20471115	33	22	10.1111/ggi.12592
26435401	2016	Delayed Carotid Dissection Following Lower Lip Revascularization in the Setting of Hyoid Fracture--A Case Report and Review of the Literature.	Misra, Shantum;Haas, Corbett A;August, Meredith;Eberlin, Kyle R	J Oral Maxillofac Surg	No	0.218682	No	0.333333	1.52428	2.44542	11.1	1	0	0	0	1	0.25		No	39453452;36353138;33195645	23511745;15933503;23483077;23241762;9703070;24747463;20567703;24431942;17589257;22691692;9714039;25750841;19382162;17826212;23204570;4522519;22269857;9727436;8703169;7909394;19954873;23018737;23362478;10924553;16871383;24332929	3	26	10.1016/j.joms.2015.09.013
26457936	2015	Ankle fractures in the elderly: an overlooked burden.	Gee, Christopher W;Dahal, Luna;Rogers, Benedict A;Harry, Lorraine E	Br J Hosp Med (Lond)	No	0.24322	No	0.4	1.6446	2.89323	12.5	1	0	0	0	1	0.25		No	33717970;37688812;36316934;27443166	16990728;23818460;24388418;9484982;8351172;25488597;17043861;25103705;24424464;24165114;3146619;11862173;15475843;24891584;23717848;23245606;23545729;21329921;24362757;21857042;21636293;23249893;8505117;25935358;24164118;20676009;18270721;22844054;15294884;23833201;17198946;23717847;24480499;16814787;11476814;23187038;25593897;15911664	4	38	10.12968/hmed.2015.76.10.564
26457944	2015	Muscle wasting, bone pain and cognitive decline: a unifying diagnosis.	St John, L;Larner, A J	Br J Hosp Med (Lond)	Yes	0.0184502	No	0.1	5.41999	14.1319	1.6	1	0	0	0	1	0.05		No	30746996	25769735;25227877;22338027;16116116;15034582;19380227;25855207;15885393;23920254;23949210	1	10	10.12968/hmed.2015.76.10.602
26501426	2016	A Review of Hard Palate Fracture Repair Techniques.	Moss, William J;Kedarisetty, Suraj;Jafari, Aria;Schaerer, Daniel E;Husseman, Jacob W	J Oral Maxillofac Surg	Yes	0.973687	No	1.33333	1.36937	1.9987	49.2	1	0	0	0	1	0.5	40610317	No	29038634;40610317;27192403;32890151;34809841;35211367;35921651;40986825;36274882;28280712;38056227;40341445	25891658;10088523;9462763;24138736;20171303;23498333;11391183;22110785;18520897;22132261;10388427;8414570;25156084	12	13	10.1016/j.joms.2015.09.027
26508650	2015	A comprehensive examination of topographic thickness of skin in the human face.	Chopra, Karan;Calva, Daniel;Sosin, Michael;Tadisina, Kashyap Komarraju;Banda, Abhishake;De La Cruz, Carla;Chaudhry, Muhammad R;Legesse, Teklu;Drachenberg, Cinithia B;Manson, Paul N;Christy, Michael R	Aesthet Surg J	Yes	7.30836	No	13.1	1.79247	3.3334	96.2	1	0	0	0	1	0.95	32804892;36449872;39266684;39946309;39119663;40536161;38908497;34582088;35249260	No	32260376;32358970;39935089;35751862;32198637;40315201;36797842;38378363;40039998;37609745;31593618;40979898;31143571;36034518;34883926;40273630;35928950;33389299;32804892;35093961;29675300;32462558;34125728;37413895;37352454;30629772;36449872;39386221;34566373;35470293;36509814;29457017;32232427;39023647;35945748;33583088;40464860;37655213;39439130;34376802;33616124;39188183;37036012;33906753;377…	19781879;15861089;9892947;11230951;20853225;16077306;19124207;12012365;19338976;10494713;21519316;16563680;16423216	131	13	10.1093/asj/sjv079
26551495	2015	Diagnosing and treating hepatic encephalopathy.	Tiberi, Olivia;Tognarelli, Joshua M;Cook, Nicola A;Crossey, Mary Me;Dhanjal, Novraj S;Taylor-Robinson, Simon D	Br J Hosp Med (Lond)	No	0	No	0			0	1	0	0	0	1	0.05		No		23180318;25865476;19686744;15054035;2891917;3922198;11870389;22078345;19903725;16206505;17459511;20335583;17101578;23006457;24411831;23972578;11826409;20703237;11572577;18043677;17326150;19125943;15777572;8830284;11467622;12587235;10898326;25042402;18667256;20528123;21099434	0	31	10.12968/hmed.2015.76.11.646
26551916	2016	Risks and Benefits Associated With Prestroke Antiplatelet Therapy Among Patients With Acute Ischemic Stroke Treated With Intravenous Tissue Plasminogen Activator.	Xian, Ying;Federspiel, Jerome J;Grau-Sepulveda, Maria;Hernandez, Adrian F;Schwamm, Lee H;Bhatt, Deepak L;Smith, Eric E;Reeves, Mathew J;Thomas, Laine;Webb, Laura;Bettger, Janet Prvu;Laskowitz, Daniel T;Fonarow, Gregg C;Peterson, Eric D	JAMA Neurol	Yes	2.08437	No	6.22222	2.98518	6.65809	75.7	1	0	0	0	1	0.95	29462731;31035901;28619989;30429408	Yes	31412730;28119380;33324940;33310594;35874870;40540719;32117036;31327296;37928151;30322599;30319112;38346535;29462731;40825054;31959712;35143601;36976463;30563115;26909820;29395641;40004592;31035901;33882341;28159824;28619989;28610565;36990953;31662237;38335064;29260099;38190934;28003013;28619988;31356199;39957974;27733024;34109566;30542950;32632775;37192724;37478524;28460862;27548625;39985653;313…	20861622;22632908;23406073;11157179;19075103;7563451;23726849;19912320;22424009;22996959;19608993;25487908;20177051;18332238;19893312;11940547;19230611;22811458;22735429;19850525;12865603;2730378;25613308;18927461;19765119;23370205;16553507;18815396;9788453;18560215;9368550;24603072;20876438;25545076;22442178;18477843;20056933	56	37	10.1001/jamaneurol.2015.3106
26578747	2016	Preoperative Risk Factors and Complication Rates in Facelift: Analysis of 11,300 Patients.	Gupta, Varun;Winocour, Julian;Shi, Hanyuan;Shack, R Bruce;Grotting, James C;Higdon, K Kye	Aesthet Surg J	Yes	6.96191	No	10.2222	1.46831	2.28401	95.9	1	0	0	0	1	0.95	33788987;31307501;27986754	No	30268247;35383689;30010771;38111768;28207041;27836857;33788987;29659716;36194058;28430878;33706387;32205743;39228821;31307501;27088837;28207027;27965217;31246802;37010053;34212140;28199538;36260353;39210207;38290046;32706601;31907534;27986772;29068923;27986754;30629095;34422520;32459769;34705385;35912365;27694451;28207030;40600822;40611665;39163270;39596992;39737651;33133880;28398472;27634782;297…	18182959;23271539;8115508;11039390;22375057;19952670;9787969;22094776;24776551;8171138;6728942;21200240;23142942;23343063;24200374;9145115;20224328;17046624;24430098;11335838;17954318;847029;12900627;9105349;11496205;11496206;15381577;16327611;11513508;8441298;10744247;18182954;19900658;25568228;20333520;14676692;16085292;909960;22446820;2385665;14707663;21617479;4564609;8906396;8016242;14707665	92	46	10.1093/asj/sjv162
26581932	2015	Probable fenofibrate-induced acute generalized exanthematous pustulosis.	Power, Anna E;Graudins, Linda V;McLean, Catriona A;Hopper, Ingrid	Am J Health Syst Pharm	Yes	0.356429	No	0.5	1.4028	2.17344	19	1	0	0	0	1	0.25		No	28358593;35054090;34272752;35528576;35663770	22571555;11168761;7249508;1832534;17854366;6989310	5	6	10.2146/ajhp150171
26583696	2016	Social Impact of Facial Infantile Hemangiomas in Preteen Children.	Costa, Victoria A;Haimowitz, Rachel;Cheng, Yao I;Wang, Jichuan;Silverman, Robert A;Bauman, Nancy M	JAMA Otolaryngol Head Neck Surg	Yes	0.55347	No	1	1.80678	3.26004	30	1	0	0	0	1	0.5		Yes	30505648;38772581;36921336;36015233;40406638;31801398;37804648;29217071;38807073	9650624;13385466;21460670;9481012;23864355;2706780;6596559;24526257;12756116;18602360;21576660;670592;9300215;1488372;11369908	9	15	10.1001/jamaoto.2015.2597
26584719	2015	Carbon Monoxide Exposure During Pregnancy.	Friedman, Perry;Guo, Xiaoyue M;Stiller, Robert J;Laifer, Steven A	Obstet Gynecol Surv	No	1.16399	No	2.1	1.80413	3.36813	55.9	1	0	0	0	1	0.75	28352069;30037878	No	30335685;28352069;31788375;37653077;37024160;29461288;35280718;30037878;34026172;40320254;33938618;37272754;40787023;38012819;40836116;38027275;31546130;34547775;34929187;33497969;37469377	16227059;9172124;2240988;842687;4809477;14383966;14230403;7772366;7088422;1445151;19370905;842688;7168094;11559621;4117709;19504116;2262778;4943972;18606318;3382073;1806148;9828249;2644457;14241507;561541;17584908;9784458;1939875;10901551;19022078	21	30	10.1097/OGX.0000000000000238
26584720	2015	Pubic Symphysis Rupture and Separation During Pregnancy.	Shnaekel, Kelsey L;Magann, Everett F;Ahmadi, Shahryar	Obstet Gynecol Surv	No	1.08339	No	1.6	1.47685	2.39386	53.2	1	0	0	0	1	0.75	34416357	No	38062457;35722784;28822629;37322998;40507660;40703857;34043597;34907841;34111042;34416357;38068388;31438891;33336261;33511175;34072828;40320745	7869448;21063219;18199383;24551465;8677103;9258825;24550659;24904047;18251367;17068689;22056496;9258826;12746997;9219278;15863592;19622966;11891978;14268025;12423827	16	19	10.1097/OGX.0000000000000247
26588446	2016	Inherited antithrombin deficiency and anabolic steroids: a risky combination.	Choe, Hannah;Elfil, Mohamed;DeSancho, Maria T	Blood Coagul Fibrinolysis	Yes	0.280561	No	0.555556	1.98016	3.76	14.6	1	0	0	0	1	0.25		No	34441248;28794370;33406783;40020143;29248890	14347873;19404531;18395167;25869030;19141163;21925119;20534765;7758179;15579201;18977778;25639953;9746774;7477614;20592293;15748234	5	15	10.1097/MBC.0000000000000454
26597467	2016	Comparison of Index Hospitalization Costs Between Robotic CABG and Conventional CABG: Implications for Hybrid Coronary Revascularization.	Leyvi, Galina;Schechter, Clyde B;Sehgal, Sankalp;Greenberg, Mark A;Snyder, Max;Forest, Stephen;Mais, Alec;Wang, Nan;DeLeo, Patrice;DeRose, Joseph J	J Cardiothorac Vasc Anesth	Yes	0.892453	No	2.33333	2.61452	5.58925	46	1	0	0	0	1	0.75	28807577	No	31759862;30006655;28549028;31567970;36466372;31269282;31269323;30474417;26711445;33545949;40627004;28807577;31570244;33522941;31533515;31253547;34747050;33004173;34081874;28730989;33155975	19942121;9066436;24079678;25238421;6137292;23477676;19684288;21464637;16708349;3484393;22523305;8657237;24636706;21818162;21256284;21939958;22437232;17976439;1511468;23477657;19228612;22758203;22450070;21604962	21	24	10.1053/j.jvca.2015.07.031
26605693	2016	Disseminated Red Violaceous Papulonodular Lesions.	Alarcón-Cabrera, Rosario;Partarrieu-Mejías, Felipe;Pérez-Velásquez, Fernanda	JAMA Dermatol	Yes	0.346422	No	0.444444	1.28296	1.74954	18.4	1	0	0	0	1	0.05		No	31236934;27881812;33763862;28714113	2589862;24985545;24447075;4348110;12894114;6886117	4	6	10.1001/jamadermatol.2015.3949
26625333	2015	Is Stress Hyperglycemia a Predicting Factor of Developing Diabetes in Future?	Moradi, S;Keshavarzi, A;Tabatabaee, S-M	Exp Clin Endocrinol Diabetes	Yes	0.464406	No	1.1	2.36862	5.04851	25.2	1	0	0	0	1	0.5		Yes	39956188;40852465;35959169;31538125;34075071;36301128;36047484;28487462;30370431;30293899;40292223	11206408;7769211;11889147;23846813;2196361;17314113;14578250;16096543;21330037;11588337;17494056;11416080;19914033	11	13	10.1055/s-0035-1559719
26629463	2015	Case reports and research productivity among Syrian medical students: Review, reality, and suggested solutions.	Alhamid, Naji;Almounayer, Nawar;Alsabbagh, Bana;Atassi, Baseel	Avicenna J Med	No	0.41619	No	0.7	1.68192	3.00433	22.4	1	0	0	0	1	0.05		No	35589154;38551184;34123378;26955598;36092380;40084223;29404270	23210002;24648822;12769197;22882872;21864746;16990637;20844608;10965870	7	8	10.4103/2231-0770.165119
26633184	2016	Ipilimumab Therapy in Patients With Advanced Melanoma and Preexisting Autoimmune Disorders.	Johnson, Douglas B;Sullivan, Ryan J;Ott, Patrick A;Carlino, Matteo S;Khushalani, Nikhil I;Ye, Fei;Guminski, Alexander;Puzanov, Igor;Lawrence, Donald P;Buchbinder, Elizabeth I;Mudigonda, Tejaswi;Spencer, Kristen;Bender, Carolin;Lee, Jenny;Kaufman, Howard L;Menzies, Alexander M;Hassel, Jessica C;Mehnert, Janice M;Sosman, Jeffrey A;Long, Georgina V;Clark, Joseph I	JAMA Oncol	Yes	16.0797	No	56.4444	3.51029	8.17231	99.1	1	0	0	0	1	0.95	30865922;34724392;38233100;32327425;35697040;40096761;32856212;29442540;33907229;30796151;28881921	No	29363290;36699050;39795946;36127638;35082367;32368173;33166553;31816085;34121061;31066449;31641355;28811201;27566797;30459942;29290269;29995451;34332798;30790071;27239106;30191417;37363862;30820877;28335891;34504488;27687304;31838573;33276183;38680292;31092901;32683530;31378236;33061607;39447408;31427055;32945065;39347217;28059853;28118483;39029359;38721126;31118893;30143868;34660286;31739116;348…	25806109;18235113;22271879;25227926;26082835;20525992;23400564;23851140;7481803;18974373;25667295;25078147;11209085;19198837;22614989;21639810;24610577;8147925;25891173;16162882;25840693;25918278;19097774;25962109;20147741;25349698	508	26	10.1001/jamaoncol.2015.4368
26646603	2016	Allostatic load mediates the impact of stress and trauma on physical and mental health in Indigenous Australians.	Sarnyai, Zoltán;Berger, Maximus;Jawan, Isabella	Australas Psychiatry	No	0.921751	No	1.77778	1.9287	3.6116	47.2	1	0	0	0	1	0.5		No	39954541;29019040;35742603;39594347;33287764;28139727;39848101;30835590;39115436;32070158;30922286;29510527;40312734;36834382;33110322;33715656	21644897;10564632;23045648;17244635;23136188;19822172;7876290;25407297;22304609;26432654;22304605;22853622;12614627;19047078;19401723;22296820	16	16	10.1177/1039856215620025
26656368	2015	The Value of U/S to Determine Priority for Upper Gastrointestinal Endoscopy in Emergency Room.	Abd Elrazek, Abd Elrazek;Mahfouz, Hamdy;Elazeem, Khaled Abd;Fakhry, Mohamed;Elrazek, Emad Abd;Foad, Mahmoud;Alboraie, Mohamed;Ragab, Aly;Baghdady, Shazly;Bilasy, Shymaa E;Salama, Khaled;Masseih, Ramy Abdel;Amer, Mohamed Omar;Hassaneen, Sayed;Bhagavathula, Akshaya Srikanth;Elnour, Asim Ahmed;Al Nuaimi, Saif K;Shehab, Abdullah	Medicine (Baltimore)	Yes	0.259426	No	0.5	1.92733	3.73488	13.4	1	0	0	0	1	0.25	30900423	Yes	33876858;28121921;31265550;30900423;34956987	18387374;25426985;23674877;21044142;25304250;16011666;22762140;17188928;24395301;20110819;20083829;23267234;23951399;23103222;21962318;21490373;23799878;24325889;12640729;21932501;11124843;21447331;25526439;25526438;11434620;21178778;24088733;25089546	5	28	10.1097/MD.0000000000002241
26675938	2016	Safety, efficiency and learning curves in robotic surgery: a human factors analysis.	Catchpole, Ken;Perkins, Colby;Bresee, Catherine;Solnik, M Jonathon;Sherman, Benjamin;Fritch, John;Gross, Bruno;Jagannathan, Samantha;Hakami-Majd, Niv;Avenido, Raymund;Anger, Jennifer T	Surg Endosc	Yes	5.01357	No	8.66667	1.72864	3.03472	93	1	0	0	0	1	0.75	37147465;37336845;37440110;39097472;27664876;35985812;29371162;31041500	Yes	35253508;30376207;33398585;34360275;38242979;27853733;40267990;34488190;37147465;33112985;37815757;37336845;29550219;29718232;34283335;40810885;28720424;36805421;35622191;37440110;28723441;39565070;31495000;39097472;35579701;35471624;32902765;34504400;27664876;35985812;35998074;38180541;31034977;38600519;33709063;40526352;39675672;36285451;37311305;29525267;39983252;29478667;32040816;34348185;340…	20818872;25103360;17382211;25458799;18362635;19476900;17479324;20075129;19874297;24282244;20012288;22562873;17981185;10733754;19342524;24178180;22504193;23587454;11465216;17054619;8976623;16717010;17142610;24463657;17630006	78	25	10.1007/s00464-015-4671-2
26707429	2016	Systematic Review and Meta-Analysis of Recombinant Human Bone Morphogenetic Protein-2 in Localized Alveolar Ridge and Maxillary Sinus Augmentation.	Kelly, Mick P;Vaughn, Olushola L Akinshemoyin;Anderson, Paul A	J Oral Maxillofac Surg	Yes	3.88615	No	6.66667	1.71549	2.9968	89.7	1	0	0	0	1	0.75	30578550;31472087;34958487;28864147;30059390	No	30128197;30318113;30700220;32776655;36281233;30928318;37456371;27502149;34826029;36901687;38883899;27585588;30578550;29461365;32068727;28618433;36166659;30474115;40471092;27047526;39561521;28232962;39637842;28980278;31387267;38618057;31472087;29396910;30046599;31407434;28741427;29346436;38618071;38672730;33053903;29859781;31514229;31147568;29953687;35103321;40805462;28709678;30833125;32968438;352…	23826643;19489935;24709512;20407355;19686934;20171303;25187579;10972640;11314792;12969359;16297689;23998375;11205853;11314791;22053248;9764259;21729796;12394656;15857102;25186180;10102551;22254226;12205419;15626320	60	24	10.1016/j.joms.2015.11.027
26715867	2015	A 73-Year-Old Male with Cervical Spine Osteomyelitis Presenting as Urosepsis.	Kakarlapudi, H;Speirs, S;Lal, A P;Alaie, D;Petrillo, R;Ashraf, M B;Kolanuvada, B;Bhargava, M	Clin Med Insights Case Rep	Yes	0.0774248	No	0.1	1.29158	1.84233	3.7	1	0	0	0	1	0.05		No	33049379	23697326;16798719;22918512;18246347;23203728;1593252;11709732;18427310;19372079;19539997;22051916;24711945;4202538;22382854;15852519;8886920	1	16	10.4137/CCRep.S31253
26741683	2015	Cutaneous Granular Cell Tumor on the Arm in a Middle-Aged Man.	Benson, Kenneth A;Crandall, Michael	J La State Med Soc	Yes	0.175278	No	0.2	1.14104	1.39422	8.7	1	0	0	0	1	0.05		No	29548015;29127127		2	0
26741691	2015	Clinical Case of the Month: A 49-Year-Old Man with Fever, Headache and Leg Weakness.	Cardinale, Jeffrey P;Gentile, Oliver O;Reddy, Laya M;Tran, Trung N;Avalos, Joseph A;Lopez, Fred A	J La State Med Soc	Yes	0	No	0			0	1	0	0	0	1	0.05		No			0	0
26762206	2016	Effect of Microneedle Pretreatment on Topical Anesthesia: A Randomized Clinical Trial.	Ornelas, Jennifer;Foolad, Negar;Shi, Vivian;Burney, Waqas;Sivamani, Raja K	JAMA Dermatol	Yes	0.694139	No	1.22222	1.76077	3.12737	37.1	1	0	0	0	1	0.25	29415859;28514458	Yes	35930041;39033941;33525364;34143696;36432722;30551375;29415859;29169288;28514458;29194786;29183309	24203493;18254767;23808605;21735335;21696356	11	5	10.1001/jamadermatol.2015.5544
26770080	2014	Immune Modulation From Five Major Mushrooms: Application to Integrative Oncology.	Guggenheim, Alena G;Wright, Kirsten M;Zwickey, Heather L	Integr Med (Encinitas)	No	2.05658	No	4.54545	2.21021	4.73878	75.4	0.142857	0.857143	0	0.742307	-0.285714	0.25		No	29270245;34943001;31567464;35013958;32093422;33806285;36771482;26974354;30247957;38535223;28714027;26770081;36297326;39057091;36531641;32295300;35910346;34945547;38421692;32967338;34845290;35746609;36068771;38584813;40002075;33435246;32653808;30745803;34204787;29078263;32170601;36071846;40132076;32258147;37568748;32767366;37005536;37970422;35784762;31457012;32940836;30018750;35989052;35054804;351…	21501679;24096214;12499658;19540939;21945912;21584278;17466920;9830449;22437869;23277319;12480498;15751024;21295629;21918170;16376518;19253021;19249389;23280601;20661026;23190106;20360625;17466905;18520039;19944762;11995941;17182202;15781230;22159900;15489214;22582152;3050629;21132265;22390851;21068144;18720167;20136432;22701186;12668282;19913939;19966494;18425349;22811667;18024477;22961117;18846…	50	63
26773850	2016	The potential roles for adipose tissue in peripheral nerve regeneration.	Walocko, Frances M;Khouri, Roger K;Urbanchek, Melanie G;Levi, Benjamin;Cederna, Paul S	Microsurgery	No	1.28796	No	2.55556	1.98419	3.77163	59.6	0.5	0	0.5	-0.433013	0.25	0.25		No	28256528;32070147;29140901;28582333;34417730;39571794;30206940;40495454;31725911;30028517;34292916;30921123;31384229;30067529;36161551;40822885;29697614;35628928;37569486;29952892;29920989;32505339;31568298	19137378;23568681;23287534;23192007;21226345;11388419;22090283;22610511;24902866;21824718;22868036;24849239;24360575;23161147;1765761;18218346;21972223;23528562;21423756;21651959;23924652;25556632;19828391;24951175;19499703;7117467;10811744;23522997;24375471;24083433;22291793;19348799;19769967;23944834;25426403;19927054;26047869;25193075;22948962;20375149;22425554;10899328;22397847;23727476;23653…	23	81	10.1002/micr.22480
26795912	2016	Transient Intraoperative Central Diabetes Insipidus in Moyamoya Patients Undergoing Revascularization Surgery: A Mere Coincidence?	Hong, Joe C;Ramos, Emilio;Copeland, Curtis C;Ziv, Keren	A A Case Rep	Yes	0.317017	No	0.444444	1.40196	2.09269	16.7	1	0	0	0	1	0.25		No	33410610;38956694;34956795;36308013	10468901;15781502;16324034;20550527;20924291;9409418;11018166;9890382;18929291;10422942;19020380;16148981;16174926;9438618;5775283;21519050;23040752;17586011;9824718	4	19	10.1213/XAA.0000000000000287
26796833	2016	Serologic testing in celiac disease: Practical guide for clinicians.	Rashid, Mohsin;Lee, Jennie	Can Fam Physician	No	2.0548	No	4.33333	2.10889	4.13119	75.3	1	0	0	0	1	0.75	34090634;30600564	No	31209478;28702130;28392744;35475077;33878915;31025255;39099386;28390579;30069926;34341258;34090634;40539833;37273968;30249556;28067823;29270909;34820452;30099930;39473645;32218420;40414635;33162739;35472034;29444780;38483832;37669330;40248017;32112244;35010876;27489467;32593411;30903755;31806106;33962344;35497669;40543158;28671435;30600564;35342083	24917550;23157646;23936873;21131921;22197856;17318390;19221072;15825115;16322131;17087937;22345659;17355413;25662623;15625418;23609613;23252527;17087935	39	17
26803194	2016	Disseminated Herpes Zoster in Chronic Lymphocytic Leukemia.	Sutton, Elizabeth;Lopez, Jonathan J;Dao, Linda N;Wetter, David A	J Emerg Med	Yes	0.213604	No	0.666667	3.12105	7.04988	10.8	0.666667	0	0.333333	-0.288675	0.5	0.25	34994811	No	36751219;38893115;29160119;33388453;33951189;34994811	18068815;12353193;24438510;19161751	6	4	10.1016/j.jemermed.2015.10.035
26813941	2015	A Rare Constellation of Hürthle Cell Thyroid Carcinoma and Parathyroid Carcinoma.	Zakerkish, Mehrnoosh;Rajaei, Elham;Dargahi, Mehrdad;Bahadoram, Mohammad	J Clin Diagn Res	Yes	0.188384	No	0.4	2.12333	4.31831	9.4	0.5	0	0.5	-0.433013	0.25	0.25		No	33827539;36143862;32292610;27744598	19181586;24877696;19772418;19491068;12430133;20439239;22837091;22936512;21512735;15759821;23349248	4	11	10.7860/JCDR/2015/16540.6983
26814243	2016	Expect the Un-Expected: Marked Urinary and Erectile Dysfunction with Short-Term Tramadol Use!	Hassan, Abdalla;Chen, Cindy	Pain Med	Yes	0.0527336	No	0.111111	2.10703	4.12584	2.7	1	0	0	0	1	0.05		No	40328828	17909209;16542207;21771283;25135386;19724727;23751284;16415702;9762743;25722526	1	9	10.1093/pm/pnv007
26816593	2015	Cognitive Behavioral Development in Children Following Maternal Postpartum Depression: A Review Article.	Mirhosseini, Hamid;Moosavipoor, Seyed Ahmad;Nazari, Mohammad Ali;Dehghan, Ahmad;Mirhosseini, Sara;Bidaki, Reza;Yazdian-Anari, Pouria	Electron Physician	No	1.10816	No	2.2	1.98527	3.90734	54	1	0	0	0	1	0.75	39506730	No	33588286;32037938;36767385;33855652;31862001;36981932;37240551;31308415;30721749;36457936;39506730;31426676;31767256;32035973;36505921;28151402;29345005;27892736;29350128;37270864;37517174;40183977	7736802;10604404;16733006;8891084;9089818;18568592;15734748;1577898;25921442;17096710;25935726;26111284;8245134;11464967;9119940;26073958;22382282;24148567;8733800;9534834;24352625;11081699;16818531;9022253;25815259;21651606;26083941;16184076;25681216;26115169;26075582	22	31	10.19082/1673
26824305	2016	Among Patients Undergoing Ablative Treatment for Oral Cancer, Does the Provision of Oral Rehabilitation Improve the Quality of Life? A Review of the Current Literature.	Petrosyan, Vahe;Ball, Dimity;Harrison, Rebecca;Ameerally, Phillip	J Oral Maxillofac Surg	No	0.744838	No	1.33333	1.7901	3.21193	39.6	1	0	0	0	1	0.75		No	35317300;35098211;38570927;29884415;36209893;27348352;37410152;29232259;33454116;29223309;28177329;33776360	23840037;23526454;18657394;10449670;15620770;21371977;17970319;6367942;10673531;16911650;21781182;7818919;19409153;7703804;1564381;17766084;10442311;12112548;11883963;16996783;1544150;20701621;16469526;12069517;24930257;18483456;24927763;14509523;21435159;20587897;23857592;16253509;7500513;23733663	12	34	10.1016/j.joms.2015.12.012
26824965	2016	Gingival Metastasis: A Case Report and Literature Review.	Nuyen, Brian A;Tang, Christopher G	Perm J	No	0.43922	No	1.22222	2.78271	6.07424	23.7	1	0	0	0	1	0.25		No	32790941;35153422;28878662;38524106;39263342;33717782;39790635;31360561;38034522;28451425;39420710	21376230;23196066;22705221;18061527;23110013;19508248;23800673;23870760	11	8	10.7812/TPP/15-057
26833927	2016	A novel heterozygous mutation in desmoplakin gene in a Lebanese patient with Carvajal syndrome and tooth agenesis.	Bitar, F;Najjar, T;Hayashi, R;Nemer, G;Shigehara, Y;Hamie, L;Abbas, O;Kibbi, A G;Shimomura, Y;Kurban, M	J Eur Acad Dermatol Venereol	Yes	0.302215	No	0.888889	2.94124	6.5314	15.9	1	0	0	0	1	0.25		No	34676598;37799505;30229874;35574671;29217704;30288656;29397027;33132336	20940358;11063735;26160856;22385360;20346438;22592156;9738775;16628197;19944572	8	9	10.1111/jdv.13549
26838087	2016	Management of Intravenous Leiomyomatosis of Uterus with Extension to Heart.	Alizade, Kambiz;Maddah, Godratollah;Jafarian, Amir Hosein;Khamene Bagheri, Arash;Jafarzadeh Esfehani, Reza;Mirzaeian, Sara	Arch Iran Med	Yes	0.258769	No	0.333333	1.28815	1.76451	13.4	1	0	0	0	1	0.05		No	32830033;36793517;36104036	24429697;21943238;10805899;19656751;19560308;23563052;12694674	3	7	0161902/AIM.0014
26843099	2016	The Relationship of Bacterial Biofilms and Capsular Contracture in Breast Implants.	Ajdic, Dragana;Zoghbi, Yasmina;Gerth, David;Panthaki, Zubin J;Thaller, Seth	Aesthet Surg J	No	6.94064	No	14.2222	2.04912	3.95886	95.9	0.6	0.2	0.2	0	0.4	0.95	31367775;29257002;33710353	No	38299590;40234482;39341678;35152532;35715534;38292203;36160667;39519227;29280857;32974692;37647888;30759272;36296280;36950704;33871569;31932833;36525573;40456997;35749734;29595715;37499557;36738954;36728206;39189262;33062465;33542888;31403569;33649929;36735824;29487671;29378017;29184739;36284718;36811478;32601014;36238364;34373851;30276059;31904805;36309361;32158801;36700876;35873069;37115940;404…	17255691;11360897;16404244;24056498;22284379;23298484;19020934;2195567;20974493;24527355;23193985;11194050;8382334;10488193;16482787;14500500;24527336;17699815;19322605;9041097;18754194;12655204;16820500;22261323;24847653;19912269;18366134;24744186;22695065;16517649;22150723;17994260;8942908;22099331;16895504;16171871;20087803;23664574;19487730;15040259;25406229;18090810;18090808;17016195;1635311…	128	117	10.1093/asj/sjv177
26850867	2016	Unusual Presentation of Epstein-Barr Virus-Positive Diffuse Large B-Cell Non-Hodgkin Lymphoma of the Elderly.	Hong, Bosun;Petrosyan, Vahe;Kruger, Anton R	J Oral Maxillofac Surg	Yes	0.199393	No	0.333333	1.67174	2.87063	10	1	0	0	0	1	0.25		No	36147605;27348352;32742982	18462255;22409825;1569003;11150779;24950966;12165214;10823644;10595475;3498332;8370222;23649469;20139824	3	12	10.1016/j.joms.2016.01.002
26865807	2016	Brown-McLean Syndrome in a Patient with Hallermann-Streiff Syndrome.	Mohebbi, Masoumeh;Shadravan, Mahla;Pour, Elias Khalili;Ameli, Kambiz;Badiei, Sajad	Korean J Ophthalmol	Yes	0.359883	No	0.444444	1.23497	1.61116	19.2	1	0	0	0	1	0.25		No	40869595;37771389;34527877;35651595	24082185;21461230;8506907;16440013;18040915	4	5	10.3341/kjo.2016.30.1.76
26868942	2016	Development of a clinical prediction rule to improve peripheral intravenous cannulae first attempt success in the emergency department and reduce post insertion failure rates: the Vascular Access Decisions in the Emergency Room (VADER) study protocol.	Carr, Peter J;Rippey, James C R;Cooke, Marie L;Bharat, Chrianna;Murray, Kevin;Higgins, Niall S;Foale, Aileen;Rickard, Claire M	BMJ Open	Yes	2.73909	No	4.33333	1.58203	2.61196	82.9	1	0	0	0	1	0.75	30901370;34456181;30926188;31926958;37716174;39248350;31162862;31283664;38578937;30029719;30196798	Yes	33392574;29238617;35094536;31734657;36178777;30901370;29044739;34088239;33025696;34456181;32191358;36809654;37945053;39447875;30926188;31926958;30691137;35548377;37062587;38023627;39822068;37716174;35293066;38492760;38495321;40642641;29439080;39248350;31162862;30032874;39930114;29450938;31283664;30944127;38578937;30029719;31311417;32183475;30196798	24043322;20825818;12651688;26183837;17976752;24107063;16157191;22763309;24334800;24323802;9652275;20500315;19262420;24408785;22025401;24112480;18637084;23649104;19374679;17433498;26660037;15576530;22078967;9842178;10646021;23725270;18347490;22795988;20006193;22101632;23187988;19559502;22092893;16271677;8970487;19303238;24330862;25198807;17182981;19931816;10076111;24574504;26041384;21703801;249287…	39	67	10.1136/bmjopen-2015-009196
26875799	2016	Blunt chest trauma: bony injury in the thorax.	Zreik, Nasri H;Francis, Irene;Ray, Arun;Rogers, Benedict A;Ricketts, David M	Br J Hosp Med (Lond)	No	0.256801	No	0.333333	1.29802	1.79298	13.3	1	0	0	0	1	0.25		No	28571092;32417043;28958283	23511840;6670016;10858676;23415550;25340388;24305076;12528782;25476459;15097979;18949513;17161098;10209593;25887859;19247744;12767788;15514539;8167883;8331712;17623115;12853057;24887537;19026224;23009717;19276767;17202776;24075300	3	26	10.12968/hmed.2016.77.2.72
26875800	2016	Blunt chest trauma: soft tissue injury in the thorax.	Zreik, Nasri H;Francis, Irene;Ray, Arun;Rogers, Benedict A;Ricketts, David M	Br J Hosp Med (Lond)	No	0.0857879	No	0.111111	1.29518	1.78479	4.1	1	0	0	0	1	0.05		No	32417043	17308925;17159686;24458051;9114801;15867447;26312081;11998813;22929504;8895709;15063302;12412708;15620990;10823538;12695446;25610327;17650695;14979329;17670487;10798629;18847641;11426809;16568196;21610419;1464909;25173340;17650700;14749560;17161082;10834680	1	29	10.12968/hmed.2016.77.2.78
26875801	2016	Shoulder replacements: a review.	Mehmood, Ahmed;Everett, William	Br J Hosp Med (Lond)	No	0.068272	No	0.111111	1.62748	2.743	3.4	1	0	0	0	1	0.05		No	31003887	22997365;19571297;22258770;8542368;25405098;17045630;7067284;17582789;23311021;16089067;14996876;23024616;4812164;22752734;2290089;26448802;16645099;22529074;25745906;15111895	1	20	10.12968/hmed.2016.77.2.84
26875808	2016	Survival of ingestion of a potentially lethal dose of caffeine.	Gibson, Jane L;Nesbitt, Ian;Dinsdale, Amy;Walker, Hamish	Br J Hosp Med (Lond)	Yes	0.146379	No	0.222222	1.51813	2.42768	7.2	1	0	0	0	1	0.05		No	28845841;29526946	12519715;29497518;8242960;23396922;21057310;10906171;24929959;19571284	2	8	10.12968/hmed.2016.77.2.114
26877629	2016	A Systematic Review and Meta-Analysis of the Utility of Corticosteroids in the Treatment of Hyperemesis Gravidarum.	Grooten, Iris J;Vinke, Margot E;Roseboom, Tessa J;Painter, Rebecca C	Nutr Metab Insights	No	0.788908	No	1.33333	1.6901	2.92358	41.6	1	0	0	0	1	0.5	38311315	No	40843754;31515515;26917969;27209471;29135749;32106195;40215093;30504245;29727913;36691124;33968173;38311315	22125621;11213010;14745915;14662211;16957638;20942670;7999712;9609583;20824863;14995924;15661543;8729550;18060943;9790371;21288626;12876095;24924854;17036562;18471301;24203920;21283604;24777675;21749625;10804035;12100809	12	25	10.4137/NMI.S29532
26878007	2016	Pleomorphic Adenoma of the Larynx: A Case Report.	Motahari, Seyyed Jafar;Khavarinejad, Fereshteh;Salimi, Shahram;Bahari, Milad	Iran J Otorhinolaryngol	Yes	0.238202	No	0.333333	1.39937	2.08522	12.2	1	0	0	0	1	0.05		No	34352904;40958215;28631686	9339807;9804202;9774850;9251860;9704346;24969705;9800983;9682721;9282462;9068116;9668952;9539060;9018277;9043591	3	14
26896947	2016	Pain in the Elderly.	Jones, Mark R;Ehrhardt, Ken P;Ripoll, Juan G;Sharma, Bharat;Padnos, Ira W;Kaye, Rachel J;Kaye, Alan D	Curr Pain Headache Rep	No	2.83068	No	5.88889	2.08038	4.04899	83.7	1	0	0	0	1	0.95	34876298;33882542;33647757;29488478	No	38915749;29900140;36764062;36768110;34876298;33882542;35328158;33897259;32010204;35351337;30064956;34356283;31664696;31407682;40739339;28729011;28240097;38307651;34334792;29111175;27334563;34474443;36769006;39551538;37980463;28257894;37516502;33647757;37187456;38622013;37717587;38599787;33296029;29488478;35153723;35462573;28207185;30896810;37100703;34057795;39797781;31610320;40567830;35882493;330…	18828198;24212533;23256096;15252209;22205194;1605569;18602869;16462520;23238913;20589688;19573219;9588381;20546997;9634265;25700587;2454740;14728635;26431140;12067390;17495875;15843098;26315639;24188720;18166464;16547119;14267505;11706115;22665349;23872117;20869000;18958310;23719833;23811039;16317692;24287107;22497747;26315638;24547805;8458529;22150394;12507710;1249404;23973136;15415454;21603375;…	53	65	10.1007/s11916-016-0551-2
26905559	2014	Surgical Management of Odontoid Fracture in Elderly.	Nadeem, Muhammad;Noon, Muhammad Jawad;Khan, Rana;Khan, Inayatullah	JNMA J Nepal Med Assoc	Yes	0	No	0			0	1	0	0	0	1	0.05		No		10552318;16456456;12699551;10766078;9280020;11707712;4434035;3772473;10423787;16294074	0	10
26933434	2016	Minimally Invasive Pterygium Surgery: Sutureless Excision with Amniotic Membrane and Hydrogel Sealant.	Bondalapati, Sailaja;Ambati, Balamurali	Case Rep Ophthalmol	Yes	0.268769	No	0.555556	2.06704	4.01052	14	1	0	0	0	1	0.25		No	31372580;35364745;39776812;36685088;29543204	23062647;18245968;25326519;19092404;21292327;19668546;18621797;21281814;25674116;15232469;7639298;23538619	5	12	10.1159/000444076
26934394	2016	Median Arcuate Ligament Syndrome-Review of This Rare Disease.	Kim, Erinn N;Lamb, Kathleen;Relles, Daniel;Moudgill, Neil;DiMuzio, Paul J;Eisenberg, Joshua A	JAMA Surg	No	11.2663	No	20.3333	1.8048	3.25433	98.2	1	0	0	0	1	0.95	32428132;30648921;31508996;28359440;32297566	No	36225522;30587313;32440331;32982262;32680594;31495487;38173818;33533158;36041892;31200053;32428132;30648921;36180010;39099243;37989790;31696001;34182765;35999316;40513366;40904246;29678321;34401160;35936877;37950350;34569161;39106656;39311301;36746111;29079396;29923979;37980517;39502721;37120073;34973626;32175297;38796938;35230917;31009713;35039369;31974909;32955192;35763035;29745060;31439561;301…	16890853;11887094;6023235;4428351;7787348;17410294;9146722;19506899;22396932;6108704;18375098;685929;17903658;13637686;8536826;21330306;16676860;21536596;8957463;19563961;18818978;19128929;8352122;11013046;4687796;14682427;19563960;11752963;22726754;5844938;16495489;10803693;17863663;17309066;3965762;16160104	183	36	10.1001/jamasurg.2016.0002
26946999	2017	Post-Traumatic Periprosthetic Tibial and Fibular Fracture After Total Ankle Arthroplasty: A Case Report.	Brock, Amanda K;Tan, Eric W;Shafiq, Babar	J Foot Ankle Surg	Yes	0.472966	No	0.625	1.32145	1.94929	25.6	1	0	0	0	1	0.25		No	33378001;38325111;39310975;39673769;39800580	15122156;24151270;9010876;9430000;20483135;1602341;21288422;17241634;19796587;16757761;12540076;15241150;2230824;20003886;17908889;21498491;5425643;11027758;14513460;23636188;24430413;23413059	5	22	10.1053/j.jfas.2016.01.045
26959691	2016	Cutaneous Manifestations of Familial Transthyretin Amyloid Polyneuropathy.	Lanoue, Julien;Wei, Nancy;Gorevic, Peter;Phelps, Robert G	Am J Dermatopathol	No	0.298867	No	0.666667	2.23064	4.4823	15.7	1	0	0	0	1	0.25		No	28598015;35169577;37335747;28295152;30941743;38523305	11966704;11409031;14640030;1155099;23425518;20071301;22094129;6287353;22257835;16164719;12762139;17061984;23317988;18383093;14933165;24975676;15122304;14235050	6	18	10.1097/DAD.0000000000000501
26961453	2016	Recognizing and managing food-dependent exercise-induced anaphylaxis.	Roe, Cieron;Anderson, Nina;Frew, Anthony;Tarzi, Michael	Br J Hosp Med (Lond)	Yes	0	No	0			0	1	0	0	0	1	0.05		No		17515664;23909934;15836754;17495117;447945;24261653;12789243;25841550	0	8	10.12968/hmed.2016.77.3.190
26961988	2016	Safety and Efficacy of Novel Oral Anticoagulants vs Low Molecular Weight Heparin for Thromboprophylaxis in Large-Volume Liposuction and Body Contouring Procedures.	Morales, Rolando;Ruff, Eric;Patronella, Christopher;Mentz, Henry;Newall, Germán;Hustak, Kristi L;Fortes, Paul;Bush, Amelia	Aesthet Surg J	Yes	1.84917	No	3.33333	1.80261	3.24801	72.1	1	0	0	0	1	0.75	39431700	No	31881608;33835142;27439496;40764884;38072378;38967610;37189249;32582933;31932887;28364530;31478782;29040377;32448477;36246074;27439497;33599713;40661102;39898339;35326953;31858207;39431700;40456988;32678437;37093767;31639195;29846505;33647965;31809477;39703386;37254249	20048626;25415104;21200311;19657123;25644580;21915085;19411100;847027;15477430;15318036;1626461;22495215;19083593;25568228;23190837;21175312;25626788;25115762;15692337;11449339;20206776;2524854;17868430;18594417;21093314;22700784;19371844;18582928;16404651;22743901;18698237;24005367;2199105;17255670;18579811;18579812	30	36	10.1093/asj/sjv243
26975959	2016	Primary Hepatic Carcinoid Tumor with Poor Outcome.	Parkash, Om;Ayub, Adil;Naeem, Buria;Najam, Sehrish;Ahmed, Zubair;Jafri, Wasim;Hamid, Saeed	J Coll Physicians Surg Pak	Yes	0.275286	No	0.555556	2.01811	3.86942	14.3	1	0	0	0	1	0.25		No	30981633;37933070;33718162;33014053;34916851	15160757;15213627;16258211;14745329;14654473;18445841;8661817	5	7	03.2016/JCPSP.227229
26985358	2015	Trismus Resulting from Infantile Hemangioma of the Parotid: A Rare Case Report.	Zarepur, E;Moghimi, M	Iran J Ped Hematol Oncol	Yes	0.0955163	No	0.1	1.04694	1.1141	4.6	1	0	0	0	1	0.05		No	32209934	11570911;19949507;14871317;15517121;12363107;19689513;21338243;23119755;12640107;22021543;25254092;24074695;25024982;21766313;10403856	1	15
26986863	2016	WEST NILE VIRUS MENINGO-ENCEPHALITIS: POSSIBLE SEXUAL TRANSMISSION.	Kelley, Roger E;Berger, Joseph R;Kelley, Brian P	J La State Med Soc	Yes	0.475545	No	1.33333	2.8038	6.13507	25.8	0.666667	0	0.333333	-0.288675	0.5	0.05		No	30040845;32854298;35641875;30201508;33927207;36439102;32713674;38901564;29535293;40301251;39058208;33504602		12	0
26986866	2016	RADIOLOGY CASE OF THE MONTH: A CASE OF IDIOPATHIC BASAL GANGLIA CALCIFICATION AND BRIEF REVIEW OF THE LITERATURE.	Lindsey, Emma;Copeland, Brian J	J La State Med Soc	No	0	No	0			0	1	0	0	0	1	0.05		No			0	0
26997730	2016	Pure red cell aplasia due to azathioprine therapy for Crohn's disease.	Kamath, Nagesh;Pai, C Ganesh;Deltombe, Thylbert	Indian J Pharmacol	Yes	0.0998763	No	0.222222	2.22497	4.46595	4.8	1	0	0	0	1	0.05		No	28528363;39963144	17985376;1098090;17206940;16918876;8174958	2	5	10.4103/0253-7613.174569
26997933	2016	Hypersensitivity Reaction to Insulin Glargine and Insulin Detemir in a Pediatric Patient: A Case Report.	Badik, Jennifer;Chen, Jimmy;Letvak, Kira;So, Tsz-Yin	J Pediatr Pharmacol Ther	Yes	0.224134	No	0.555556	2.47868	5.19754	11.4	1	0	0	0	1	0.25		No	29942883;40481909;38223864;33511950;40004193	19876775;17956460;16369203;11679481;22937994;18186805;16433720;20963448;18727824;17216593;15793215;19286270;10580216;17321300;19070911;10782533;12731045;11101184;19230476;8299472;19538244;9283778;11679473;12125938;16867060;18985841;23206896;10546039;10221445;2189764;16306568;12832347;11874967;16182826;15647580;16567849;12529475;7249508;16385830	5	39	10.5863/1551-6776-21.1.85
27020770	2016	Characteristics and outcomes of patients treated with airway pressure release ventilation for acute respiratory distress syndrome: A retrospective observational study.	Lim, Jolene;Litton, Edward;Robinson, Hayley;Das Gupta, Mike	J Crit Care	Yes	0.667354	No	1.88889	2.83042	6.21182	35.8	0.75	0	0.25	-0.216506	0.625	0.5		Yes	31869259;30053961;34231408;28510501;39893363;38731219;37827292;31517696;35957991;33444117;37615521;36419562;35480043;31723622;36785647;31243221;31895807	21285342;3202424;8004312;20838119;10194172;19762075;20843245;11435237;21742214;11511336;3928249;3552443;18270352;18270353;26405188;23247119;10793167;22797452;12699507;1469157;19011152;23631814;23339639;19188272;26694915;15196105;10793162;15753733	17	28	10.1016/j.jcrc.2016.03.002
27022557	2015	BILATERAL FIRST RIB FRACTURE IN A DIVE WITH LIFE VEST.	Sandri, Pietro de Almeida;de Almeida, Joelmar César;Sandri, João Luiz	Rev Bras Ortop	Yes	0.263883	No	0.3	1.13687	1.3818	13.7	0	0	0	0	-0.75	0.05		No	40290356;31214541;40656363	4025681;3770914;8467591;12700577;5417564;10512348;7882224;18948414;9813690;7092387;16226969;9158123;2321828;4827896;2037335;18534283;11696515;10698141;8629987;16949951;16787809;15365431;7922907;15155456;6046298;2313756;6829999;18431162;3071154;3870169;3985448;8295240;6864846;16264131	3	34	10.1016/S2255-4971(15)30373-6
27031499	2016	Comparison of W-Plasty vs Traditional Straight-Line Techniques for Primary Paramedian Forehead Flap Donor Site Closure.	Jáuregui, Emmanuel J;Tummala, Neelima;Seth, Rahul;Arron, Sarah;Neuhaus, Isaac;Yu, Siegrid;Grekin, Roy;Knott, P Daniel	JAMA Facial Plast Surg	Yes	0.47658	No	0.666667	1.39886	2.08374	25.8	1	0	0	0	1	0.5	38416811	No	35697816;28837737;34651426;38416811;37872283;38150510	7546577;12204985;25719706;7893315;21856534;15262715;19235748;24138743;14726736;16042928;22566015;20927486;16718759	6	13	10.1001/jamafacial.2016.0099
27042523	2016	Left Sided Appendicitis: Once Burned Twice Shy.	Kaselas, Christos;Spyridakis, Ioannis;Patoulias, Dimitrios;Tsioulas, Paschalis;Patoulias, Ioannis	J Clin Diagn Res	Yes	0.118624	No	0.111111	0.936663	0.750952	5.7	1	0	0	0	1	0.05		No	31214757	23937823;11471607;26362146;21550751;18373805;21105193;22677782;14098730;16677901;14655161;23475600;16379346;26204440	1	13	10.7860/JCDR/2016/16739.7210
27042632	2015	OSTEOID OSTEOMA IN THE ILIAC BONE: REPORT ON TWO CASES.	de Araújo Loures, Elmano;do Nascimento, Bruno Fajardo;de Carvalho Amorim, Marcelo;Loures, Clarice Naya	Rev Bras Ortop	Yes	0	No	0			0	1	0	0	0	1	0.05		No		9490939;18034242;9390605;758639;12808546;18478229;16932114;9717626;15014976;1541612;20174900;9406211;15889035;14513298;3248087	0	15	10.1016/S2255-4971(15)30097-5
27047836	2015	PROGRESSIVE OSSIFYING FIBRODYSPLASIA: CASE REPORT.	Romani, Fabiana;de Menezes Karam, Simone	Rev Bras Ortop	Yes	0.0534212	No	0.1	1.87191	3.5699	2.7	1	0	0	0	1	0.05		No	25482313	16230464;18450872;8678932;16400434	1	4	10.1016/S2255-4971(15)30335-9
27047840	2015	BILATERAL LUXATIO ERECTA, A CASE REPORT.	Acosta, César Augusto Xavier;da Silva Resch, Elemar;Rodrigues, Rafael	Rev Bras Ortop	Yes	0.415922	No	0.4	0.96172	0.860407	22.4	1	0	0	0	1	0.05		No	26403880;32566341;37776337;32960009	11743542;12554042;18676170;16688085;5133317;18670292;16982367;2313425;12750928;3301697;15961015;19484361;7782623	4	13	10.1016/S2255-4971(15)30357-8
27047883	2015	PROXIMAL FEMORAL EPIPHYSIOLYSIS AND SUBCLINICAL HYPOTHYROIDISM: CASE REPORT.	de Mello, Grasiele Correa;Grossi, Gabriela;Coelho, Sílvio Pereira	Rev Bras Ortop	Yes	0	No	0			0	1	0	0	0	1	0.05		No		16831931;20443746;19960659;20369118;17991805;17957086;5783851;21811538;14567913	0	9	10.1016/S2255-4971(15)30021-5
27064370	2016	Incidence of surgical site infection in postoperative patients at a tertiary care centre in India.	Akhter, M Siddique J;Verma, R;Madhukar, K Premjeet;Vaishampayan, A Rajiv;Unadkat, P C	J Wound Care	Yes	1.31328	No	2.33333	1.77672	3.17335	60.3	0.8	0	0.2	-0.173205	0.7	0.5	33154245	Yes	30820247;29756330;30639405;35444898;30826120;33154248;33154245;32349607;35721703;37719550;37198551;35444431;38249181;30239211;39322024;39858326;30839280;30771234;35017366;38903365;28939862	11490185;19260237;1979572;11776345;1547415;11855922;5546329;24670166;15538979;23518704;9638283;1334988;18171187;18517124;16722874;24106936;22830136;18840089;10219875;22127072	21	20	10.12968/jowc.2016.25.4.210
27075134	2014	Morbilliform eruption in a patient receiving intravesical Bacilli Calmette-Guérin.	Reid, Holly;Aneja, Savina;Chon, Susan Y	JAAD Case Rep	Yes	0	No	0			0	0.333333	0	0.666667	-0.57735	0	0.05		No		22879725;20046960;3169621;12522745;18384860	0	5	10.1016/j.jdcr.2014.10.004
27089150	2016	Wound Healing Studies Using Punica granatum Peel: An Animal Experimental Study.	Zekavat, Omidreza;Amanat, Aida;Karami, Mohammadyasin;Paydar, Shahram;Gramizadeh, Bita;Zareian-Jahromi, Maryam	Adv Skin Wound Care	Yes	0.939424	No	1.55556	1.65586	2.82485	47.9	0	1	0	0.866025	-0.5	0.25		No	40896042;27626025;37474880;32944577;33437742;35592232;32490638;33429123;39836069;30214099;31908995;33966255;34463139;39275022	4184876;2060658;16023934;16221534;20529142;20210088;16546334;17251279;22666573;15846445;21466954;25901722;8152234;21354485;22666291;22662132;18600489;9123975;34645057;17244323;20974238;17157465;11064856;18590349	14	24	10.1097/01.ASW.0000481116.16998.55
27097690	2016	Routine Use of Glidescope and Macintosh Laryngoscope by Trainee Anesthetists.	Aqil, Mansoor;Khan, Mueen Ullah;Hussain, Altaf;Khokhar, Rashid Saeed;Mansoor, Saara;Alzahrani, Tariq	J Coll Physicians Surg Pak	Yes	0.459274	No	0.666667	1.45157	2.23574	24.9	1	0	0	0	1	0.25	31092191;28899338	Yes	30035689;35330362;31092191;28899338;33312030;35373840	19104167;21150569;20574234;24575885;21716906;18434462;25400507;17197464;18784069;15766351;24072551;23158595;22092206;15200543;18689807;19934904;15567809;17660737;16905081;25271442;25225515;23687227;19809328;17585215	6	24	2284
27097708	2016	Complete Hydatidiform Mole Coexisting with Three Viable Fetuses in a Quadruplet Pregnancy.	Tariq, Nabia;Ghazali, Usman;Uddin, Zeeshan;Rasheed, Kamran;Tariq, Hina	J Coll Physicians Surg Pak	Yes	0.134417	No	0.222222	1.65323	2.81725	6.5	1	0	0	0	1	0.25		No	38084271;35642715	9159456;18426735;23329950;15963812;12834943;14641705	2	6	2302
27097709	2016	Ophthalmomyiasis Caused by Sheep Nasal Botfly (Oestrus ovis).	Abbas, Ghazanfar;Amla, Umer Farid	J Coll Physicians Surg Pak	Yes	0	No	0	0.791838	0.333333	0	0.25	0.75	0	0.649519	-0.125	0.05		No		11289628;23803482;22224020;19290093	0	4	2303
27119328	2016	Predictors of Primary Care Physician Practice Location in Underserved Urban or Rural Areas in the United States: A Systematic Literature Review.	Goodfellow, Amelia;Ulloa, Jesus G;Dowling, Patrick T;Talamantes, Efrain;Chheda, Somil;Bone, Curtis;Moreno, Gerardo	Acad Med	Yes	9.63336	No	18.8889	1.96078	3.70411	97.7	1	0	0	0	1	0.75	33099307;37581856	No	31517681;32462758;33851418;33099307;38860383;35026168;37467205;33002165;31385910;40734197;40810214;34338354;30186952;35731597;39389151;39912813;34467125;34554947;32330143;36572953;36585947;37161614;37286180;31854339;29987077;36804353;35392954;39673373;38651556;40177709;33391596;38060405;32513184;32889932;36471194;37885262;30913070;33750188;33177321;39560947;37383255;29929802;33787910;36860352;363…	25365444;12176692;19785577;7650819;14526507;19492187;9918481;7933394;18465283;15167324;23378080;12654113;12585774;16043528;22737640;12164620;9184512;18971659;22722353;2742705;18820528;12674429;11131772;12132594;12236390;19480656;7739078;19622511;9311322;10609597;17987917;19343555;20354374;14515918;10437329;22218618;21952065;10619689;10353292;17982219;15667004;24487756;16202000;22708247;24247164;2…	170	89	10.1097/ACM.0000000000001203
27122273	2016	Knowledge, attitude, and practice (KAP) of food hygiene among schools students' in Majmaah city, Saudi Arabia.	Almansour, Mohammed;Sami, Waqas;Al-Rashedy, Oliyan Shoqer;Alsaab, Rayan Saad;Alfayez, Abdulrahman Saad;Almarri, Nawaf Rashed	J Pak Med Assoc	Yes	0.442739	No	0.666667	1.50578	2.39206	23.9	1	0	0	0	1	0.25		Yes	31348759;34567132;30228823;39614552;34658623;38015742	15507490;17803150;20807108;15068755;10510071;11597166;10511517	6	7
27126754	2016	The role of nurses and dietitians in managing paediatric coeliac disease.	Fok, Chi-Yee;Holland, Kate Sara;Gil-Zaragozano, Elena;Paul, Siba Prosad	Br J Nurs	No	0.468477	No	0.888889	1.8974	3.52136	25.4	1	0	0	0	1	0.5		No	33418957;31220686;28369858;29753760;32245180;38291739;34251861;28792836	14764493;24917550;22157921;19048738;22197856;24019416;23986560;22343786;26856574;25040271;24188384;23936876;26449041;26243121;24667576;25564803;18030224;24885375;24284612;24516975	8	20	10.12968/bjon.2016.25.8.449
27127573	2016	Nodular Fasciitis of the Breast.	Moghimi, Mansour;Yazdian Anari, Pouria;Vaghefi, Marzie;Meidany, Abbas;Salehi, Heidar	Iran J Radiol	Yes	0.13311	No	0.333333	2.50419	5.27111	6.5	0	0	1	-0.866025	-0.5	0.05		No	36824992;34099872;40348771	17172503;3202657;22662339;11259978;12752631;24349717;1928550;11575664;24854130;24849197;17690516;20877676;4501523;16216741;12034611;25426226;24963435;6462780;22230031;25731362;16784941	3	21	10.5812/iranjradiol.18774
27128510	2016	Cost and Selection of Ophthalmic Anti-Vascular Endothelial Growth Factor Agents.	Li, Emily;Greenberg, Paul B;Voruganti, Indu;Krzystolik, Magdalena G	R I Med J (2013)	No	0.137917	No	0.333333	2.41692	5.01944	6.7	1	0	0	0	1	0.25		No	33326191;29664980;32234075		3	0
27128512	2016	Pseudotumor cerebri: What We Have Learned from the Idiopathic Intracranial Hypertension Treatment Trial.	Thakore, Rachel V;Johnson, Meredith A J;Krohel, Gregory B;Johnson, Lenworth N	R I Med J (2013)	Yes	0.0662538	No	0.111111	1.67705	2.88595	3.3	1	0	0	0	1	0.05		Yes	31743115		1	0
27159513	2015	A Twenty-Three-Year-Old Man with a Chronic Anterior Chest Wall Wound, Eosinophilia, and Elevated IgE-Job's Syndrome.	Shackelford, R;Abdulsattar, J;Aufman, J;Madrid, E;Cotelingam, J;Hookim, K	J La State Med Soc	Yes	0	No	0			0	1	0	0	0	1	0.05		No			0	0
27173829	2016	Differential diagnosis of Spitzoid melanocytic neoplasms.	Stefanaki, C;Stefanaki, K;Chardalias, L;Soura, E;Stratigos, A	J Eur Acad Dermatol Venereol	No	0.525979	No	1.22222	2.32371	4.75067	28.5	1	0	0	0	1	0.25	29150877	No	37545824;30069451;28449284;32857447;31753108;31335420;28975283;36092214;33965043;27878449;29150877	10594753;22671697;12717252;23797719;22954749;22082838;24075543;21151100;21836476;11209122;23557659;23495950;22928628;9804334;20543820;16314701;15487445;15857482;19788444;25593912;22082839;15725810;25446807;20224858;24698967;9310955;24075547;25602801;18333894;19123453;24618612;16784980;23455333;15252839;21874003;14984580;13009650;12068308;23005921;11979096;15249862;16135138;12748257;24924836;10583…	11	112	10.1111/jdv.13665
27194194	2016	The emerging therapeutic roles of κ-opioid agonists.	Jones, Mark R;Kaye, Alan D;Kaye, Aaron J;Urman, Richard D	J Opioid Manag	No	0.727759	No	1.66667	2.29014	4.65385	38.8	0.333333	0.333333	0.333333	0	0	0.25		No	32006048;30898855;28567699;32804774;37875567;29635340;34430992;29476355;28033462;28984638;28502907;31044343;37870564;33970352;29049116		15	0	10.5055/jom.2016.0321
27206629	2016	A Comparison of Vascularity, Bone Mineral Density Distribution, and Histomorphometrics in an Isogenic Versus an Outbred Murine Model of Mandibular Distraction Osteogenesis.	Carey, Edward G;Deshpande, Sagar S;Zheutlin, Alexander R;Nelson, Noah S;Donneys, Alexis;Kang, Stephen Y;Gallagher, Kathleen K;Felice, Peter A;Tchanque-Fossuo, Catherine N;Buchman, Steven R	J Oral Maxillofac Surg	Yes	0.172919	No	0.333333	1.92768	3.60868	8.6	0	1	0	0.866025	-0.5	0.25		No	28207468;34040955;31717621	25626799;12439020;12667560;25917284;24281582;22110796;24979370;19816274;22976646;16079655;8376784;23282102;23598047;21701328;26341682;24572857;22894990;23524737;1727238;10626254;9482064;20591551;25415276;16102764;24561556;8722982;8818738	3	27	10.1016/j.joms.2016.04.016
27224437	2016	Electrodiagnostic Abnormalities in Tick Paralysis: A Case Report and Review of Literature.	Lin, Jenny;Verma, Sumit	J Clin Neuromuscul Dis	No	0.0534561	No	0.111111	2.07855	4.04372	2.7	0.666667	0	0.333333	-0.288675	0.5	0.05		No	38677802	841365;9397015;1238955;16794084;10631277;15257515;4639229;19705424;19670323;7458727;5634485;23677663;12370471	1	13	10.1097/CND.0000000000000103
27225150	2016	Adenoid Cystic Carcinoma of Breast: Clinicopathologic Study of Seven Cases.	Nizamuddin, Raabia;Din, Nasir Ud;Idrees, Romana;Kayani, Naila	J Coll Physicians Surg Pak	Yes	0.0803318	No	0.111111	1.38315	2.03846	3.9	1	0	0	0	1	0.05		No	31393393	3002581;22524846;4309694;6305483;12001107;21790841	1	6	2327
27225152	2016	Using Elasticated Retractors in Head and Neck Surgeries.	Junaid, Montasir;Shafiq, Manal;Qadeer, Sadaf;Haleem, Sohail;Kazi, Maliha	J Coll Physicians Surg Pak	Yes	0	No	0	0.791838	0.333333	0	1	0	0	0	1	0.05		No		21729427;8555153;16259660	0	3	2329
27230738	2016	Migration and psychosis in acute inpatient psychiatry.	Lim, Grace Yx;Wong, Michael Th	Australas Psychiatry	Yes	0.0645421	No	0.111111	1.72153	3.01421	3.2	1	0	0	0	1	0.05		No	28992786	13367838;19059508;15363471;20513653;20354676;10211169;11824847;1546291;1958159;16938150;17988415;15625195;5825080;9234458;11352369;11296097;9272263;4520536;23932446;11282817;5799003;10480196	1	22	10.1177/1039856216649772
27231415	2016	The Suprachoroidal Route in Glaucoma Surgery.	Gigon, Anthony;Shaarawy, Tarek	J Curr Glaucoma Pract	No	1.7267	No	2.66667	1.54438	2.50336	69.9	0	0	1	-0.866025	-0.5	0.75	32672670;32769736	No	36256952;28600745;39838944;29500714;30728930;29923029;34318992;37485461;28506604;30687782;33511001;37637970;31568666;31393443;32657904;32672670;39377753;29387929;32769736;29206652;36179337;37760198;29725860;34127842	3477218;21150025;9763136;9349404;23958836;5130270;10218693;12204701;24381726;21873316;25318574;20805134;25686908;16303950;2914753;12140404;10369592;4003496;21724045;23506920;2737263;9733584;23865804;15921747;24369494;24771171;25304276;4960736;19273788;21861086;15452062	24	31	10.5005/jp-journals-10008-1197
27234522	2016	Current status and perspectives in translational biomarker research for PD-1/PD-L1 immune checkpoint blockade therapy.	Ma, Weijie;Gilligan, Barbara M;Yuan, Jianda;Li, Tianhong	J Hematol Oncol	No	7.62345	No	28.7778	3.7749	8.93536	96.5	0.5	0	0.5	-0.433013	0.25	0.95	37366902;39506856;39824531;27919627	No	29772441;27807982;32734613;34885013;31968651;30949203;29142786;35975204;28860576;36612017;28405515;31137683;28714406;36439433;29534162;29178534;29341162;29910728;32221016;30430029;32736034;29139554;28794650;37778126;30886871;32205740;37638022;27588404;31966537;40277912;36875059;29626502;28346916;30254451;28434400;29959213;30310505;30464501;35902641;28482851;35348687;30581539;34158625;28228704;289…	25754329;27001570;24777245;26406148;26997480;25277503;26637667;10428963;23890065;14555512;26858122;23471977;26633184;22168571;25758021;17363736;26901407;25009014;26951310;26516200;23291374;26037795;24307693;19651643;25409260;25428504;25428505;26028407;25047812;26712084;17324439;23087408;26542241;17898045;20234093;26788323;27012666;25209187;26788324;22266112;20194765;26851185;25502176;15297412;157…	259	146	10.1186/s13045-016-0277-y
27252108	2016	Solid-Organ Graft-Versus-Host Disease After Liver Transplant: A Case Report.	Auerbach, Jonathan S;Schott, Christopher K	Crit Care Nurse	No	0.205819	No	0.333333	1.61954	2.72012	10.4	1	0	0	0	1	0.25		No	37755878;35979627;29288097	19917421;10155545;24812587;12710129;21239807;14966423;18764830;19470441;17302584;12544883;19562700;18631170;19326415;8610388;23274334;3274576	3	16	10.4037/ccn2016988
27252745	2016	Immobilization induced hypercalcemia.	Cano-Torres, Edgar Alonso;González-Cantú, Arnulfo;Hinojosa-Garza, Gabriela;Castilleja-Leal, Fernando	Clin Cases Miner Bone Metab	Yes	0.717007	No	1.66667	2.32448	4.75288	38.2	1	0	0	0	1	0.5		No	34341976;40851500;31656156;39013778;34866140;28879535;34657087;34015907;34083190;40109792;27866377;33746454;37124442;37680410;35760671	25033064;22031665;12751658;718406;17592473;2935120;11208851	15	7	10.11138/ccmbm/2016.13.1.046
27252821	2016	Fever,Weight Loss and Early Satiety due to Gastric Inflammatory Myofibroblastic Tumor; Case Report and Literature Review.	Mohammad Hoseini-Azar, Mohammadreza;Mokhtare, Marjan;Zare-Mirzaie, Ali;Gholami, Abbas;Agah, Shahram;Ghafoori, Seyed Mohammad Sadegh	Middle East J Dig Dis	Yes	0.359679	No	0.555556	1.54459	2.50398	19.2	1	0	0	0	1	0.25		No	38185719;37902858;28923119;27748672;30089486	19325041;16427957;19837393;25643777;25688324;18176977;24669167;25608706;11684952;21763818;17938159;17193824;17414097;7611533;22570660;23374227;12378027	5	17	10.15171/mejdd.2016.19
27255620	2016	Update on the new 9-valent vaccine for human papillomavirus prevention.	Yang, David Yi;Bracken, Keyna	Can Fam Physician	No	1.67633	No	4.33333	2.58501	5.50416	68.9	0.5	0	0.5	-0.433013	0.25	0.75	38112061	No	39430092;39761277;37490564;36176419;38112061;38282626;28464289;36470367;30483247;38543693;31557324;32807154;31204513;31560260;30496221;29211035;34453758;32708759;28812030;29991579;35426443;39135035;28446260;31692869;36951428;39219415;31043805;32783640;28435081;40070638;29923470;33111463;40059217;28699820;39204031;36293403;28893472;31551002;36376606	25694771;26101366;24965837;25867018;17494925;23137842;25709084;24174175;19475481;23273245;24552678;26240207;31701955;24594809;25811679;17597569;21575812;25274978;23087430;26144901;21970896;24651645;25756144;26090572;25693011;25925419;23830974;23440347;21288094	39	29
27258588	2016	Variation in seizure prophylaxis in severe pediatric traumatic brain injury.	Ostahowski, Paige J;Kannan, Nithya;Wainwright, Mark S;Qiu, Qian;Mink, Richard B;Groner, Jonathan I;Bell, Michael J;Giza, Christopher C;Zatzick, Douglas F;Ellenbogen, Richard G;Boyle, Linda Ng;Mitchell, Pamela H;Vavilala, Monica S;PEGASUS (Pediatric Guideline Adherence and Outcomes) Study	J Neurosurg Pediatr	Yes	0.653757	No	1.33333	2.03949	3.9311	35.2	1	0	0	0	1	0.5		No	28059678;29218262;35892118;34839268;28881122;27873234;34553297;31719807;33537259;33009357;32077329;29049053	23425733;25900138;18828701;18279751;19184555;8517559;25169249;21381863;25955702;10507379;25693582;25083982;15889309;26140392;22217782;25512361;9414327;21031044;24277723;11378621;25955809;15993318;24032982;22843174	12	24	10.3171/2016.4.PEDS1698
27269758	2016	Congenital absence of inferior vena cava: an overlooked cause of deep vein thrombosis.	Fogg, Catherine;Serracino-Inglott, Ferdinand;Thachil, Jecko	Br J Hosp Med (Lond)	Yes	0.0497391	No	0.111111	2.23388	4.49163	2.6	1	0	0	0	1	0.05		No	34158063	25685585;25747887;8558729;21183652	1	4	10.12968/hmed.2016.77.6.369
27271727	2017	Silicone Breast Implant Rupture in a 70-year-old Woman Presenting with Multiple Superficial Nodules.	Abbatemarco, Justin;Dornblaser, David;Buccola, Janet;Patell, Rushad	J Gen Intern Med	Yes	0	No	0	1.75693	3.04703	0	1	0	0	0	1	0.05		No		18349629;9388410;15166995;17992155	0	4	10.1007/s11606-016-3754-7
27279600	2016	Incidental Finding and Management of Mesenteric Fibromatosis.	Nicolas, Gregory;Kfoury, Tony;Shimlati, Rasha;Tohmeh, Maroon;Wakim, Raja	Am J Case Rep	Yes	0.582247	No	1	1.71748	3.00254	31.5	1	0	0	0	1	0.25		No	40620786;30186589;27994217;35919234;32644849;39564019;30633226;30147332;33395863	12562642;17453242;17470870;2321698;10895817;14043764;9250146;15745099;2388122;8523256;10442607;8150351;16824087;15832090;16127758;10792318;9617613;15307885;9244122;12663732;24363948;14750246;12360044;1728372;15788583;20863383;18706807;12966946;19159438;22933892	9	30	10.12659/ajcr.898122
27279924	2016	Myxomatous Mitral Valve with Prolapse and Flail Scallop.	Fan, Jerry;Timbrook, Alexa;Said, Sarmad;Babar, Kamran;Teleb, Mohamed;Mukherjee, Debabrata;Abbas, Aamer	Pol J Radiol	Yes	0	No	0	0.961226	0.821782	0	0.666667	0.333333	0	0.288675	0.5	0.05		No		16631710;23261354;19387963;15705461;22105615;6887954;18285577;6881031	0	8	10.12659/PJR.896215
27296845	2016	Night sweats: it may be hemochromatosis.	Murday, H K M;Rusli, F D;Blandy, C;Vollenhoven, B	Climacteric	Yes	0.156977	No	0.222222	1.41564	2.13214	7.7	1	0	0	0	1	0.25		No	40575073;39604775	18217788;18557588;16030190;18293179;16354190;8696333;8985284;6691917;15464653;20542038;18745759;18557587;8348435;17886335;12117898;16844500;10695956;15747119;21510925	2	19	10.1080/13697137.2016.1191461
27303004	2016	Stuttering: Clinical and research update.	Perez, Hector R;Stoeckle, James H	Can Fam Physician	No	1.5534	No	3.55556	2.28889	4.65026	66.3	1	0	0	0	1	0.75		No	37755242;37261913;36204431;37817273;31418914;31879440;39234893;34314602;34146541;40429548;28835863;40799257;29299745;35135020;33449080;33863375;34882913;38591779;38020803;33978105;39592338;35435145;33732210;34435803;28741037;34865150;36618248;38676246;28327784;37715532;29670867;32464074	24929464;15212606;15846815;19590515;17456895;7674649;17157866;9210115;21536306;8844560;17276504;322782;4947168;11391759;10825357;20075648;19710179;9106763;21664527;15639081;15836814;18664696;8377483;15714404;10329754;7674643;24929468;21642484;10917410;10770483;20029049;16620945;15184330;14966540;19948271;24737434;17075424;20643799;12506450;21390039;21807377;23773662;24875668;8722529;7775365;24929…	32	58
27303007	2016	Clomiphene for anovulatory infertility.	Davidson, Riley;Motan, Tarek;Korownyk, Christina	Can Fam Physician	No	0.328162	No	0.666667	2.03152	3.9081	17.4	1	0	0	0	1	0.25		No	27629665;29678491;36843780;38443896;30911997;39899277	22592687;20091498;24563180;19821295;24151290;9459281;25681838;17287476	6	8
27308236	2016	Lip Reconstruction after Tumor Ablation.	Ebrahimi, Ali;Kalantar Motamedi, Mohammad Hossein;Ebrahimi, Azin;Kazemi, Mohammad;Shams, Amin;Hashemzadeh, Haleh	World J Plast Surg	No	1.63562	No	2.11111	1.29071	1.77189	68	1	0	0	0	1	0.75		No	33565771;29395450;36816913;35465154;32654842;37562013;35200244;30957280;30758863;29765270;38486657;39848878;40617281;30595909;32951304;34670967;28090242;36343273;32649607	7743699;23972902;21712701;20829150;16857414;2259513;23123609;22030505;11442627;3312538;22257635;1852812;25734037;12102412;12826811;14707618;18216509;4593704;15696515;4617298;11447007;22894993;8983548;15145044;19345626;12621564;21040126;23510600;12633215;9413362;10925425;19830178;21769208;20186089;23409208;21364422;22075831;10626260;15252247;22639198;17719417;19325337;7857050;23012898	19	44
27310545	2016	Drug reaction with eosinophilia and systemic symptoms (DRESS syndrome).	Silva, Soraia Aparecida da;Figueiredo, Mariana Maciel Pereira de;Carneiro, Lauro;Reiss, Débora Borowiak;Damásio, Mariana Amaranto de Souza	Rev Assoc Med Bras (1992)	No	0.295559	No	0.666667	2.25561	4.5543	15.5	1	0	0	0	1	0.25		No	40709084;37213922;30275021;27717500;29204346;31497445	21358399;19822481;22693316;22010986;22714760;19243381;17575479;21592453;23602183;23602182;22959230;9069593	6	12	10.1590/1806-9282.62.03.227
27310554	2016	Occupational skin cancer: Systematic review.	Sena, Jéssica Suellen;Girão, Régio José Santiago;Carvalho, Sionara Melo Figueiredo de;Tavares, Rosielly Melo;Fonseca, Fernando Luiz Affonso;Silva, Patrícia Barros Aquino;Barbosa, Maria Clara Fortes Portela	Rev Assoc Med Bras (1992)	Yes	0.891761	No	1.66667	1.86896	3.43935	46	1	0	0	0	1	0.75		No	30761684;28581118;39185781;30285623;32952678;31090820;32738889;31388421;36865856;35020194;36898269;38686576;36423476;27736683;36505149	18647121;21876926;18813633;21335547;23385117;19221258;21745696;23638051;21517242;15300280;19531966;23595521;20164001;20049658;23673262;19465434;22692974;21738959;22881591;21888209;19359257;21738961;19590155;22532267	15	24	10.1590/1806-9282.62.03.280
27335780	2016	Urethrorrhagia Secondary to Traumatic Penile Pseudoaneurysm.	José, Campos S;Nicolás, Besser P;Pablo, Aguirre A;Vicente, Sepúlveda Z;Juan Carlos, Bravo P;David, Carvajal S	Urol Case Rep	Yes	0.521281	No	0.888889	1.7052	2.96713	28.3	1	0	0	0	1	0.5		No	33754614;40634891;32775636;40114137;28571948;29305941;29184798;33868939	14689251;17515479;25816703;14713796;16132767;10895089	8	6	10.1016/j.eucr.2016.03.009
27342635	2016	Teaching across the continuum: variations in rankings and valued teaching components between surgery residents and medical students.	Sandhu, Gurjit;Robinson, Adina B;Magas, Christopher P;Purkiss, Joel A;Reddy, Rishindra M	Am J Surg	Yes	0.29698	No	0.444444	1.49655	2.36544	15.6	1	0	0	0	1	0.05		No	30578030;32600892;30909061;29146143	16442942;11233585;25158911;25544332;22000535;22000531;21367384;3404296;25468768;24106936;15555978;9282152;11943121;25099239;24667505;9286831;7945683;25072844;18367140;15298710;18569655;23725937;25099242;22537472	4	24	10.1016/j.amjsurg.2016.03.006
27355001	2016	Leiomyosarcoma of the uterine cervix associated with pregnancy: A case report and review of literature.	Whitcombe, Dayna D;Valente, Philip T;Acosta, Ometeotl M;Kost, Edward R	Gynecol Oncol Rep	Yes	0.151667	No	0.333333	2.1978	4.3876	7.4	1	0	0	0	1	0.25		No	29572122;32403994;29743950	12798712;14529683;8179071;19288396;20530302;5600694;23335221;21895764;17588578;23979091;26937476;13681490;13722647;26553763;21993296;2753426;20541244;22403117;21824647;18189292;19841323	3	21	10.1016/j.gore.2016.05.012
27355198	2016	The Effect of Round Window vs Cochleostomy Surgical Approaches on Cochlear Implant Electrode Position: A Flat-Panel Computed Tomography Study.	Jiam, Nicole T;Jiradejvong, Patpong;Pearl, Monica S;Limb, Charles J	JAMA Otolaryngol Head Neck Surg	Yes	2.00008	No	3.33333	1.6666	2.85581	74.5	1	0	0	0	1	0.75	33361382	No	29102129;32083025;33538429;38294508;39376296;30121670;31846976;33361382;32186221;34294438;40164984;40858759;38860484;33297870;39284637;40763435;36224234;35456169;40426651;35774686;29204559;33902040;37939358;31422784;36401999;32798831;32150016;29936898;35445650;35625577	26524566;25226375;11335077;25575374;12901805;23348845;16791040;26649603;26043227;24371026;8294128;24836594;18833017;15370564;25946683;22251809;18556160;25675315;6814331;22892806;24764083;23762618;8473242;15735937;20962701;16012034;16949967;8376183	30	28	10.1001/jamaoto.2016.1512
27369030	2016	Clinical Outcomes of Inadequate Calorie Delivery and Protein Deficit in Surgical Intensive Care Patients.	Yeh, D Dante;Peev, Miroslav P;Quraishi, Sadeq A;Osler, Polina;Chang, Yuchiao;Rando, Erin Gillis;Albano, Caitlin;Darak, Sharon;Velmahos, George C	Am J Crit Care	Yes	1.71166	No	3.44444	2.01234	3.8528	69.6	1	0	0	0	1	0.75	37918311;32562287;30207404;36657900;34583135;30741439;32423779;34775223	Yes	33451860;40671188;37918311;38237353;33130861;29665145;40147146;31451246;35780473;32562287;30207404;36657900;29701916;34583135;29659093;31532004;30203493;31990098;30741439;33987137;31545065;38994260;37543845;30229952;31423668;34462556;30768523;32423779;29846011;28531142;34775223	15078758;15899538;24797375;16697087;23652777;21097764;16321459;12706137;22322266;16714767;19572118;23982032;12853537;14758147;10579275;18778528;20429886;19373044;19892905;21242788;20467009;19851094;12971736;24714361;21705881;21903738	31	26	10.4037/ajcc2016584
27375734	2016	Euglycemic Diabetic Ketoacidosis in a 27 year-old female patient with type-1-Diabetes treated with sodium-glucose cotransporter-2 (SGLT2) inhibitor Canagliflozin.	Bader, Nimrah;Mirza, Lubna	Pak J Med Sci	Yes	0.623788	No	1.55556	2.49372	5.24092	33.7	1	0	0	0	1	0.75		No	30727912;37228937;28003053;40843859;33626481;29493069;30768861;31110751;35495849;35337085;28517913;31081593;34437030;28444472	21457428;26086329;23680739;24118688;23564919;19564476;20425568;26025388;25785209;24026211;25271207;25894829;23850055	14	13	10.12669/pjms.323.9201
27375751	2016	Diagnosis and Management of Multiple Sclerosis in Children.	Najafi, Mohammad Reza;Najafi, Mohammad Amin;Nasr, Zahra	Iran J Child Neurol	No	0	No	0	0.876835	0.578431	0	1	0	0	0	1	0.05		No		19139299;25342053;20163990;12585719;23666046;19439723;24768216;19136546;16775230;20028707;20061941;22312009;17556427;15605474;16510744;19892770;20089952;20592255;8602746;19064754;15499632;16554264;22232346;15753430;16505297;16388355;12910434;19647202;24665290;17881262;19364933;22591293;6294517;21387374;20089954;20182571;15910396;22262195;23155206;20737510;20820002;15201414;18474844;21281862;17957…	0	62
27376209	2016	Complete Impulsive Migration of Feeding Jejunostomy Tube and Jejunal Intussusception - Sporadic Complications of a Common Procedure.	Rashid, Khalid;Asif, Mariam	J Coll Physicians Surg Pak	Yes	0.185787	No	0.222222	1.19611	1.49911	9.3	1	0	0	0	1	0.25		No	33540437;31633054	12884102;1479171;21480117;2070993	2	4
27389385	2016	Radiology Of The Month: Spontaneous Bilateral Pneumothoraces in an HIV-Infected Patient.	Curtis, Megan;Patel, Anish;Degeyter, Kyle;Neitzschman, Harold	J La State Med Soc	Yes	0.0822144	No	0.111111	1.35148	1.94713	4	1	0	0	0	1	0.05		No	37820483		1	0
27398122	2016	Geniculate artery embolization for recurrent postarthroplasty hemarthrosis of the knee.	Azubuike, Moses;Mikus, Ryan;Rafiei, Poyan	Radiol Case Rep	Yes	0.124237	No	0.222222	1.78869	3.20787	6	1	0	0	0	1	0.25		No	33202107;27882429	8776056;12639619;14973857;12954841;18305923;19945286;15534744;5823923;8986579;8776057;20954656;18078896;23846552;11607913;16581460;23433418;21431289	2	17	10.2484/rcr.v10i2.1105
27410167	2016	Quality of Life and Burnout Rates Across Surgical Specialties: A Systematic Review.	Pulcrano, Marisa;Evans, Stephen R T;Sosin, Michael	JAMA Surg	Yes	14.9883	No	27	1.80141	3.24455	98.9	1	0	0	0	1	0.95	34325910;37993098	No	31633540;32449995;40077035;37465277;37640665;36848581;39297121;32858718;30103364;34506071;33507436;39258369;36514030;39718309;33367503;34167035;31446908;29784283;39042976;38264518;36032986;39845582;33573788;31889695;37694920;38933250;39821310;31542187;34461776;32837342;38898488;29481363;38660808;37402553;33998571;35614505;31668535;37589905;35133919;34624828;33984289;37088574;30879943;34980431;351…	15044162;17525550;2224465;9089922;19934755;19730177;18797419;20123327;21399884;8253565;16954486;20013859;19797575;25679276;23860193;11967480;21900135;19773565;12015509;18656643;21946217;24238604;19321856;15252111;24952437;24209653;17888781;12962925;11981215;15848732;18349669;6492364;12123400;20226920;14696869;20920715;20375767;17074551;16456430;14762045;17568488;22075074;24317250;23102635;1160290…	243	60	10.1001/jamasurg.2016.1647
27412199	2016	Toward a comprehensive management strategy for incidental findings in imaging.	Adams, Scott J;Babyn, Paul S;Danilkewich, Alanna	Can Fam Physician	No	0.110526	No	0.333333	3.01588	6.74663	5.3	1	0	0	0	1	0.25		No	36563698;38505054;34111963	6979870;20889105;20705305;3510019;20335439;16244247;11593466;20876402;24139322;25456025;5058884;21962546;24865309;20541348;18804935;25150271;23816427;24879832	3	18
27425173	2016	Heavy metal and tattoo: an allergy and legislative problem.	Tammaro, A;Cortesi, G;Pigliacelli, F;Parisella, F R;Persechino, F;De Marco, G;Persechino, S	Eur Ann Allergy Clin Immunol	Yes	0.293865	No	0.444444	1.51241	2.41119	15.4	1	0	0	0	1	0.25		No	31502739;36772861;29357106;36584178	22230420;25199685;20441423	4	3
27436178	2016	Abdominal Versus Laparoscopic Sacrocolpopexy: A Systematic Review and Meta-analysis.	Campbell, Patrick;Cloney, Louise;Jha, Swati	Obstet Gynecol Surv	Yes	1.61886	No	2.66667	1.64725	2.80002	67.7	1	0	0	0	1	0.75	36657614	No	31256223;40668393;34722059;36657614;39432077;32577789;38125583;40179039;39780655;32426903;32541298;29485251;36991400;33104825;39629296;35734693;32555435;32776608;32315126;38399607;32328104;37766917;29931524;29169578	26249236;14749629;17848318;10411783;15902189;11857671;24142057;21979458;9166201;13484166;10483537;19015798;14462011;1615980;10203653;26249235;22260763;23633316;19485988;1305135;17867956;19615810;24191158;22864764;7936532;16045530;8987919;24368486;24433811;18196194;24463657;11139710;15661419;17766610	24	34	10.1097/OGX.0000000000000335
27456183	2016	Evaluation of hospital-wide computerised decision support in an intensive care unit: an observational study.	Santucci, W;Day, R O;Baysari, M T	Anaesth Intensive Care	Yes	0.605869	No	1	1.65052	2.80945	32.7	1	0	0	0	1	0.25		Yes	39120252;31358686;32887609;31813460;37495997;34091146;33661126;32303100;35531625	9435330;24050986;24484781;14527974;23353943;22175042;20064798;14633936;17662088;11687560;23746663;7791255;23891565;15767266;7601543;21676939;22303286;24668841;18713524;18373883;19372334;15755945;19390110;10678796;12668686;11025783;21267058;23995119;21606472	9	29	10.1177/0310057X1604400403
27472774	2016	Cocaine-induced diffuse alveolar hemorrhage: A case report and review of the literature.	Dushay, Kevin M;Evans, Samuel K;Ghimire, Subash;Liu, Joy	R I Med J (2013)	No	0.794979	No	1.22222	1.53743	2.48333	41.8	1	0	0	0	1	0.25		No	37259499;29459175;35719808;34130979;29984031;30895319;38976528;31883817;36907811;34259176;29487790		11	0
27487054	2016	When deep vein thrombosis occurs in the upper limb.	Porteous, Mark;Thachil, Jecko	Br J Hosp Med (Lond)	No	0	No	0			0	1	0	0	0	1	0.05		No		17426392;26780743;21366477;20434365;19853232;9372825;18217155;18377835;23093319;26916766;22379271;22565621;21531227;25733529;18275870;17925416;27067985;20141579;24452314;16102123;26430234;22315268;10636455;21343260;22328450;11885029;16628439;20304578	0	28	10.12968/hmed.2016.77.8.448
27487055	2016	Female gender and cardiovascular disease.	Xuereb, Rachel;Magri, Caroline J;Xuereb, Sara;Xuereb, Mariosa;Mangion, Marion Zammit;Xuereb, Robert G	Br J Hosp Med (Lond)	No	0.0915355	No	0.222222	2.42772	5.05058	4.4	1	0	0	0	1	0.25		No	35671000;30022737	23798948;25488357;26811316;21901505;21917657;21159671;10908257;22980312;15753114;24675001;23344096;23867424;16418466;24186562;12270853;15199360;22821474;22421232;25520374;25173543;23499277;23389478;25539416;22922505;22752464;21933762;19033022;24063913;24698458;11889010;23963598;24015238;22188707;25452855;25439450;25262263;3484419;22045678	2	38	10.12968/hmed.2016.77.8.454
27487059	2016	Guidance on feedback of outcome data to improve performance in vascular surgery.	Li, Mimi M;Shalhoub, Joseph;Davies, Alun H;Maruthappu, Mahiben	Br J Hosp Med (Lond)	No	0	No	0			0	1	0	0	0	1	0.05		No		12463487;17547874;25498494;18230092;25196475;22914525;15024308;24346022;18093108;25072442;11401608;26655053;17237128;25446487;12676847;22824849;9502371;6876333;1611372;10922256;22200377;22696318;23831144;19001006;3807449;23814143;12012145	0	27	10.12968/hmed.2016.77.8.476
27490908	2016	Epidemiologic Trends of Chemical Ocular Burns in the United States.	Haring, R Sterling;Sheffield, Isaac D;Channa, Roomasa;Canner, Joseph K;Schneider, Eric B	JAMA Ophthalmol	Yes	5.0862	No	9.55556	1.87872	3.46749	93.2	1	0	0	0	1	0.75	31147840;39540278;33077563;38594410;34116551	No	28654977;31919774;28372717;33812088;30868417;37252174;30600126;33403450;30614902;38525980;38604821;37029360;33571530;37417107;37062427;30851268;35924186;39571781;35191963;32862050;37846390;36047788;31722838;38097442;31147840;36527902;30342182;35816015;33666702;30258206;28654975;31713750;33647471;35150873;32674015;32982161;33237391;27871774;31086244;32095203;35296629;39151244;33709017;39663984;299…	25603915;8145483;9041869;26226389;25406883;26945174;22113167;26797234;19469606;25755206;25105018;662515;11024601;20679298;25704943;23877138;2054071;26981276;12427070;22735421;11097595;25465150;18249260;25643641;11032158;7591189	86	26	10.1001/jamaophthalmol.2016.2645
27504272	2016	Unusual Origin of a Double Upper Subscapular Nerve from the Suprascapular Nerve and the Posterior Division of the Upper Trunk of the Brachial Plexus: A Case Report.	Paraskevas, George;Koutsouflianiotis, Konstantinos;Iliou, Kalliopi;Bitsis, Theodosios;Kitsoulis, Panagiotis	J Clin Diagn Res	Yes	0.0603263	No	0.111111	1.84183	3.36112	3	1	0	0	0	1	0.05		No	39765207	22480627;17405259;15926719;2712327;17352414;18825158;25584202	1	7	10.7860/JCDR/2016/17803.7910
27504348	2016	Dilatation of the Proximal Cystic Duct: Is It a Variant to "Type VI" Choledochal Cyst?	Kaselas, Christos;Patoulias, Dimitrios;Patoulias, Ioannis;Spyridakis, Ioannis	J Clin Diagn Res	Yes	0.451603	No	0.555556	1.23019	1.59736	24.4	1	0	0	0	1	0.25		No	29049233;36980367;40406316;32441871;29181996	24426660;26941882;24987540;14598133;889044;19865581;9667701;13625059;21633759;19793491;21172959;23024843	5	12	10.7860/JCDR/2016/20630.8000
27507720	2016	Pregnant women lack accurate knowledge of their BMI and recommended gestational weight gain.	Jeffs, Emma;Haszard, Jillian J;Sharp, Benjamin;Gullam, Joanna;Paterson, Helen	N Z Med J	Yes	0.424379	No	0.777778	1.83274	3.33491	22.9	1	0	0	0	1	0.25		No	33345934;28882122;32449888;28662836;30806738;29564951;30910138	20562299;21099591;19875997;15733050;26238556;23266206;24806244;21357807;15231970	7	9
27520397	2017	Identification of a novel mutation in the LOR gene in an Iraqi patient with loricrin keratoderma resembling epidermolytic hyperkeratosis.	Khalil, S;Daou, L;Hayashi, R;Abbas, O;Nemer, G;Saadeh, D;Shimomura, Y;Kurban, M	J Eur Acad Dermatol Venereol	Yes	0.261366	No	0.75	2.86953	5.85165	13.5	1	0	0	0	1	0.25		No	34721860;30718378;29770786;31595526;35346558;29231248	25142840;25234742;9517915;11038186;25965869;12615358;11038185;26097310;26819106	6	9	10.1111/jdv.13882
27521390	2016	Perinuclear antineutrophil cytoplasmic antibody-associated vasculitis in an elderly woman.	Hu, Tina;Dattani, Neil D;Pagnoux, Christian;Jain, Rahul	Can Fam Physician	Yes	0.0681161	No	0.222222	3.2624	7.4575	3.3	1	0	0	0	1	0.05		No	38420105;40246348	9366584;18413444;17911225;22128076;23902481;23045170;17582159;21391523	2	8
27532869	2017	Surveys of Health Professions Trainees: Prevalence, Response Rates, and Predictive Factors to Guide Researchers.	Phillips, Andrew W;Friedman, Benjamin T;Utrankar, Amol;Ta, Andrew Q;Reddy, Shalini T;Durning, Steven J	Acad Med	No	5.68328	No	10.25	1.80354	3.16452	94.3	1	0	0	0	1	0.95	32277514	No	28824750;28116000;39398981;40792349;35183171;39960037;37836450;33860157;40127784;29270268;28118242;39899412;37865170;36128043;38116491;38283160;29485492;33821227;37696023;31535063;28210357;36414359;37589390;38306667;39961088;30013419;34262761;35913944;31995149;37040193;38012032;38696824;39319807;39625770;39762278;37769811;32277514;38321516;34480187;37819528;29380914;33938588;35435084;36682671;350…	24661014;17695343;17489911;15459051;15937989;24979285;26648511;23969583;22550194;19751504	82	10	10.1097/ACM.0000000000001334
27539757	2016	Frequency of IgA Nephropathy Presenting at a Tertiary Care Hospital in Pakistan.	Arshi, Shahana;Nasir, Humaira;Butt, Ghias-Ud-Din;Niazi, Aasiya;Mamoon, Nadira;Qamar, Sana Roshan;Mushtaq, Rabia	J Coll Physicians Surg Pak	Yes	0	No	0	0.791838	0.333333	0	1	0	0	0	1	0.05		Yes		9596083;12105241;20228512;11576875;24071652;9048338;10792601;23782179;19136771;21705126;12720079;11576895;3329736;15930092	0	14	2398
27539769	2016	Primary Melanotic Schwannoma with Typical Histology.	Mahmood, Usman B;Khan, Fazal Wahab;Fatima, Benish;Tariq, Muhammad Usman;Fatimi, Saulat H	J Coll Physicians Surg Pak	Yes	0.316278	No	0.444444	1.40523	2.10213	16.7	1	0	0	0	1	0.25		No	32809891;36910634;39563513;33948334	25399693;10969705;20545726;2305928;17532504;19154871;15574225	4	7	2411
27550560	2016	Is Consent to Autopsy Necessary? Cartesian Dualism in Medicine and Its Limitations.	Lane, Megan;Vercler, Christian J	AMA J Ethics	Yes	0.268246	No	0.444444	1.65686	2.82772	13.9	1	0	0	0	1	0.25		No	37622086;28776144;40178710;33293353		4	0	10.1001/journalofethics.2016.18.8.ecas2-1608
27560098	2016	Perception of Hair Transplant for Androgenetic Alopecia.	Bater, Kristin L;Ishii, Masaru;Joseph, Andrew;Su, Peiyi;Nellis, Jason;Ishii, Lisa E	JAMA Facial Plast Surg	Yes	2.03916	No	3	1.4712	2.29235	75.1	1	0	0	0	1	0.75	30242313;28448667;28859184	Yes	31113187;28199460;36943284;34689471;31203916;32375571;30242313;30252808;31228018;35999465;36217686;28448667;29049490;38123846;39179656;31134743;36912697;40795467;32769529;27559723;28859184;40990054;30888056;40078617;38936999;33111207;31529675	7505051;20484237;16239692;20300332;12410672;16212145;11495520;14429008;10498493;11231320;1188424;10365924;9777765;21031064;14819896;22879715;7551645	27	17	10.1001/jamafacial.2016.0546
27575830	2016	Review of perioperative pain management of opioid-dependent patients.	Vadivelu, Nalini;Mitra, Sukanya;Kai, Alice M;Kodumudi, Gopal;Gritsenko, Karina	J Opioid Manag	No	0.326343	No	0.777778	2.38331	4.92254	17.3	1	0	0	0	1	0.5		No	29186526;31495675;28212146;30983591;30516807;40609671;29030938		7	0	10.5055/jom.2016.0344
27583380	2017	Characteristics of Extremely Low Gestational Age Newborns Undergoing Tracheotomy: A Secondary Analysis of the Trial of Late Surfactant Randomized Clinical Trial.	Wai, Katherine C;Keller, Roberta L;Lusk, Leslie A;Ballard, Roberta A;Chan, Dylan K;Trial of Late Surfactant (TOLSURF) Study Group	JAMA Otolaryngol Head Neck Surg	Yes	0.583832	No	1.25	2.14103	4.01525	31.6	1	0	0	0	1	0.5		Yes	33524218;34774216;29328889;35817695;31090577;33666365;32652622;38570594;34774215;32854293	3403487;23537927;14662199;26414549;26593083;8229557;23918888;14676150;22570313;16735883;26500107;22644794;10892677;12407539;21109177;7665270;24607246;23569088;16500428;24215607;24472229;24651732	10	22	10.1001/jamaoto.2016.2428
27586128	2016	Quality of life, job satisfaction and their related factors among nurses working in king Abdulaziz University Hospital, Jeddah, Saudi Arabia.	Ibrahim, Nahla Khamis;Alzahrani, Nujood Abdulwahed;Batwie, Afnan Ateeg;Abushal, Razan Abdulaziz;Almogati, Ghazwa Ghazzay;Sattam, Munirah Abdulrahman;Hussin, Bodour Khalid	Contemp Nurse	Yes	2.00277	No	2.88889	1.44245	2.20944	74.6	1	0	0	0	1	0.75		No	39856745;40296773;32075658;34084046;28718349;32536847;33643702;38384882;33165919;29603804;30482450;32617029;31117197;39015388;36589987;28543428;36873200;31495010;37893866;31410868;34719846;38021855;33414934;35285955;34263226;40183767	24902878;26383197;22897196;25270664;15085902;23853651;21073567;16489957;19372539;12680602;26929845;21323781;14531854;25475095;11984249	26	15	10.1080/10376178.2016.1224123
27593515	2017	Penetrating atherosclerosis aortic ulcer: a re-appraisal.	El Hassani, Imane;Van Damme, Hendrik;Creemers, Etienne;Boesmans, Evelyne;Defraigne, Jean-Olivier	Acta Chir Belg	No	0.431397	No	0.875	2.02829	3.73108	23.3	1	0	0	0	1	0.25	32893719	No	28133473;31023967;34630539;32893719;30835891;28332098;35076599	6778104;14656180;8301743;12869184;3504683;18291184;23239837;20347678;22047830;12657411;16473178;23541075;23711693;17980278;12119251;7984192;18829235;15115998;12063450;17062229;25156302;18723308;17257937;10589337;19901188;25173340	7	26	10.1080/00015458.2016.1212566
27597379	2017	Acute antibody-mediated rejection in ABO-compatible pediatric liver transplant recipients: case series and review of the literature.	Wozniak, Laura J;Naini, Bita V;Hickey, Michelle J;Bhattacharyya, Sarathi;Reed, Elaine F;Busuttil, Ronald W;Farmer, Douglas G;Vargas, Jorge H;Venick, Robert S;McDiarmid, Sue V	Pediatr Transplant	No	1.67062	No	3.5	2.09503	3.8993	68.8	1	0	0	0	1	0.95		No	31233364;28127881;30991451;28782692;34343613;34806273;33031223;34974892;35728694;34572193;28708813;33410638;36116972;37919251;37953030;30926351;38283705;38933742;34239702;31810796;29363222;29620615;36675702;28626871;28164136;35212319;31682057;33949011	21907804;21445918;25045154;22735711;26293046;23146495;22569512;26038872;22681986;23763485;16221162;23063321;21542127;17061997;17481508;21942930;24530823;19610146;21219570;21151799;10600358;23622614;24382837;24472190;21336085;15196059;8475557;25624380;25649227;9049215;24594760;27273869;17038920;22410063	28	34	10.1111/petr.12791
27603039	2017	The Characteristics of International Medical Graduates Who Have Been Disciplined by Professional Regulatory Colleges in Canada: A Retrospective Cohort Study.	Alam, Asim;Matelski, John J;Goldberg, Hanna R;Liu, Jessica J;Klemensberg, Jason;Bell, Chaim M	Acad Med	Yes	0.856165	No	1.75	2.044	3.77066	44.5	1	0	0	0	1	0.25	32406851;28316280	No	30259266;32406851;28316280;29210734;35042693;32147740;37767366;29793887;35182709;28973126;29210735;38486602;39160554;30768464	20100347;17785644;16093139;24987719;15868767;23787384;17356997;23209779;23072241;11013543;16199456;9356575;20679648;20841570;23897490;15037494;15203520;25830581;15738378;25767160;9634260;14581939;7859953;26152494;26131839;25627697;15989912;24853199;22567070	14	29	10.1097/ACM.0000000000001356
27611894	2017	Promoting Undergraduate Surgical Education: Current Evidence and Students' Views on ESMSC International Wet Lab Course.	Sideris, Michail;Papalois, Apostolos;Theodoraki, Korina;Dimitropoulos, Ioannis;Johnson, Elizabeth O;Georgopoulou, Efstratia-Maria;Staikoglou, Nikolaos;Paparoidamis, Georgios;Pantelidis, Panteleimon;Tsagkaraki, Ismini;Karamaroudis, Stefanos;Potoupnis, Michael E;Tsiridis, Eleftherios;Dedeilias, Panagiotis;Papagrigoriadis, Savvas;Papalois, Vassilios;Zografos, Georgios;Triantafyllou, Aggeliki;Tsoulfa…	J Invest Surg	No	1.34376	No	2	1.48836	2.37002	61.1	1	0	0	0	1	0.5		No	30962923;32111747;29968093;30271592;32354893;29519810;32888629;32041855;33242159;33530974;37388844;29922460;28413632;29206799;34512069;38961425	16524143;25821773;15078701;10527432;17152571;10412142;1466617;23618441;20166226;10773152;16896759;18366402;25467305;19101694;26508000;25027512;25306086;26613083;25592885;21255880;10630398;24802917;9488859;25896822;24498471;23088599;15987526;23433588;17180270;9231113;26169785;26210967;23484467;26369865;20518984;21328185;22701902;7975677;17346399;22730175;19317774;20587161;18439533;1419589;10670849…	16	50	10.1080/08941939.2016.1220652
27612414	2017	An Innovative Approach to the Repair of Distal Tibia Nonunion Using a Retrograde Buried Tibio-Talar-Calcaneal Nail: A Case Report.	Van Steyn, Peter;Romash, Michael	J Foot Ankle Surg	Yes	0	No	0	1.01125	1.16734	0	1	0	0	0	1	0.05		No		12384881;19047701;4609655;7634687;9917624;19321094;10659527;21885702;7030568;15710163;3978920;10150380;22822565;8472445	0	14	10.1053/j.jfas.2016.07.010
27621348	2016	Parasitic Diseases With Cutaneous Manifestations.	Ash, Mark M;Phillips, Charles M	N C Med J	No	0.099899	No	0.222222	2.22447	4.46449	4.8	0.333333	0.666667	0	0.57735	0	0.05		No	33115794;34496967		2	0	10.18043/ncm.77.5.350
27626611	2016	Skin Cancer Risk Reduction Behaviors Among American Indian and Non-Hispanic White Persons in Rural New Mexico.	Logue, Mary E;Hough, Tyler;Leyva, Yuridia;Kee, Jaron;Berwick, Marianne	JAMA Dermatol	Yes	0	No	0	1.51969	2.43218	0	1	0	0	0	1	0.05		No		26042651;25994738;22018064;3995495	0	4	10.1001/jamadermatol.2016.3280
27629686	2016	Treatment of lower urinary tract symptoms in benign prostatic hypertrophy with α-blockers.	Belayneh, Mathieos;Korownyk, Christina	Can Fam Physician	No	0.0610853	No	0.111111	1.81895	3.29513	3	1	0	0	0	1	0.05		No	35507746	12887479;25393271;7563343;18822025;23375241;21631695;20927745;14681504;26502947;26251736;26166130;20944799	1	12
27632443	2016	Novel Multivalent Wound-Healing Ointment Provides Bioburden Control and Moisture Management: A Retrospective Registry Data Analysis.	Serena, Thomas;Connell, Heather;McConnell, Sharon;Patel, Keyur;Doner, Bryan;Sabo, Matthew;Miller, Michael;Serena, Laura;Le, Lam T;Goldsmith, David;Chung, Jane	Adv Skin Wound Care	Yes	0.122278	No	0.222222	1.81735	3.29052	5.9	1	0	0	0	1	0.05		No	32280665;32582657	17592327;17244325;7319435;15147991;19903300;23437978;23476800;20452953;24829919;12654015;23162216;21514733;17967618;25359790;2314091;17598026;14652411;22275440;18222318;19239539;15644549;24246167;21540432;15111519;22815299	2	25	10.1097/01.ASW.0000490193.96840.9e
27632444	2016	Pilonidal Sinus Disease: 10 Steps to Optimize Care.	Harris, Connie;Sibbald, R Gary;Mufti, Asfandyar;Somayaji, Ranjani	Adv Skin Wound Care	No	1.50762	No	2.22222	1.47399	2.3004	65.2	1	0	0	0	1	0.75	35043571;39045854	No	36636796;31392303;31676078;29923900;33336345;35000582;32954704;36255396;38939076;33443909;38993460;40740394;40956974;35043571;33080769;34699450;39045854;31242107;34950697;38226663	10029392;18193323;26054992;17573759;16062117;22177433;6641463;23780586;1255833;18390914;20186294;26039952;13260591;24758263;15770382;9068667;7995149;7745322;2584424;17080281;23911903;11952540;12361421;10365835;24802815;15981059;22713784;18637924;17008815;19426486;19862869;17434365;19273969;1575660;4027539;18937009;22296455;25396138;1890203;27922418;20011382;19717855;18043929;21354343;21999659	20	45	10.1097/01.ASW.0000491324.29246.96
27640608	2016	Gastroschisis: A Review of Management and Outcomes.	O'Connell, Rachel V;Dotters-Katz, Sarah K;Kuller, Jeffrey A;Strauss, Robert A	Obstet Gynecol Surv	No	1.24107	No	2	1.61152	2.69698	58.2	1	0	0	0	1	0.5	39529318	No	28864023;33550767;34189105;36709758;28951014;39529318;40472889;38279755;30150080;31614232;36808050;29803305;34797578;36790237;30549407;32908774;29550866;31022657	25162254;21238646;18022429;17029299;21264982;149844;23135874;17230493;23519369;15167837;23600101;15458885;12796571;19433169;25758783;17502182;24668907;11704185;18538153;24951080;14533896;22903973;25162255;25428833;23163992;17036030;25684659;26399421;12704738;26156519;24264715;2453005;20069663;26138114;22653694;6450826;20721877;22901910;24328604;25487483;18558640;23701769;17357116;23729355;2472610…	18	109	10.1097/OGX.0000000000000344
27640654	2016	The patient with left ventricular systolic dysfunction now and in the future.	Kenworthy, William;Guha, Kaushik;Sharma, Rakesh	Br J Hosp Med (Lond)	No	0.123379	No	0.333333	2.70169	5.84062	6	1	0	0	0	1	0.25	31615388	No	30364460;39537161;31615388	2057034;9886707;11378002;25176015;15753115;21449992;10023943;15659722;12585949;14610160;2883575;21315441;12034163;10213345;12668699;22828712;9036306;23998714;10714728;8960472;22611136;16339157;9651707;12409541;10471456;20019324;21173198;15642700;20801500;8614419;21073363;9365448	3	32	10.12968/hmed.2016.77.9.516
27640659	2016	Recurrent hypoglycaemia and cognitive impairment: a 14-year follow up.	Cox, Catrin;Larner, Andrew J	Br J Hosp Med (Lond)	Yes	0	No	0			0	1	0	0	0	1	0.05		No		22463975;11606176;12752408;23330574;11113213;25473398;12164729;1202204;1773694	0	9	10.12968/hmed.2016.77.9.540
27656447	2016	Actinomycosis of Finger: Case Report and Review of the Literature.	Moghimi, Mansour;Yazdi, Mohammad Baghi;Zarch, Mojtaba Babaei	J Clin Diagn Res	Yes	0.254982	No	0.333333	1.30728	1.81968	13.2	0.5	0	0.5	-0.433013	0.25	0.05		No	34134162;30613374;32668139	22290111;16312025;18164641;1753119;5494826;22474451;4053481;22390824	3	8	10.7860/JCDR/2016/16926.8370
27656521	2016	A Case with Complete Pancreatic Aplasia Suggestive of Johanson-Blizzard Syndrome.	Jafari, Seyed Ali;Moghaddar, Roozbeh;Bahadoram, Mohammad;Kianifar, Hamid Reza;Tosi, Mehran Beiraghi	J Clin Diagn Res	Yes	0.129364	No	0.222222	1.71781	3.00349	6.3	0	0	0	0	-0.75	0.05		No	34775698;39644353	22072859;25076350;23778732;20556422;24599544;21429315;16632090;11154160	2	8	10.7860/JCDR/2016/17692.8307
27656859	2016	A meta-analysis on uterine transplantation: Redefining the limits of reproductive surgery.	Silva, Ana Flávia Garcia;Carvalho, Luiz Fernando Pina	Rev Assoc Med Bras (1992)	No	0.0604659	No	0.111111	1.83758	3.34886	3	1	0	0	0	1	0.05		No	32348371	23830110;11880127;23760727;25751213;24582522;25301505	1	6	10.1590/1806-9282.62.05.474
27685516	2016	An isolated hip fracture and groin pain in an older woman.	Gelbart, David;Goodrich, Richard P	JAAPA	Yes	0	No	0			0	1	0	0	0	1	0.05		No		12588076;18963720;20536812;22459594	0	4	10.1097/01.JAA.0000496964.97119.21
27697809	2016	An extreme case of platypnoea-orthodeoxia syndrome.	O'Gallagher, Kevin;Chou, Evelyn;Jeyabraba, Swarna;Sinha, Aish;Robb, Daniel;Byrne, Jonathan	Clin Med (Lond)	Yes	0.105205	No	0.111111	1.05614	1.09549	5.1	1	0	0	0	1	0.05		No	37907322	7806175;23184284;22948714;25473579;10385164	1	5	10.7861/clinmedicine.16-5-453
27718360	2017	Does Mandibular Distraction Vector Influence Airway Volumes and Outcome?	Zellner, Elizabeth G;Mhlaba, Julie M;Reid, Russell R;Steinbacher, Derek M	J Oral Maxillofac Surg	Yes	3.17132	No	4.25	1.34014	1.99639	86.1	1	0	0	0	1	0.75		No	28407354;28938321;35167397;29870511;28826782;35001639;33030045;31964165;29863549;34775445;32032530;37892254;31648545;39118864;34952774;35985910;39792871;39425576;33136874;28822675;36580189;33099874;35258012;33136844;31895862;29898824;35286287;29460382;32317138;31752712;28734994;32089444;36400156;32806928	1591252;9477833;6488926;21353929;21798648;21464188;11982902;24569425;25919271;10699820;11994577;18317087;11884804;9105350;1727238;15617961;23177930;23897339;10530236;19276814;11988930;24953445	34	22	10.1016/j.joms.2016.07.034
27723398	2016	Pilonidal cyst of the male breast: barber's disease.	Hughes, Rebecca;Iqbal, Fahad M;Salem, Fathi;Vidya, Raghavan	Br J Hosp Med (Lond)	Yes	0.188187	No	0.222222	1.18086	1.45513	9.4	1	0	0	0	1	0.05		No	30936332;31865233	18837967;18871956	2	2	10.12968/hmed.2016.77.10.599a
27737449	2017	A Comparison of Prognostic Ability of Staging Systems for Human Papillomavirus-Related Oropharyngeal Squamous Cell Carcinoma.	Husain, Zain A;Chen, Tiange;Corso, Christopher D;Wang, Zoheng;Park, Henry;Judson, Benjamin;Yarbrough, Wendell;Deshpande, Hari;Mehra, Saral;Kuo, Phoebe;Decker, Roy H;Burtness, Barbara A	JAMA Oncol	Yes	1.16423	No	4.25	3.65049	7.82026	55.9	1	0	0	0	1	0.75	30913305;28434660	Yes	30231400;28204968;30913305;33548862;31021656;29905354;30189895;28990257;30500294;29039250;32502860;29438466;32293733;28434660;29243245;29909888;33489900;31070023;30939209;31825543;28555375;33422859;33260360;28356201;29378694;35416988;32546279;33957701;30593685;36645621;30098770;28323338;32604039;28990700	25873094;26581135;25823732;22565003;26884553;11443743;24753272;20530316;24641254;22917550;26936027;21969503;22926949;17724670;20145161;25667292;26351337;18235120;23475400;18183467;21636538;7063747;24958820;26215961;24799460	34	25	10.1001/jamaoncol.2016.4581
27749954	2016	Short-term Effects of High-Dose Caffeine on Cardiac Arrhythmias in Patients With Heart Failure: A Randomized Clinical Trial.	Zuchinali, Priccila;Souza, Gabriela C;Pimentel, Maurício;Chemello, Diego;Zimerman, André;Giaretta, Vanessa;Salamoni, Joyce;Fracasso, Bianca;Zimerman, Leandro I;Rohde, Luis E	JAMA Intern Med	Yes	1.33115	No	3.11111	2.33715	4.78944	60.8	1	0	0	0	1	0.75	34934054;32500131	Yes	40278156;33671206;39928711;27822811;31505825;40806142;39687718;29767536;37563067;30301595;39462785;30067480;32958376;28756014;34934054;34384881;36475715;32159133;32500131;31860391;36995515;37567788;27749959;35912715;34279552;35930394;29474816;28128673	22740040;21439120;2437789;8983684;25081280;16624688;2465748;3971755;9329065;24196726;6835272;16507475;7558463;9217918;2454782;23871889;26443445;19531728;12399249;15935584;14622688;20500126;22153525;8741241;9378841	28	25	10.1001/jamainternmed.2016.6374
27761207	2016	A Rare Presentation of Primary Nasopharyngeal Carcinoma (NPC) in Mediastinum.	Fathi, Afshin;Amani, Firuz;Davoodi, Mohammad;Bahadoram, Sara;Bahadoram, Mohammad	Iran J Cancer Prev	Yes	0	No	0	0.920278	0.703704	0	1	0	0	0	1	0.05		No		25963410;26171122;25477058;23337060;26564805;15073117;25473782;24427629;24035238;25992199	0	10	10.17795/ijcp-4277
27770131	2016	Incarceration of the Gravid Uterus.	Shnaekel, Kelsey L;Wendel, Michael P;Rabie, Nader Z;Magann, Everett F	Obstet Gynecol Surv	No	2.30462	No	3.33333	1.44637	2.22075	78.6	1	0	0	0	1	0.75		No	36773651;30303919;35797820;36819576;33652746;39282883;34507693;37257552;33969100;39631743;36201784;30122592;37044115;39314204;37842415;30817624;39100400;39181496;37664181;30254999;35419239;40718087;36495234;30254778;31577539;40492569;40208283;30428743;38720872;33538062	15133802;3279358;12269687;10761328;15476128;24483325;5770559;9761172;8841267;2050256;16713424;2046399;22324275;12031388;23789679;18677703;25426237;21749750;1581283;16220771;22441922;9002569;24413243;17239380;10468056;9398784;20664418;11074329;14607032;21768846;1252851;19946581;14738029;15512235;4808963;11205679;12387479;8323525;25528890;19561753;3741816;13644877;18178200;15671363;17267872;2658711…	30	51	10.1097/OGX.0000000000000362
27784209	2017	Systematic Review and Meta-analysis of Flibanserin's Effects and Adverse Events in Women with Hypoactive Sexual Desire Disorder.	Saadat, Seyed Hassan;Kabir, Ali;Rahmani, Khaled;Panahi, Yunes;Hosseinialhashemi, Milad;Sahebkar, Amirhossein	Curr Drug Metab	Yes	1.08118	No	2	1.84984	3.28123	53.1	1	0	0	0	1	0.5		No	32990248;37158079;38905407;34830603;36378887;32171631;29649948;29198512;38046659;31507386;37111259;32978067;35147017;29301482;28615753;36529478	22239862;21072309;26502925;23674067;12890707;18978094;26745616;26927498;23057791;26871266;21534027;12177684;26798050;16490014;26558096;21933348;23672269;26429200;24281236;22248038	16	20	10.2174/1389200217666161026090333
27806819	2016	Secondary Infertility due to Retained Fetal Bones Diagnosed via Saline Sonography.	Izhar, Rubina;Husain, Samia;Tahir, Suhaima;Husain, Sonia	J Coll Physicians Surg Pak	Yes	0.231897	No	0.333333	1.43742	2.19495	11.9	1	0	0	0	1	0.25		No	28059844;31772796;36407692	14586358;25300644	3	2	2459
27807339	2016	Extensively Drug-Resistant Tuberculosis: Report and Literature Review on Two Cases Requiring Prolonged Treatment.	Matos-Tocasca, Martha;De la Cruz-Ku, Gabriel;Auccacusi, Erick;Fernandez-Salas, Diego;García-Ahuanari, Tatiana;Valcarcel-Valdivia, Bryan	Am J Case Rep	No	0	No	0	0.970583	0.848765	0	0.75	0	0.25	-0.216506	0.625	0.05		No		17964334;23622055;25950148;9098616;26503269;25889386;24986495;1026810;8144299;22613682;23100499;25750677;26997992;17096498;23573193;17671251;26725446;2106811;25809758;25882809;20504231;17084757;21124909;23390524;23704874;24659544;25790076;22281142;23629506;2145325;17455997	0	31	10.12659/ajcr.900001
27829074	2016	Fetal outcomes following emergency department point-of-care ultrasound for vaginal bleeding in early pregnancy.	Varner, Catherine;Balaban, Dahlia;McLeod, Shelley;Carver, Sally;Borgundvaag, Bjug	Can Fam Physician	Yes	0.673694	No	1.11111	1.64928	2.80587	36.1	1	0	0	0	1	0.25	40349974;40349975	Yes	36450429;27830585;31749019;35921048;40349974;39507153;40349975;34083158;31196232;33903289	21719231;20828874;9233324;19625718;9055773;19594975;17130030;21296521;21334156;22518906	10	10
27832563	2016	Comparison of kinemyography and electromyography during spontaneous recovery from non-depolarising neuromuscular blockade.	Khandkar, C;Liang, S;Phillips, S;Lee, C Y;Stewart, P A	Anaesth Intensive Care	Yes	0.414728	No	0.666667	1.60748	2.68533	22.4	0.75	0	0.25	-0.216506	0.625	0.5		No	34813652;39197441;37240830;28795964;34392879;31650189	23821356;7887113;17613642;26152603;24794479;26582586;20442260;20442261;16434751;20595196;3354898;22813498;2868172;11867381;12803264;11506113;18497614	6	17	10.1177/0310057X1604400618
27832567	2016	Comparison of bioreactance non-invasive cardiac output measurements with cardiac magnetic resonance imaging.	Trinkmann, F;Schneider, C;Michels, J D;Stach, K;Doesch, C;Schoenberg, S O;Borggrefe, M;Saur, J;Papavassiliu, T	Anaesth Intensive Care	Yes	0.47929	No	0.888889	1.8546	3.39792	26	1	0	0	0	1	0.25		No	39256943;31175501;35960417;38316842;40703121;36870381;33835231;31022088	17384132;12912794;22609340;26115774;21091609;708536;9209626;19412107;15955850;23100501;15653709;25659999;17458538;18340540;20665001;12226045;6109542;23985531;20043339;6758640;22910834;21143753;16155037;2868172;6624939;26017364;17596220;19638227;5339656;8880245;19454009;19672063;23689837;23063946;12578081;19276980;3769504	8	37	10.1177/0310057X1604400609
27846030	2016	Efficacy of Monitoring Devices in Support of Prevention of Pressure Injuries: Systematic Review and Meta-analysis.	Walia, Gurjot S;Wong, Alison L;Lo, Andrea Y;Mackert, Gina A;Carl, Hannah M;Pedreira, Rachel A;Bello, Ricardo;Aquino, Carla S;Padula, William V;Sacks, Justin M	Adv Skin Wound Care	Yes	0.845328	No	1.33333	1.5773	2.5983	44	1	0	0	0	1	0.5	30470644;37266939	No	29641343;31899778;28244964;30470644;37266939;29650012;28851032;33328736;32102081;28928166;31221516;34202252	26179873;25813734;19034666;24836619;21368685;25867745;24585161;23413490;19228239;25990890;24804157;27078824;21480095;21350270;21677591;21926639;19888336;11902346	12	18	10.1097/01.ASW.0000504579.83707.f6
27864495	2016	Urinary Incontinence in Women.	Goforth, John;Langaker, Michelle	N C Med J	No	1.58849	No	2.77778	1.74869	3.09253	67	1	0	0	0	1	0.75		No	38488166;33125514;35350738;33781236;37832271;31640491;35964786;37176598;34709448;33198742;37789350;39991220;38189852;40112461;36527587;34861594;36411709;37792276;39716264;36443180;40993838;37902161;31182296;39685847;34245601		25	0	10.18043/ncm.77.6.423
27892977	2017	Societal Value of Surgery for Facial Reanimation.	Su, Peiyi;Ishii, Lisa E;Joseph, Andrew;Nellis, Jason;Dey, Jacob;Bater, Kristin;Byrne, Patrick J;Boahene, Kofi D O;Ishii, Masaru	JAMA Facial Plast Surg	Yes	2.25913	No	3.25	1.43861	2.24462	78	1	0	0	0	1	0.75	35404137;30242313;29423522	Yes	29636148;40960572;30104039;31381164;35404137;34369280;30242313;34217438;34432695;37342124;31021433;33747692;32053186;33635144;34760845;32202642;29423522;38676777;35894515;36754505;38791829;30178066;39791289;40242878;38329955;34849317	21792778;23775545;10929856;25790227;11950382;10509179;24966145;27010626;15891659;22252782;1306034;16282216;21847333;20484237;15547436;26746124;25858429;24317219;27010538;21915083;19289942;25383611;23719397;16282217;21242426;24810125;5044699;22964665	26	28	10.1001/jamafacial.2016.1419
27900232	2016	Vanishing Pituitary Macroadenoma: A Case Report.	Sieg, Emily P;Stepanyan, Hayk;Payne, Russell;Ouyang, Tao;Zacharia, Brad E	Cureus	Yes	0.318423	No	0.444444	1.39577	2.07484	16.8	1	0	0	0	1	0.25		No	30544308;39601895;30450986;32461776	10487038;1885805;15274075;26414232;26094558;24024016;19690562;18682516	4	8	10.7759/cureus.838
27992012	2016	Conduct protocol in emergency: Acute adrenal insufficiency.	Fares, Adil Bachir;Santos, Rômulo Augusto Dos	Rev Assoc Med Bras (1992)	No	0.0998332	No	0.222222	2.22593	4.46872	4.8	1	0	0	0	1	0.25		No	34600641;30996179	11443143;19500761;24503135;22975551;25288693;12594318;21164269;25200922;26208266;24424183;24031090;24766944;24695602	2	13	10.1590/1806-9282.62.08.728
27992023	2016	Educational strategies for the prevention of diabetes, hypertension, and obesity.	Machado, Alexandre Paulo;Lima, Bruno Muniz;Laureano, Monique Guilharducci;Silva, Pedro Henrique Bauth;Tardin, Giovanna Pereira;Reis, Paulo Silva;Santos, Joyce Sammara;Jácomo, Domingos;D'Artibale, Eliziana Ferreira	Rev Assoc Med Bras (1992)	No	0.551237	No	1.11111	2.01567	3.86239	29.9	1	0	0	0	1	0.25	33053010	No	33820879;33053010;30397604;28929319;35333032;36945112;38072476;30131705;37851692;40227951	14594792;22770835;23415192;12713212;22785247;24632181;17476954;22710926;21594667;22743313;17891307;25190022;11774804;19165297;26159943;17923721;7853043;22245720;11691759;25520676;23966329;12502654;19592125;23877060;24646822;22798001;25208853;24697197;25539880;19073541;23621981;18622011;12973569;25376216;22802608;22721567;23126347;25115345;16816608;18820261;15640455;25787999;18073339;17873263;9727…	10	59	10.1590/1806-9282.62.08.800
28003940	2016	Intraventricular Undifferentiated Pleomorphic Sarcoma: A Case Report.	Sieg, Emily P;Stepanyan, Hayk;Payne, Russell;Frauenhoffer, Elizabeth;Specht, Charles S;Langan, Sara;Rizk, Elias	Cureus	Yes	0.0950509	No	0.222222	2.33793	4.79167	4.6	0.666667	0	0.333333	-0.288675	0.5	0.05		No	30620941;30393581	15200060;26228535;9870067;25777996;8972331;11508815;8636762;25972949;15028153	2	9	10.7759/cureus.876
28011972	2016	Four cases with Kawasaki disease and viral infection: aetiology or association.	Giray, Tuba;Biçer, Suat;Küçük, Öznur;Çöl, Defne;Yalvaç, Zerrin;Gürol, Yeşim;Yilmaz, Gülden;Saç, Ahmet;Mogol, Yigit	Infez Med	Yes	0.828698	No	2.11111	2.5475	5.396	43.3	0.6	0	0.4	-0.34641	0.4	0.25		No	40009125;32315733;34444014;32495258;32412400;33270253;36674851;38304251;35638540;34362085;29610175;32428291;35197719;35760413;32562912;39837621;32406140;32423250;33973184		19	0
28012843	2017	Validation of a Novel Cognitive Simulator for Orbital Floor Reconstruction.	Khelemsky, Renata;Hill, Brianna;Buchbinder, Daniel	J Oral Maxillofac Surg	Yes	2.25761	No	3.125	1.38421	2.10749	78	1	0	0	0	1	0.75	36289083;28712686;29784634	No	28783405;36065420;36289083;37723007;40399226;37137554;34345584;36348749;39807259;30753313;31703708;35004831;29629333;39386868;28712686;35058106;34105420;39845587;31526522;37033170;37629251;30081008;29881183;34567290;29784634	27119935;3640358;20939097;12368674;5335192;15383395;20096376;12112716;19059173;16990668;10606907;21798641;17174786;27104883;15069223;21614429;12078371;14502403;22546387;1772253;19486969;26094504;26596416;20466111;20015529;16455321;24316019;27259679;21783303;19249439;17120913;26581619;26659239;12520568;19550191;12204081;26424186	25	37	10.1016/j.joms.2016.11.027
28027099	2017	My First Patient: More Than Obstructive Jaundice.	Holton-Burke, R Conor;Stewart, Diana	Acad Med	Yes	0	No	0	1.72391	2.9638	0	1	0	0	0	1	0.05		No			0	0	10.1097/ACM.0000000000001470
28027100	2017	"I Kinda Like Just to Talk".	Paul, Trisha K	Acad Med	Yes	0	No	0	1.72391	2.9638	0	1	0	0	0	1	0.05		No			0	0	10.1097/ACM.0000000000001471
28030422	2017	Factors Influencing Mini-CEX Rater Judgments and Their Practical Implications: A Systematic Literature Review.	Lee, Victor;Brain, Keira;Martin, Jenepher	Acad Med	Yes	1.97123	No	3	1.52189	2.45455	74.1	1	0	0	0	1	0.5		No	30302670;30993615;34060124;29697428;29703091;36550519;29980956;38924499;36658779;31566010;37698703;29270255;35836450;31997115;33323570;35846182;40127774;31145646;31264741;33926426;33787001;37428007;32322348;34242113	23600668;21120648;23212500;22581567;22484964;7574198;23075126;24528467;22592323;25200021;18034797;23529821;21916943;19642150;19002533;26608836;20882335;21291558;20881697;22239334;16193400;24906462;23108690;22847173;19335574;24020944;26296407;25250753;15172901;19404891;19240452;24667513;25295967;19605769;24858236;12639081;23701250;17001137;25307633	24	39	10.1097/ACM.0000000000001537
28031623	2016	Neural Implications of Psychotherapy, Pharmacotherapy, and Combined Treatment in Major Depressive Disorder.	Schwartz, Thomas L;Santarsieri, Daniel	Mens Sana Monogr	No	0.148035	No	0.333333	2.25172	4.54306	7.2	0	0	0	0	-0.75	0.05	30865075;29526850	No	30865075;34394704;29526850	14658930;11026950;14615578;23792179;23422958;11296310;17602811;19321972;9366657;10901335;16946870;18784657;19146997;23678236;20118460;8103074;17944926;19726030;15231554;14600307;18303940;9545989;12893503;22509072;25142196;23717477;14658940;28031622;18277222;8827191;1514872;19217168;23760393;19735945;8199788;19006788;17475733;23691552;19884606;9515192;11313088;23781184	3	42	10.4103/0973-1229.193079
28033175	2017	What is causing this patient's chronic knee pain?	Gelbart, David;Ward, Steven	JAAPA	Yes	0	No	0	0.663408	0.29052	0	1	0	0	0	1	0.05		No		25705638;17079371;21807916	0	3	10.1097/01.JAA.0000508245.26410.c8
28041949	2017	Comparison of Early Adverse Events After Operative Treatment of Bimalleolar and Trimalleolar Fractures Versus Pilon Fractures.	Masrouha, Karim Z;Tamim, Hani;Taha, Assad;Sheikh Taha, Abdel Majid;Abi-Melhem, Racha;Al-Taki, Muhyeddine	J Foot Ankle Surg	Yes	0.277234	No	0.375	1.35265	2.02794	14.5	1	0	0	0	1	0.25		No	28540568;39691643;37742870	22437998;21954749;19411451;26309448;16247309;22443995;25337977;23426769;26895255;26537162;25478013;16814787;26085532;23200030;23172322;25630506;25429585;26106960	3	18	10.1053/j.jfas.2016.09.011
28050434	2016	Peritonitis Following Duodenal Ulcer Perforation in a Newborn: A Case Report.	Amouei, Abdolhamid;Ehsani, Fatemeh;Zarch, Mojtaba Babaei;Tabatabaei, Seyed Mostafa;Ghodratipour, Zahra	J Clin Diagn Res	Yes	0.125703	No	0.222222	1.76784	3.14775	6.1	1	0	0	0	1	0.05		No	37886238;34404658	2246726;17592367;10216735;18365603;26034708;7040629;13718663;23833377	2	8	10.7860/JCDR/2016/22458.8821
28050702	2017	Selective induction of IL-1β after a brief isoflurane anesthetic in children undergoing MRI examination.	Whitaker, Emmett E;Christofi, Fievos L;Quinn, Kristen M;Wiemann, Brianne Z;Xia, Jason C;Tobias, Joseph D;Bissonnette, Bruno	J Anesth	Yes	0.632569	No	1.875	2.9641	6.09004	34.1	1	0	0	0	1	0.25	31773201;32975624	Yes	30186114;37126334;37688642;35817136;37085979;29070810;31713761;31796106;38042478;36913177;31773201;32975624;35115157;30603984;28210810	22747753;24733414;25924675;18854644;27564556;23935246;27812125;25595250;20877280;16830075;26757938;9389726;23604542;23086334;8963753;27166719;26385967;9522142;24300462;24236147;22032805;16038625;22334391;23850003;21190757;27272582;25144504;27609288;9403749;27840741;27286478;25980792;19605775;24074671;26507180;26530523;23314110	15	37	10.1007/s00540-016-2294-y
28065978	2017	Spontaneous bilateral quadriceps rupture in a patient with ankylosing spondylitis: A case report.	Shahid, Azib;Mushtaq, Hafiz Shahid;Azfar, Syed Muhammad	J Pak Med Assoc	Yes	0.0598975	No	0.125	2.0869	3.87881	3	1	0	0	0	1	0.05		No	35052296	20052953;3978953;6871582	1	3
28078133	2016	Successful hepatectomy for metastatic squamous cell carcinoma of the anal canal-a case report.	Sousa, Tercia Tarciane;Santos, Bruna do Nascimento;Belotto, Marcos;Peixoto, Renata D'Alpino	J Gastrointest Oncol	Yes	0.126515	No	0.444444	3.51298	8.18008	6.1	1	0	0	0	1	0.25		No	35723765;34818978;38497793;28770514	22319653;2015547;8365944;19404066;8874455;24947004;8031509;3966647;16514253;17925551;9164216	4	11	10.21037/jgo.2016.11.06
28080955	2017	Leukocytoclastic Vasculitis Secondary to Pyridostigmine (Mestinon): Report of a Possible First Case.	Singh, Gunveen;Hodgson, Tim;Clarke, David E	Perm J	Yes	0.258031	No	0.5	1.93775	3.50284	13.4	1	0	0	0	1	0.25		No	33341196;31343980;30745661;30792425	17415507;22449668;16490843;8867537;6703752;11816242;8169261;24250337	4	8	10.7812/TPP/15-240
28089129	2017	Kinematic Magnetic Resonance Imaging of Peroneal Tendon Subluxation with Intraoperative Correlation.	VanPelt, Michael D;Landrum, Matthew R;Igbinigie, Matthew;Wadhwa, Vibhor;Chhabra, Avneesh	J Foot Ankle Surg	Yes	0.24119	No	0.375	1.55479	2.53749	12.4	1	0	0	0	1	0.25		No	35616984;32430739;35567608	3815972;10416549;9090608;932065;19411642;6869654	3	6	10.1053/j.jfas.2016.10.010
28097082	2016	A Review of Colorectal Cancer Detection Modalities, Stool DNA, and Fecal Immunochemistry Testing in Adults Over the Age of 50.	Janz, Tyler;Lu, Karen;Povlow, Michael R;Urso, Brittany	Cureus	No	0.478431	No	1.55556	3.25137	7.42568	25.9	1	0	0	0	1	0.5	30228785	No	38221664;35055034;29374860;38087345;31289917;32179290;33456404;38672612;30745794;29386699;37009313;32323816;30228785;29510145	25492500;26483873;27304597;22062357;19523536;26742998;24645800;27259335;11241405;24465639;22710576;15616205	14	12	10.7759/cureus.931
28107154	2017	Taking Up the Mantle of Human Trafficking Education: Who Should Be Responsible?	Bohnert, Carrie A;Calhoun, Aaron W;Mittel, Olivia F	AMA J Ethics	Yes	0.481819	No	0.625	1.29717	1.88808	26.1	1	0	0	0	1	0.25		No	29228882;33434686;32005592;37610785;30077402		5	0	10.1001/journalofethics.2017.19.1.ecas4-1701
28117138	2017	Red cell distribution width and risk of cardiovascular mortality: Insights from National Health and Nutrition Examination Survey (NHANES)-III.	Shah, Neeraj;Pahuja, Mohit;Pant, Sadip;Handa, Aman;Agarwal, Vratika;Patel, Nileshkumar;Dusaj, Raman	Int J Cardiol	Yes	1.49845	No	3.75	2.50259	4.92666	65	1	0	0	0	1	0.75	33039325;30218659;29670189	No	31234885;39629347;32937684;32434701;36319020;33039325;30575600;34036635;36771290;32350204;35730844;34158175;36206063;31558360;32767249;35638281;34044292;28916070;35722627;30218659;35116009;35881479;39911849;29670189;35334908;35252370;36548641;39093828;33428112;29525069	12928465;4072018;17309939;24403296;24388541;10493290;19696056;19532104;15249516;24760701;27040132;12928466;23661723;17569110;12551878;7729036;24016543;10023892;20854962;21300963;2243286;11877368;21911265;22215894;8017530;15070788;8636724;18212285;11368702;23711445;20620724;21867837;7063747;22967264;7975354;20026456;22277951	30	37	10.1016/j.ijcard.2017.01.045
28125754	2017	Agreement of Ocular Symptom Reporting Between Patient-Reported Outcomes and Medical Records.	Valikodath, Nita G;Newman-Casey, Paula Anne;Lee, Paul P;Musch, David C;Niziol, Leslie M;Woodward, Maria A	JAMA Ophthalmol	Yes	2.3206	No	5.375	2.31621	4.45684	78.8	0.875	0	0.125	-0.108253	0.8125	0.95	33207385;31269902;32193049;30032807;40550112	Yes	30896435;36942014;30652613;34455482;36275199;40720880;36123111;37429499;29809249;31803971;28570735;33207385;33392531;28125748;32910144;39721578;30646913;39237788;30815089;29669191;31269902;36540039;34196690;32193049;34391215;37612223;32868244;28617730;31183688;32697795;36660806;33156555;30664893;30032807;28594973;31586582;39267640;40550112;38567658;31100014;36256452;28340128;35544134	22733976;15337796;27416336;25888991;24159271;9823352;17712258;22813762;19130148;14996882;4437218;18565855;18486218;27277752;24882086;25825667;26088770;15704775;23664152;25123728;17443116;18690769;10815152;16533682;23475688;18416841;22273629;27357831	43	28	10.1001/jamaophthalmol.2016.5551
28130952	2017	Emergency Department Use: Influence of Connection to a Family Physician on ED Use and Attempts to Avoid Presentation.	Krebs, Lynette D;Kirkland, Scott W;Villa-Roel, Cristina;Davidson, Alan;Voaklander, Britt;Nikel, Taylor;Chetram, Rajiv;Couperthwaite, Stephanie;Cummings, Garnet;Rowe, Brian H	Healthc Q	Yes	0.294657	No	0.5	1.69689	2.89568	15.4	1	0	0	0	1	0.25		No	32336295;33305221;30541809;31647590		4	0	10.12927/hcq.2017.25010
28133583	2016	Breast Cancer Screening for High-Risk Patients of Different Ages and Risk - Which Modality Is Most Effective?	Wellings, Elizabeth;Vassiliades, Lauren;Abdalla, Reem	Cureus	No	0.73314	No	2.22222	3.0311	6.79052	39	1	0	0	0	1	0.5	33087534	No	34650049;33475350;39074890;38166173;30661232;29096898;29641512;31200461;29292184;33087534;29219189;38484933;32531321;36077616;39479256;30514550;31822366;37567987;40506641;33844853	15800894;21935911;17392385;18186864;16720823;15492338;17878177;16293877;17641362;14645429;21079137;27097237;25534390;19248993;14745863;15282350;11481359;20368650;23184400;17244718;21419333;22588560;23928241;15910949;15367553;20651211	20	26	10.7759/cureus.945
28138197	2017	Hookworm infestation as a cause of melena and severe anaemia in farmer.	Tariq, Marvi;Muzammil, Syeda Maria;Shaikh, Fareed Ahmed;Pal, K M Inam	J Pak Med Assoc	Yes	0.220228	No	0.375	1.70278	2.91055	11.2	1	0	0	0	1	0.05		No	31700811;35837783;30574474	12745145;15317893;9698148;12757251;14642761;21402496;21165298;21602110;12869093;18477359	3	10
28139306	2017	Acute neck pain in the ED: Consider longus colli calcific tendinitis vs meningitis.	Patel, Tyag K;Weis, James C	Am J Emerg Med	Yes	0.858403	No	1.125	1.31057	1.92187	44.6	1	0	0	0	1	0.5	31054759	No	31742062;31054759;32832292;29145245;31550638;37038296;30407336;37620037;30838437	23179983;25567835;25346822	9	3	10.1016/j.ajem.2017.01.055
28151877	2017	Impact of standardized patients on the training of medical students to manage emergencies.	Herbstreit, Frank;Merse, Stefanie;Schnell, Rainer;Noack, Marcel;Dirkmann, Daniel;Besuch, Anna;Peters, Jürgen	Medicine (Baltimore)	Yes	1.58591	No	2.375	1.49756	2.39322	67	1	0	0	0	1	0.5	35752175;32792033;31860597;39707245;32649584	Yes	35921627;36171816;37391778;35752175;31814790;32792033;31860597;31033600;33740706;34406264;30154677;33873264;39707245;40065334;30800806;32612914;36869334;32649584;33150201	20445430;11752995;22922475;21883718;7894806;19718375;18650601;22196980;1401869;23475235;24620017;21481799;21680859;1217688;23337677;16794089;22137189;24124813;4122329;21944898	19	20	10.1097/MD.0000000000005933
28189599	2017	Excellent neurologic recovery after prolonged coma in a cardiac arrest patient with multiple poor prognostic indicators.	Weinstein, Jessica;Mallela, Arka N;Abella, Benjamin S;Levine, Joshua M;Balu, Ramani	Resuscitation	Yes	0.504725	No	1.375	2.72426	5.48544	27.4	1	0	0	0	1	0.5	33641437	No	33253765;30247243;39393141;31647028;35112033;31994749;28363821;39986718;28536893;28432026;33641437	23916554;27017468;20308680;26865516	11	4	10.1016/j.resuscitation.2017.01.022
28190981	2016	The Role of Intraperitoneal Carboplatin as Consalidation Chemotherapy in Women with Ovarian Carcinoma: Report of Our Experience and Systematic Review.	Mousavi, Azamsadat;Karimi-Zarchi, Mojgan;Behtash, Nadere;Modares-Gilani, Mitra;Mokhtari-Gorgani, Mahnaz;Mehrdad, Nili;Rouhi, Mitra;Anari, Pouria Yazdian	Int J Biomed Sci	Yes	0.0611579	No	0.111111	1.81679	3.28891	3.1	1	0	0	0	1	0.05		No	33968435	19256766;10873404;15790431;17466362;18248392;20329690;15547181;19235559;18990014;20882887;11606072;8482557;8137212;14599864;18205951;1612505;17164587;20349791;11821450	1	19
28193645	2017	Not your usual constipation: stercoral perforation.	Marget, Matthew;Ammar, Hussam	BMJ Case Rep	Yes	1.4608	No	2.125	1.45468	2.28514	64.1	1	0	0	0	1	0.75		No	36896168;34963813;33914628;38166616;38159081;40250005;32993458;29764832;30027005;35989792;36721554;33217372;33854677;32572360;40546564;39055668;33750354	18799126;18387378;24887575;18675082;10910249;26829437;15839975;20098066;2671728;21253399;23331762	17	11	10.1136/bcr-2016-218283
28198689	2017	Man's best friend, fatal in the end.	Ling, Evelyn;Howell, Stacey;Vang, Mai;Aronowitz, Paul	Cleve Clin J Med	Yes	0	No	0	0.889715	0.860987	0	0.4	0.4	0.2	0.173205	0.1	0.05		No		21474172;25054718;24670171;8958164;7436169;8816132;8905316;12539089;24421306;11272299;26315210;25828064;10321679	0	13	10.3949/ccjm.84a.16061
28198723	2017	Leveraging Telemedicine Infrastructure to Monitor Quality of Operating Room to Intensive Care Unit Handoffs.	Barry, Mark E;Hochman, Beth R;Lane-Fall, Meghan B;Zappile, Denise;Holena, Daniel N;Smith, Brian P;Kaplan, Lewis J;Huffenberger, Ann;Reilly, Patrick M;Pascual, Jose L	Acad Med	Yes	0.537768	No	1	1.85954	3.30569	29.2	1	0	0	0	1	0.5	33932762	No	30817384;30515007;33932762;37850199;31331621;35020481;31726385;28654511	17474955;18947116;17360988;22361791;11547721;18779462;22543067;21242451;21422328;24665068;23258389;23489740;22192924;26646283;24724215;23360810;19940588;23546452;20418364;23282721;25426649;25372088;21048675;22984152;18725035;21933243;22233877;15486395;12796727;18840843;20573917;17347472;22361790	8	33	10.1097/ACM.0000000000001590
28210390	2016	A Case of Lichen Planus Pigmentosus with Facial Dyspigmentation Responsive to Combination Therapy with Chemical Peels and Topical Retinoids.	Wolff, Marisa;Sabzevari, Nina;Gropper, Charles;Hoffman, Cindy	J Clin Aesthet Dermatol	Yes	0.907827	No	1.11111	1.22392	1.5793	46.6	1	0	0	0	1	0.5		No	35158001;29450442;28318351;31265737;33029827;36741605;37236709;40458335;29768073;30661300	23758593;12950331;24679999;454573;24796489;19840200;1559747;15987286;21812802;24672362;24185938	10	11
28213292	2017	Improving therapeutic outcomes in autism spectrum disorders: Enhancing social communication and sensory processing through the use of interactive robots.	Sartorato, Felippe;Przybylowski, Leon;Sarko, Diana K	J Psychiatr Res	No	1.69437	No	3.625	2.13943	4.01124	69.2	1	0	0	0	1	0.75	35177673;38231380;40220590;30852783	No	29492408;35391942;37213592;36015887;30395924;39378054;34367324;32945987;40397050;38392485;35883937;40001723;39673625;35177673;32869933;34366997;39753206;33716696;33501197;38231380;29317216;37399756;32706602;40220590;34408189;34734833;36612827;35438639;30852783	10976959;17461289;10501551;12676060;16453071;17146016;18055112;24265607;25128432;26483270;15325384;22125579;23111617;25392160;23307155;17415630;19793985;23604624;11006968;9229259;24722880;22255539;16855095;25093654;15195098;15749240;3668625;24431427;10097995;4000488;18982120;16327784;27081401;18302014;16712636;26474576;17920443;11144346;17301026;18602171;16028030;15958508;26016951;24523518;175980…	29	108	10.1016/j.jpsychires.2017.02.004
28218773	2017	Risk Factors for Birth Defects.	Harris, Benjamin S;Bishop, Katherine C;Kemeny, Hanna R;Walker, Jennifer S;Rhee, Eleanor;Kuller, Jeffrey A	Obstet Gynecol Surv	No	6.00345	No	13.75	2.29035	4.39166	94.8	1	0	0	0	1	0.95	33372835;39212568	No	29607458;35886437;31880412;34826656;37217926;37076028;32885067;37738433;32068812;33918880;38092327;37238358;40105082;33803995;31926058;39807028;31387776;35678518;38918397;33981330;38622560;31774246;34739740;37489414;40604506;33956949;35344380;35702125;32785752;33230193;40270732;36523684;35168515;39185511;37715964;38617421;35259244;33813197;36017584;34234517;37936764;39726725;35912974;31583284;390…	15071140;18792975;27265509;24785852;8469467;26905977;22886364;25784688;22205310;18835865;21284965;16760444;22253363;23314712;23262962;22954075;26092871;26165180;22821755;11043164;18640262;12975424;2362871;20407975;18387962;20663725;22823533;15784520;11297704;7477116;10331519;18538144;6468444;11096168;17957043;19380855;20876169;2014802;25578997;18496227;19414842;20728073;20134300;10527663;19057385…	110	90	10.1097/OGX.0000000000000405
28223895	2016	Rosacea Fulminans Precipitated by Acute Stress: A Case Report Describing an Integrative Approach for a Patient Reluctant to Use Isotretinoin.	Veerkamp, Patrick;Mousdicas, Nico;Bednarek, Robert	Integr Med (Encinitas)	Yes	0.0526183	No	0.111111	2.11164	4.13915	2.7	1	0	0	0	1	0.05		No	37626650	22833557;1456755;24853682;15692464;23696104;18666391;17616769;24719607;19368613;24918570;6211472;23961522;15337973;21916275;11422527;25441469	1	16
28225733	2017	Supporting the Call to Action: A Review of Nutrition Educational Interventions in the Health Professions Literature and MedEdPORTAL.	Dang, Timothy M;Maggio, Lauren A	Acad Med	Yes	1.51809	No	3.125	2.0585	3.80723	65.5	1	0	0	0	1	0.75		No	34618654;35130101;37739654;35186427;33453558;34457459;37375720;35582770;32051842;38705195;40137650;31551484;38887425;31968104;31738708;39423598;40562884;32537587;33235967;30993169;36072998;31109824;34842308;31518212;33030643	24129870;18457790;18780847;16600953;24329516;24636180;14762049;20962306;23507996;22980104;25263072;24899813;21835040;24385526;24570244;18521876;21198290;24646826;20817452;16600958;15672651;22327628;21872750;21617509;24892126;22523027;17178514;16402739;16053818;19622511;25924132;16600957;19250346;24733155;22421794;25343047;16501260;22094013;19117217;15212779;22622216;24052657;25736183;17786253;225…	25	51	10.1097/ACM.0000000000001532
28232939	2017	Comparison of Treatment Outcomes of Surgical Repair in Inguinal Hernia with Classic versus Preperitoneal Methods on Reduction of Postoperative Complications.	Mahmoudvand, Hormoz;Forutani, Shahab;Nadri, Sedigheh	Biomed Res Int	Yes	0.107316	No	0.125	1.16478	1.55437	5.2	1	0	0	0	1	0.05		Yes	34876899	14615114;12404049;12148424;95577;2916733;15469153;14625698;11696246;14533906;11368798;14505236	1	11	10.1155/2017/3785302
28243408	2017	Situs Inversus with Levocardia and Congenitally Corrected Transposition of Great Vessels in a 35 year old Male: A Case report.	Ghorbnazadeh, Atefeh;Zirak, Nahid;Fazlinezhad, Afsoon;Moenipour, Aliasghar;Manshadi, Hamid Hoseinikhah;Teshnizi, Mohammad Abbasi	Electron Physician	Yes	0.0695359	No	0.125	1.79763	3.14964	3.4	1	0	0	0	1	0.05		No	32327461	22574246;8609349;25227238;17004010;12658191;16564320;24826232;998526;20067914;21976866	1	10	10.19082/3570
28245975	2017	Evaluation of Fixation Techniques for Metatarsocuneiform Arthrodesis.	Barp, Eric A;Erickson, John G;Smith, Hayden L;Almeida, Katrina;Millonig, Kelsey	J Foot Ankle Surg	Yes	2.64513	No	3	1.13416	1.47717	82.1	1	0	0	0	1	0.75	37451976	No	34255939;40137397;33509719;40648964;37964442;32405207;40213716;40718078;32471615;35752550;38944232;34706857;39988387;31210911;37951678;39564396;29729803;34351215;38879389;36272952;38161407;38483102;38914154;37451976	20132754;15363372;17980841;14752762;20610203;25431215;22632842;24751210;21596589;21908206;16309614;16174499;20638304;21288415;25456344;19356359;21972761;19825778;15480403;14996919;14414101;11324674;26364702;13413410	24	24	10.1053/j.jfas.2017.01.012
28277774	2017	Late onset neonatal sepsis caused by group A streptococcus.	Saito, Ritsuko;Kerr-Liddell, Rowan;Paul, Siba P	Br J Hosp Med (Lond)	Yes	0.126763	No	0.25	1.97219	3.58965	6.1	0.666667	0	0.333333	-0.288675	0.5	0.05		No	38002589;35822850	15786581;16441454;24785617;20375891;16140698;24862293;2894535;20876594;17235407;20807361;16575354;15636651;25262779	2	13	10.12968/hmed.2017.78.3.170
28281493	2017	Use of resting-state fMRI in planning epilepsy surgery.	Chiang, Sharon;Haneef, Zulfi;Stern, John M;Engel, Jerome	Neurol India	No	0.194395	No	0.5	2.57209	5.10185	9.8	1	0	0	0	1	0.25		No	31242177;29320526;29259537;35907201		4	0	10.4103/neuroindia.NI_823_16
28286779	2017	Adipokines: Potential Therapeutic Targets for Vascular Dysfunction in Type II Diabetes Mellitus and Obesity.	El Husseny, Mostafa Wanees Ahmed;Mamdouh, Mediana;Shaban, Sara;Ibrahim Abushouk, Abdelrahman;Zaki, Marwa Mostafa Mohamed;Ahmed, Osama M;Abdel-Daim, Mohamed M	J Diabetes Res	No	4.35448	No	11.375	2.61225	5.2031	91.3	0.5	0.5	0	0.433013	0.25	0.75	30477832;31508889	No	30127323;33706619;30380512;31904108;30378499;28886529;31917844;38644711;33688365;29082364;33017649;38035059;40806520;36833129;34993466;30373106;32805210;30713580;33278072;33321877;32966772;35484736;28316259;39644975;32660156;36047723;39040376;34845360;30940551;31926994;32184879;30477832;28465000;29366380;36768360;38351346;37994431;28770021;39683415;35096293;36405233;30825205;34562212;31948673;294…	22915024;16822679;15562246;27721574;11748099;17640997;16023093;26783391;26589367;19299006;16731851;21082206;17065346;19629762;18927219;16269654;20442753;21497934;17287419;16651465;27680578;16998510;18423403;25918733;15836891;17878241;17609976;15664187;12623970;18021938;19001529;20170632;10544957;16155579;12032136;21925659;20817486;11714745;15519013;11172066;10868946;22426759;11209052;17822721;155…	91	131	10.1155/2017/8095926
28292372	2017	Clinico-Haematological Features of Paroxysmal Nocturnal Haemoglobinuria.	Khan, Maria;Ahmad, Saqib Qayyum;Bashir, Mukarram;Ahmed, Parvez;Ayyub, Muhammad	J Coll Physicians Surg Pak	Yes	0	No	0	0.68019	0.332822	0	0.75	0	0.25	-0.216506	0.625	0.05		Yes		22281992;16051736;22517900;678478;25237200;7566002	0	6	2524
28295246	2017	Pourfour du Petit Syndrome Associated With Right Eye Pressure.	Evans, Randolph W;Garibay, Adam;Foroozan, Rod	Headache	No	0.458786	No	0.625	1.36229	2.05224	24.8	1	0	0	0	1	0.25		No	30614949;34556268;37214050;31481920;32553744	8923075;22801354;19091709;4890046;21045936;7294419;3715780;25702283;6742547;5439369;2178179;21198572;23700978;23956726;26242349;9750809;27350184;22237129;15296919;1023346;12706784;26280826;19210319;23000183;25140511;23771276;9608222	5	27	10.1111/head.13059
28296669	2017	Healthcare Resource Utilization Associated with Burns and Necrotizing Fasciitis: A Single-Center Comparative Analysis.	Burnett, Eileen;Gawaziuk, Justin P;Shek, Kevin;Logsetty, Sarvesh	J Burn Care Res	Yes	0.895046	No	1.375	1.53623	2.49071	46.1	1	0	0	0	1	0.5	32507914	No	32054846;37227902;37654537;38429127;39322506;29503165;32507914;33215037;34172327;38555238;35678866	20392567;8903258;22138809;20499245;24888404;23025940;22030440;20002853;23467391;21146022;23312839;12925624;25897266;19737105;25893115;15814880;22296439;12428876;23768707;8916882;25444278;15740513;7673300;7748037;23677405;24960796;19443900;19281891;24275377;18272096	11	30	10.1097/BCR.0000000000000513
28302232	2017	Giant Ganglioneuroma in a 5-Year Child.	Khan, Hamza Abdur Rahim;Khan, Fazal Wahab;Fatimi, Saulat Hasnain	J Coll Physicians Surg Pak	Yes	0.108089	No	0.125	1.15646	1.53338	5.2	1	0	0	0	1	0.05		No	32948207	880033;512808;11520276;10679039	1	4
28302245	2017	Amniotic Fluid Embolism.	Mohyuddin, Tayyab;Sarwar, Shahbaz;Ayyaz, Dawar	J Coll Physicians Surg Pak	Yes	0.0911202	No	0.125	1.37181	2.07625	4.4	1	0	0	0	1	0.05		No	28612901	12634603;3514978;19879393	1	3	252
28303985	2017	Pattern of antimicrobial drug resistance of Salmonella Typhi and Paratyphi A in a Teaching Hospital in Islamabad.	Ali, Azmat;Ali, Hafiz Awais;Shah, Fazal Hussain;Zahid, Arslan;Aslam, Hina;Javed, Benazir	J Pak Med Assoc	Yes	0.456804	No	0.75	1.64184	2.75692	24.7	0.75	0	0.25	-0.216506	0.625	0.25		Yes	33198646;34236261;31720139;37654037;36246709;39973906	24817913;24551623;18438514;22414353;21223462;21749779;23103892;24820472;25390062;24713900;14720407;15298225;19741291;1962094;23883837;23985342;25116662;19493939;24968050;23703350;24240035;19357879;25098613	6	23
28303999	2017	Case reports and their importance in Medical Literature.	Danish, Syed Hasan;Reza, Zawwar;Sohail, Abdul Ahad	J Pak Med Assoc	No	0.769219	No	1.25	1.62502	2.71453	40.7	1	0	0	0	1	0.25		No	32090342;33991514;37057220;34301229;34817068;32270952;30586165;37294181;32961626;36604759	24382844;13157159;16391221;12568151;15900006;20200769;22165055;18483112;17112938;24266334;25103041	10	11
28331512	2016	Gastrointestinal dysfunction in idiopathic Parkinsonism: A narrative review.	Salari, Mehri;Fayyazi, Emad;Mirmosayyeb, Omid	J Res Med Sci	No	0.168094	No	0.333333	1.98302	3.76824	8.3	1	0	0	0	1	0.05		No	28919918;32037901;32244769	22318211;19717168;24992085;20028343;24847369;24794097;27538610;21887710;20829091;24151126;25595315;27543120;10811703;23241039;8914103;17178816;11748735;8498826;25539892;22218651;23476890;19272829;11576395;21520278;7564669;3612550;2057006;15735972;1561204;25360228;2797454;25938478;22067963;22048068;20385892;8273792;16261618;17854836;26090079;22573627;1498561;22285116;11502913;12853234;12849267;116…	3	73	10.4103/1735-1995.196608
28333788	2017	Nursing Interruptions in a Trauma Intensive Care Unit: A Prospective Observational Study.	Craker, Nicole C;Myers, Robert A;Eid, Jessy;Parikh, Priti;McCarthy, Mary C;Zink, Kathy;Parikh, Pratik J	J Nurs Adm	Yes	0.900694	No	1.5	1.66538	2.81626	46.3	1	0	0	0	1	0.25	37290697;33296061;40951594	Yes	36294067;38573896;40986490;37290697;34714780;33296061;29396916;34285608;36820218;40951594;30945959;34332454	22421910;20045845;19081295;24986320;14665827;20378621;25091883;24178180;21586166;17569576;22190539;23070978;15196483;16077274;24282244	12	15	10.1097/NNA.0000000000000466
28380176	2017	The effectiveness of aspirin for migraine prophylaxis: a systematic review.	Baena, Cristina Pellegrino;D'Amico, Raíssa Campos;Slongo, Helena;Brunoni, André Russowsky;Goulart, Alessandra Carvalho;Benseñor, Isabela	Sao Paulo Med J	Yes	0.619479	No	1.5	2.42139	4.72199	33.4	1	0	0	0	1	0.25		No	34786968;29069565;30117565;34519806;37293935;39989443;32246455;33078475;33308095;31022065;31712099;32200435	6868956;25662743;24393558;16849661;26063472;11442551;16796580;22671714;26010457;3522483;2204739;15096395;26407383;6985888;23857614;3125882;21070231;15115645;11442549;20086184;82144;22008217;23245607;15705115;23317094;22830411;3197098;21220376;3048700;23771276	12	30	10.1590/1516-3180.2016.0165050916
28398895	2017	Granulomatosis with polyangiitis presenting as a pituitary lesion.	Christou, Louise;Thomas, Ajit;Dutta, Shouma;Shaw, Simon;Jose, Biju	Br J Hosp Med (Lond)	Yes	0.354771	No	0.625	1.7617	3.05906	18.9	1	0	0	0	1	0.25		No	37251686;31446541;31781205;31754558;31233145	8388187;25077899;22021864	5	3	10.12968/hmed.2017.78.4.234
28405538	2017	Henoch-Schönlein Purpura Presenting as Severe Gastrointestinal and Renal Involvement with Mixed Outcomes in an Adult Patient.	Shah, Raj;Ramakrishnan, Madhuri;Vollmar, Alexis;Harrell, Amanda;Van Trump, Richard;Masoud, Amgad	Cureus	Yes	0.569978	No	1.125	1.97376	3.59362	30.9	0.8	0	0.2	-0.173205	0.7	0.5	33174652;30278566	No	35637989;33174652;29472804;30734116;34011253;34721642;34764787;30278566;40254791	20505654;3369292;25321618;24550645;22300649;18609159;20012647;11961015;21393485;25436762	9	10	10.7759/cureus.1088
28426484	2017	Connective Tissue Nevi: A Review of the Literature.	Arora, Harleen;Falto-Aizpurua, Leyre;Cortés-Fernandez, Andrea;Choudhary, Sonal;Romanelli, Paolo	Am J Dermatopathol	No	1.08185	No	2.5	2.31085	4.44335	53.1	1	0	0	0	1	0.5	33783954	No	33283925;37323268;38504473;40778812;36281971;37658302;29110248;34449590;36932882;33851971;31943321;37848914;40352016;30119811;31896411;33783954;34287284;35755172;36382415;36325452	22960845;1599285;19840332;22892597;21339088;17845185;9703154;24099074;15097970;24850616;7793762;6276472;20883376;18280350;1929476;14871323;11890300;15804302;18174804;22837571;16532106;11260021;718226;486326;22878365;1247293;21699533;2523911;11158604;27303176;18435740;12437568;12786849;500870;10354174;22148061;22520346;12787272;15858474;22014540;9720688;15811085;5657391;7702495;22028557;19693541;1…	20	78	10.1097/DAD.0000000000000638
28426572	2017	Nonhealing Ulcers in Patients with Tophaceous Gout: A Systematic Review.	Lam, Gretl;Ross, Frank L;Chiu, Ernest S	Adv Skin Wound Care	Yes	0.770685	No	1.75	2.27071	4.34215	40.7	1	0	0	0	1	0.5		No	31119888;33892527;37836047;31169055;37516090;40866169;40290813;32833915;31782718;38435749;39928469;32180603;32183647;34665905	21288096;24019177;25165032;17981913;4914841;25612613;14520064;9236518;21854566;26352873;22009664;20124844;19094855;12558709;15097978;20840184;19997950;20554394;1639582;21800283;24527130;19670239;17540657;25591183;9195521;21039791;24674139;22626509;7934599;12362184;15246944;24275755	14	32	10.1097/01.ASW.0000515456.65405.56
28441221	2017	Abdominal trauma in an adolescent.	Gelbart, David;Gallagher, John;Hauk, Michael	JAAPA	Yes	0	No	0	0.663408	0.29052	0	1	0	0	0	1	0.05		No		20165727;24379625;26587230;20016434	0	4	10.1097/01.JAA.0000515556.37473.80
28441913	2017	The masquerading presentation of a systemic anaplastic large cell lymphoma, ALK positive: a case report and review of the literature.	Al-Ahmad, Selma;Maertens, Vincent;Libeer, Christophe;Schelfhout, Vera;Vanhoenacker, Filip;Boeckx, Nancy;Vandevenne, Marleen	Acta Clin Belg	No	0.105092	No	0.25	2.37887	4.61481	5.1	1	0	0	0	1	0.25		No	37763746;34530849	10690387;10552961;14560573;9736036;9490693;11441311;18385450;8141877;22440390;26508931;11266530;8547653;5121694;10800781;9808552	2	15	10.1080/17843286.2017.1312057
28443949	2017	Is reiki or prayer effective in relieving pain during hospitalization for cesarean? A systematic review and meta-analysis of randomized controlled trials.	Ferraz, Guilherme Augusto Rago;Rodrigues, Meline Rosseto Kron;Lima, Silvana Andrea Molina;Lima, Marcelo Aparecido Ferraz;Maia, Gabriela Lopes;Pilan, Carlos Alberto;Omodei, Michelle Sako;Molina, Ana Cláudia;El Dib, Regina;Rudge, Marilza Vieira Cunha	Sao Paulo Med J	Yes	0.731897	No	1	1.36631	2.06238	39	1	0	0	0	1	0.5	38546686	No	34199174;34990899;37614464;38546686;31638407;33787777;32871021;35613402	25530054;26025798;21803546;21247734;22021729;26112221;18436948;22008217;19622551;19922247;18410352;21802904;21802903;21839614;17627194	8	15	10.1590/1516-3180.2016.0267031116
28449018	2017	Accuracy of ethnicity data recorded in hospital-based patient clinical records and the Australia and New Zealand Dialysis and Transplant Registry.	Page, Matthew;Wyeth, Emma H;Samaranayaka, Ari;McNoe, Bronwen;Walker, Rachael;Schollum, John;Marshall, Mark;Walker, Robert;Derrett, Sarah	N Z Med J	Yes	0.427329	No	0.875	2.0476	3.77975	23.1	1	0	0	0	1	0.5		No	38088002;34178361;29458366;35493402;35279132;31014261;40820525	15012749;20720601;19465958;843571	7	4
28458709	2017	Efficacy and safety of rituximab in neuromyelitis optica: Review of evidence.	Etemadifar, Masoud;Salari, Mehri;Mirmosayyeb, Omid;Serati, Mehdi;Nikkhah, Roham;Askari, Mozhde;Fayyazi, Emad	J Res Med Sci	No	1.62936	No	4.625	2.83854	5.77352	67.9	0.5	0	0.5	-0.433013	0.25	0.75	31233958;33161302	No	37540387;29752554;34950240;36165292;40008136;31233958;34427197;37191810;34959021;30258855;29564373;32733365;31353503;33416999;33692739;37614240;33161302;38022541;38854188;30635724;33340771;34625035;39932569;29498304;32704432;29244240;37852514;33832774;40784201;36826458;40726952;35378683;35816205;35216775;31425902;33743552;28622910	25387545;26167726;24832354;25921047;25511979;16087714;23884041;23986097;25878012;22167906;25444411;24768216;26199350;17690854;22507888;22405926;25468778;25635259;23358962;25903728;21747007;24272588;10679121;26194198;16717206;26239912;25520954;23142960;26362900;26004160;23897062;16985851;20639914;19740485;24674779	37	35	10.4103/1735-1995.200275
28469951	2017	Functional foods and their role in cancer prevention and health promotion: a comprehensive review.	Aghajanpour, Mohammad;Nazer, Mohamad Reza;Obeidavi, Zia;Akbari, Mohsen;Ezati, Parya;Kor, Nasroallah Moradi	Am J Cancer Res	No	3.114	No	7.875	2.5289	4.993	85.7	0	0.4	0.6	-0.173205	-0.5	0.5	37175527	No	31540470;39739162;31297721;36726563;32000642;34439361;38231454;31487842;28705212;36004513;37803751;36921709;39458500;31421183;29510494;32182965;30109636;33797366;37175527;40283860;31749495;32906638;34858472;34066134;33337097;38559380;38647953;31183000;35652402;32372298;33920515;30397583;39980679;31677077;39104398;34199742;31553748;37862815;32365899;33068063;30234008;36714949;36765659;40352175;342…	9473727;8367443;17112640;9661120;15598953;9772131;14749221;8610045;24088093;23364014;1327514;19842104;10794479;401894;12200324;10759853;7901532;23169929;10568335;16097445;8922298;16696665;8951028;14757171;9932514;10531758;15586024;15481739;16255781;13679014;16030430;18230364;20709386;19625685;19421712;23211939;10798211;18848517;21692985;12902267;19876598;10561374;21276280;11955616;12173414;106742…	63	274
28473948	2017	Purely Ligamentous Flexion-Distraction Injury in a Five-Year-Old Child Treated with Surgical Management.	Schiedo, Ryan M;Lavelle, William;Ordway, Nathaniel R;Rustagi, Tarush;Sun, Mike H	Cureus	Yes	0.495618	No	0.625	1.26105	1.79704	26.9	1	0	0	0	1	0.25		No	30075271;34246661;29683858;33900940;38008163	25207594;17272427;18606276;23203727;7885717;21926870;1624518;1474632;19934698	5	9	10.7759/cureus.1130
28484681	2017	Link Between Non-Alcoholic Fatty Liver Disease and Atrial Fibrillation: A Systematic Review and Meta-Analysis.	Minhas, Abdul M;Usman, Muhammad Shariq;Khan, Muhammad S;Fatima, Kaneez;Mangi, Muhammad A;Illovsky, Michael A	Cureus	No	0.605748	No	2	3.30171	6.94105	32.7	1	0	0	0	1	0.5	38043043;38033089	No	39941553;35207239;29929399;39438332;32279432;30657626;29056998;38043043;28822729;32105577;31267868;28948002;30112401;38033089;40171195;37476492	12809815;25746525;27663179;23626730;21768191;20865675;25550397;23596966;25614616;24924619;25278691;14623805;24625726;20879883;26571029;23127690;15599400;23451184;12958120;21546603;28036397;20658466;7786990;14283879;18264747;24602026;12427417	16	27	10.7759/cureus.1142
28489444	2017	Noise-induced hearing loss: a modern epidemic?	Imam, Lema;Hannan, S Alam	Br J Hosp Med (Lond)	No	1.93916	No	4.25	2.19167	4.14291	73.6	1	0	0	0	1	0.75	33562129	No	31006700;36837521;39648735;33562129;34287237;35317152;31598494;34644758;39334764;33752568;33491101;31498679;35207679;34955715;35217676;39114262;30379194;30208201;34100151;31725590;36368114;39725836;38902386;30678468;36088150;39396580;33066210;40260077;32738421;29513056;36331733;39559094;38178066;32316010	17430434;8864253;26356367;26413570;16214673;25888945;5098718;20001447;23370457;17141991;27466893;21247358;26768911;25954154;24711954;20716740	34	16	10.12968/hmed.2017.78.5.286
28491155	2017	Focal angiomatosis of the breast with MRI and histologic features.	Mekhail, Yasmin;Prather, Andrew;Hanna, Carolyn;Rosa, Marilin;Weinfurtner, R Jared	Radiol Case Rep	Yes	0.513048	No	0.75	1.46185	2.30321	27.8	0	0	0	0	-0.75	0.25		No	31448159;35586166;37032453;29479420;29675364;39958496	26456034;3179956;24965677;4091183;7199829;4051097	6	6	10.1016/j.radcr.2017.02.002
28492162	2017	Spuriously Low HbA1C Levels in a Type II Diabetes Patient Taking Dapsone.	Ram, Nanik;Rashid, Muhammad Owais;Farooq, Saad	J Coll Physicians Surg Pak	Yes	0	No	0	0.68019	0.332822	0	1	0	0	0	1	0.05		No		22370290	0	1	2605
28494056	2017	Comparison of Automated Posttonsillectomy Bleed Capture With Self-report.	Phillips, D Ryan;Ellsperman, Susan E;Matt, Bruce H;Zarzaur, Ben L	JAMA Otolaryngol Head Neck Surg	Yes	0.262331	No	0.375	1.42949	2.22164	13.6	1	0	0	0	1	0.25		No	32308159;35500397;29064313	18929686;15883903;11825278;21493257;19294964;27113517;25115429;24680134	3	8	10.1001/jamaoto.2017.0148
28497010	2017	A Review of the Value of Procalcitonin as a Marker of Infection.	Taylor, Richard;Jones, Adriana;Kelly, Steven;Simpson, Michael;Mabey, Jordan	Cureus	No	0.759618	No	2	2.6329	5.25516	40.2	0	0	0	0	-0.75	0.5		No	29723719;35360102;31889655;35040162;39857101;34861025;31087109;33663442;34517744;33012349;35173454;33080909;36880324;37035364;31109223;28794881	17317602;25295709;27568580;24462198;21824946;26511878;7989463;22538802;26169892	16	9	10.7759/cureus.1148
28501933	2018	The influence of MCAT and GPA preadmission academic metrics on interview scores.	Gay, Steven E;Santen, Sally A;Mangrulkar, Rajesh S;Sisson, Thomas H;Ross, Paula T;Zaidi, Nikki L Bibler	Adv Health Sci Educ Theory Pract	Yes	1.21414	No	1.85714	1.52959	2.51804	57.4	1	0	0	0	1	0.25		No	36826821;38827919;34853858;36136234;39307542;35192286;35869683;40183673;34174108;34786206;32434271;36129676;36598472	17198300;17564535;16807172;23212504;20854239;26488572;11435766;1930515;7786374;5546386;12634215;23524917;2407259;24178991;23574032	13	15	10.1007/s10459-017-9779-9
28507833	2017	Does Hemodynamic-Guided Heart Failure Management Reduce Hospitalization? A Systematic Review.	Minhas, Abdul M;Ahmed, Saba;Khan, Muhammad S;Fatima, Kaneez;Anwar, Muhammad N;Constantin, Jonathan	Cureus	No	0	No	0	0.862121	0.791429	0	1	0	0	0	1	0.05		No		17234522;17426062;21444883;23219302;21906250;12016628;15312864;15997043;18794390;21315441;18342224;18154961;21549292;26560249;27878990;21931078;23680885;20176990;18826876;26984864;18056531;22825412;21440865;20019324;21080835;20562255;12598066	0	27	10.7759/cureus.1161
28520605	2017	Reducing Postsurgical Wound Complications: A Critical Review.	Delmore, Barbara;Cohen, Joshua M;O'Neill, Daniel;Chu, Andy;Pham, Vinh;Chiu, Ernest	Adv Skin Wound Care	No	0.959555	No	1.625	1.69349	2.88713	48.7	1	0	0	0	1	0.5	33320752;34183687	No	37901370;38509943;33320752;31436620;32418180;37300859;34684703;34183687;36644811;34887494;29697633;35331289;37405945		13	0	10.1097/01.ASW.0000516426.62418.48
28525420	2017	Diagnostic Criteria in Intraepithelial Pagetoid Neoplasms: A Histopathologic Study and Evaluation of Select Features in Paget Disease, Bowen Disease, and Melanoma In Situ.	Elbendary, Amira;Xue, Ruzeng;Valdebran, Manuel;Torres, Kara Melissa T;Parikh, Kruti;Elattar, Inas;Kwon, Eun Ji;Elston, Dirk M	Am J Dermatopathol	Yes	1.06018	No	1.625	1.53277	2.48197	52.4	1	0	0	0	1	0.25		Yes	33371071;30234560;34616131;29943494;31875086;35242682;32180614;34164837;40397437;36534497;29725859;34411018;40608417	17958879;181411;17447970;22148056;17997739;12649666;2549798;3026195;14692806;1660785	13	10	10.1097/DAD.0000000000000704
28538871	2017	What do Cochrane systematic reviews say about interventions for autism spectrum disorders?	Lyra, Larissa;Rizzo, Luiz Eduardo;Sunahara, Camila Sá;Pachito, Daniela Vianna;Latorraca, Carolina de Oliveira Cruz;Martimbianco, Ana Luiza Cabrera;Riera, Rachel	Sao Paulo Med J	No	0.903664	No	2	2.21321	4.19721	46.5	1	0	0	0	1	0.5	31307524	No	29721353;36059051;35678017;30026726;36381547;37057772;32296309;31307524;38435203;34777512;34356150;39062311;38986177;31660043;34439691;34573234	27871741;23076956;18645422;26114777;15205295;24652601;22071839;19948568;22161380;24936966;17253538;18425890;24074734;16844490;26590616;26657955;26106752;22786515;20687077;23959778;22419332;20145986;27344135;16235322;22513913;21901712;27737490;23633377	16	28	10.1590/1516-3180.2017.0058200317
28538894	2017	Sweet's syndrome associated with Crohn's disease.	Lima, Caren Dos Santos;Pinto, Roberta Duarte Bezerra;Góes, Heliana Freitas de Oliveira;Salles, Simone de Abreu Neves;Vilar, Enoi Aparecida Guedes;Lima, Carla Dos Santos	An Bras Dermatol	Yes	0.288335	No	0.375	1.30057	1.89666	15.1	1	0	0	0	1	0.05		No	30376667;30930894;33891004	21437518;14521689;20524763;11598485;16027297;18588703;17655751;12244791	3	8	10.1590/abd1806-4841.20175298
28549750	2017	Shared decision making in Brazil: Concrete efforts to empower the patients' voice.	Mendes de Abreu, Mirhelen;Simao de Mello, Joao Pedro;Ferreira F Ribeiro, Lilah;Andrade Mussi, Luiza;L Borges, Mariana Luiza;Petroli, Maurício;da Costa Tavares, Nycholas;da Cunha Cancela, Rafael;Fausto de Lima, Sabrina	Z Evid Fortbild Qual Gesundhwes	No	0.166243	No	0.375	2.25573	4.30441	8.2	1	0	0	0	1	0.25		No	36207242;39667995;34105615	22305195	3	1	10.1016/j.zefq.2017.05.022
28553568	2017	Colorectal Cancer Presenting with Constipation During Pregnancy.	Jones, Adriana;Povlow, Michael R	Cureus	Yes	0.186042	No	0.375	2.01567	3.69926	9.3	1	0	0	0	1	0.25		No	39098486;38473031;35200542	28318214;27000464;15758903;1590863;19752253;26070460;17267462	3	7	10.7759/cureus.1190
28559529	2017	Tubercular infection of hydatid cyst.	Patial, Tushar;Singh, Gopal;Thakur, Digvijay;Chaddha, Sahil	Int J Mycobacteriol	Yes	0.0900601	No	0.125	1.38796	2.11695	4.3	0.4	0.4	0.2	0.173205	0.1	0.05		No	32900726	21897836	1	1	10.4103/ijmy.ijmy_15_17
28564699	2017	Suicide Rates After Discharge From Psychiatric Facilities: A Systematic Review and Meta-analysis.	Chung, Daniel Thomas;Ryan, Christopher James;Hadzi-Pavlovic, Dusan;Singh, Swaran Preet;Stanton, Clive;Large, Matthew Michael	JAMA Psychiatry	Yes	24.2124	No	49.25	2.03409	3.74568	99.6	1	0	0	0	1	0.95	36592392;38484793;34304029;39903866;40026199;40836874;30021457;39529024;32150057;33945885;40645368;37935086;39259550;36787459;34836907;39352173;35110300;37652208;36162692;32702551;34921800;39032815;38538500;35065722;40812936;30709391;35996823;36457297;35635551;33301997;40233959;31393029	No	32312567;40576057;31780137;34937847;36592392;32886222;30575703;34559895;40010911;31904668;31104176;33687442;38479514;31046461;32892754;30904843;33523330;31868389;35639133;34661999;35450889;40058073;38461901;39615939;40670906;35935432;40342957;33065836;39185950;31129238;29910962;32222007;38484793;36281121;30502560;37002596;36571752;39937491;34537929;31570777;39328818;36620695;40390509;36170052;328…	23332486;8134505;11464965;18751586;9326817;7071539;20549182;22212020;10703272;9201891;6830404;23677509;11929439;11376235;11866318;16935765;1411748;17081290;11545667;11331564;9061259;25390793;962487;6485845;19631508;444023;23058096;22815305;27653829;16507962;16769297;26600412;9502547;26093829;20636664;9310563;24286521;27654151;7116833;21868200;27423350;17541111;18281712;11195570;17287379;17035568;…	394	113	10.1001/jamapsychiatry.2017.1044
28583920	2017	Idiopathic hypogonadotropic hypogonadism reversal after testosterone replacement in a 34-year-old male.	Rashid, Owais;Ram, Nanik;Farooq, Saad;Kiran, Zareen	BMJ Case Rep	Yes	0.0522248	No	0.125	2.3935	4.65168	2.7	1	0	0	0	1	0.05		No	35145667	23503957;23650335;15260010;17761590;25337838	1	5	10.1136/bcr-2016-218729
28596200	2017	A case of a chronic salmonella infection following Roux-en-Y gastric bypass surgery, treated successfully by a laparoscopic cholecystectomy.	Siddiqui, Zohaib;Siddiqui, Zain Ahmed;Husain, Fahd;Siddiqui, Midhat	BMJ Case Rep	Yes	0.0537104	No	0.125	2.3273	4.48479	2.8	0.666667	0	0.333333	-0.288675	0.5	0.05		No	34348776	18226974;23315094;17974500;21333269;21113180;19262540;13369670;15679471	1	8	10.1136/bcr-2017-219395
28609266	2017	Considerations in the Neuropsychological Evaluation and Treatment of Children with Limited English Proficiency.	Cardenas, Alonso;Villavicencio, Laura;Pavuluri, Mani	Perm J	Yes	0.213165	No	0.375	1.7592	3.05275	10.8	1	0	0	0	1	0.05		No	30100192;35694764;34126862	23447799;9231539;18841477;17324036	3	4	10.7812/TPP/16-149
28614023	2017	Emergency management of retroperitoneal haemorrhage using covered stents.	Bodagh, Neil;Anwar, Mohammed O;Timmis, Adam	Br J Hosp Med (Lond)	Yes	0	No	0	0.663666	0.291169	0	1	0	0	0	1	0.05		No		19026298;16547938;23569466;20723857	0	4	10.12968/hmed.2017.78.6.354
28614030	2017	Psychosocial morbidity in skin disease.	Foggin, Emily;Cuddy, Laura;Young, Helen	Br J Hosp Med (Lond)	No	0.607543	No	1	1.64598	2.76734	32.8	1	0	0	0	1	0.25		No	31836516;32759610;31664970;32726679;33382864;33652443;31444790;29897624	18089143;16792766;24049968;22880951;15334275;16863513;19874334;19710691;14991059;11764865;7662573;7789783;12810506;17381458;9554297;8818551;23211152;7888360;12521975;8818563;22211355;15891254;11952546;10459113;9099661;9292074;15771875;9536231;24584097;24496238;15523347;19527100	8	32	10.12968/hmed.2017.78.6.C82
28624299	2017	Systemic large B-cell non-Hodgkin lymphoma presenting as a massive hemorrhagic intracerebral mass.	Demir, M K;Yapıcıer, O;Hasanov, T;Gunduz, M A;Kılıc, T	Diagn Interv Imaging	Yes	0.10008	No	0.125	1.249	1.76665	4.8	1	0	0	0	1	0.05		No	39975645	25365807;18207523;26185174;27712792;12160141;18039756	1	6	10.1016/j.diii.2017.05.007
28631946	2017	Stented Versus Stentless Laparoscopic Ureterolithotomy: A Systematic Review and Meta-Analysis.	Soltani, Mohammad Hossein;Shemshaki, Hamidreza	J Laparoendosc Adv Surg Tech A	Yes	0.215941	No	0.375	1.73658	2.99574	11	1	0	0	0	1	0.25	32605389	No	32605389;38415236;32875735	11528174;21206660;1532102;11872020;11350397;22540150;25132944;9334635;15539842;21457084;11442662;7921933	3	12	10.1089/lap.2017.0183
28633784	2017	Complications of Talar Neck Fractures by Hawkins Classification: A Systematic Review.	Jordan, Richard K;Bafna, Kunaal R;Liu, Jiayong;Ebraheim, Nabil A	J Foot Ankle Surg	Yes	4.39279	No	5.625	1.28051	1.84608	91.4	1	0	0	0	1	0.95	34740388;34399725	No	32185470;36526523;36740473;34667332;35862213;40821667;36751669;34740388;34227614;33208992;36791733;38513373;32354520;34444022;34088463;33912646;29860866;30911224;35570205;36999214;31155885;33524630;34753345;39106534;34399725;38072212;30685003;30104918;35097362;30658956;30132701;38423577;31286323;40422099;29974334;31391024;33836970;32815836;38457751;38827753;32046746;33030854;34689579;36518160;358…	22621831;24095068;23153783;13587580;20033158;21899238;26961417;2251228;25116131;10101545;24297608;3350438;21720593;27340258;26025646;17211269;11131473;27082938;7452746;417084;23093114;18439608;27600487;8359770;5479485;26451643;4042501;4042502;21979888;15798058;19398807;15466732;6642325;15292407;5436202;8727342;24295584;20880480;22035621;15105747;24500580;8421039;12954830;11281635;7550941;8161067;…	45	47	10.1053/j.jfas.2017.04.013
28633793	2017	Treatment of a Focal Articular Cartilage Defect of the Talus with Polymer-Based Autologous Chondrocyte Implantation: A 12-Year Follow-Up Period.	Kreuz, Peter Cornelius;Kalkreuth, Richard Horst;Niemeyer, Philipp;Uhl, Markus;Erggelet, Christoph	J Foot Ankle Surg	Yes	0.325409	No	0.625	1.92066	3.45976	17.2	0.666667	0	0.333333	-0.288675	0.5	0.25		No	35664641;33352152;36425890;31551187;31431042	23337268;12721346;22037894;17451597;20082084;8422553;18286261;20130833;21540360;11603721;20801594;19265548;25662594;21503808;20181804;25056988;17629514;21210859;20151110;25784628;12522411;19934440;10750010;12716454;20927732	5	25	10.1053/j.jfas.2017.03.001
28645549	2017	Staged Treatment of Infected Tibiotalar Fusion Using a Combination Antibiotic Spacer and Antibiotic-Coated Intramedullary Nail.	Miller, Justin;Hoang, Victor;Yoon, Richard S;Liporace, Frank A	J Foot Ankle Surg	Yes	0.406124	No	0.5	1.23115	1.72167	21.9	1	0	0	0	1	0.25		No	33419648;34940945;31176518;39941388	22734277;15211264;21804411;25837859;18851816;25082962;19618248;19880678;2797759;27482025;19232959;22424487;22301222;24829375;18328415;8895627;20941692;12629614;17686174;21733457;23386765;21954749;16877602;17905954;17403814;25561701;20305835;25440417;17054875;23566706	4	30	10.1053/j.jfas.2017.04.015
28646840	2017	Screening for Lynch Syndrome in Cases with Colorectal Carcinoma from Mashhad.	Goshayeshi, Ladan;Khooiee, Alireza;Ghaffarzadegan, Kamran;Rahmani Khorram, Mahla;Bishehsari, Faraz;Hoseini, Benyamin;Akhavan Rezayat, Kambiz;Esmaeilzadeh, Abbas;Mosannen Mozaffari, Hooman;Ghanayee, Omid;Lari, S;Bahari, Ali;Allahyari, Abolghasem;Bari, Alireza;Ganji, Azita;Goshayeshi, Lena;Rajabzadeh, Farnood;Esmaeili, Jaleh	Arch Iran Med	Yes	0.550894	No	1.625	2.94975	6.05386	29.9	1	0	0	0	1	0.5		No	32914371;39436407;30166308;37016356;33256668;34998373;36312959;32193764;39032036;40223084;33426601;40911264;31933757	11208710;23248659;8612988;18809606;19701074;24468183;23073952;23962553;24815484;16143045;26309352;10829038;25567172;19526325;15855431;11606497;24643686;16807412;23733757;24903654;21529105;24710284;19707776;9593786;20084010;18257912;15872200	13	27	0172006/AIM.003
28647434	2017	Hyperechogenicity of substantia nigra for differential diagnosis of Parkinson's disease: A meta-analysis.	Shafieesabet, Azin;Fereshtehnejad, Seyed-Mohammad;Shafieesabet, Azadeh;Delbari, Ahmad;Baradaran, Hamid Reza;Postuma, Ronald B;Lökk, Johan	Parkinsonism Relat Disord	Yes	1.5144	No	3.5	2.31114	4.44408	65.4	1	0	0	0	1	0.75	38963440	No	38469656;40240950;40650740;34899562;40564955;37819487;36530621;30578009;32050136;30579060;39085884;31631455;39364423;29406912;38321372;30224266;31861253;38963440;30323614;39016323;30062008;34238849;32466249;35180133;29989795;37024536;31621617;31848511	24179839;17226854;10496262;26778958;26474317;25511331;11912118;22163017;26878893;21810889;17468954;21881837;19224315;10830417;25524443;22797981;17329323;20692498;25810908;21498527;26449840;1510387;23334525;19390713;20094977;22160731;21706376;21057966;16361025;24981186;26474316;15716540;12056937	28	33	10.1016/j.parkreldis.2017.06.006
28647520	2017	Percutaneous Intramedullary Screw Fixation of Distal Fibula Fractures: A Case Series and Systematic Review.	Loukachov, Vladimir V;Birnie, Merel F N;Dingemans, Siem A;de Jong, Vincent M;Schepers, Tim	J Foot Ankle Surg	Yes	2.3829	No	3	1.25897	1.79179	79.5	1	0	0	0	1	0.75		No	29661673;32910265;40264226;40541028;33172782;35953407;37647297;33156469;40511264;38885878;36569110;34713740;35984518;33996458;36280403;30425478;30005967;39053809;32144445;40547981;33752833;38613611;30583773;35224664	19411451;26255000;22443995;27587528;16947052;3425285;12172280;21245715;7849975;24077867;8189468;21329921;19138481;20177893;14587991;28159037;17473597;20657258;27443166;11527025;9524517;6404905;25712117	24	23	10.1053/j.jfas.2017.05.024
28649123	2017	Extraovarian Primary Peritoneal Carcinomatosis: A Case Report.	Nicolas, Gregory;Kfoury, Tony;Fawaz, Hassan;Issa, Mahdi	Am J Case Rep	Yes	0.0442178	No	0.125	2.82692	5.74422	2.4	0.666667	0	0.333333	-0.288675	0.5	0.05		No	31967392	8276289;11870167;12407724;13606191;9826465;14644284;17506256;12504628;27313741;19124490;9764635;844856;19746214;11737473;15790449;25872334;21394599;8406199	1	18	10.12659/ajcr.902801
28652944	2017	Extranodal Natural Killer/T-Cell Lymphoma: An Incidental Finding.	Althoff, Ashley;Bibliowicz, Michael	Cureus	Yes	0.202982	No	0.5	2.46327	4.82755	10.2	0.6	0	0.4	-0.34641	0.4	0.05		No	35386791;30926768;36544932;34457291	26830397;21234094;19604234;27151713;19029440;26788495;18294294	4	7	10.7759/cureus.1260
28654986	2017	Association Between Initial Use of e-Cigarettes and Subsequent Cigarette Smoking Among Adolescents and Young Adults: A Systematic Review and Meta-analysis.	Soneji, Samir;Barrington-Trimis, Jessica L;Wills, Thomas A;Leventhal, Adam M;Unger, Jennifer B;Gibson, Laura A;Yang, JaeWon;Primack, Brian A;Andrews, Judy A;Miech, Richard A;Spindle, Tory R;Dick, Danielle M;Eissenberg, Thomas;Hornik, Robert C;Dang, Rui;Sargent, James D	JAMA Pediatr	Yes	46.6282	No	109.625	2.35104	4.54466	99.9	1	0	0	0	1	0.95	31401532;39342464;34822339;37101413;35030509;32521287;33151157;34378472;33407805;35123362;32974976;36227597;34091155;38884987;37344191;35397474;29507167;39482822;38767865;37046211;35382702;40533223;32335976;34789542;34508734;38468465;33278717;34972196;35897488;31202601	No	37458106;37363269;29522848;30477819;32008623;36503016;30304343;37540966;35071153;36280334;37533181;32147138;40822483;32402800;29955810;32184339;35622846;38816901;37441760;40427913;30477820;38157958;30791654;30703665;32679436;34702440;30791653;33038257;31211028;33929518;32358208;31160239;34677631;30192874;37280552;33431246;29868869;34635027;34850182;34063672;37730408;39317011;34104970;32374694;314…	26450550;26469671;26811353;20097354;19282148;27562412;20439592;27543564;22311962;24569565;28167683;12198274;27401102;25332459;27928577;28038364;21325144;11491412;19635735;26478904;25143298;27669093;27592270;26284721;26348249;27733354;27077789;19836925;17553635;12958120;26244921;27296866;17606835;25511118;24029165;16880445;27613952;27141841	877	38	10.1001/jamapediatrics.2017.1488
28661551	2017	Uterine Malformations: An Update of Diagnosis, Management, and Outcomes.	Bhagavath, Bala;Ellie, Greiner;Griffiths, Kara M;Winter, Tom;Alur-Gupta, Snigdha;Richardson, Carter;Lindheim, Steven R	Obstet Gynecol Surv	No	2.51033	No	4.25	1.69301	2.8859	80.8	1	0	0	0	1	0.75	38934264	No	40217827;30191416;36595101;31080753;36939257;38703168;30977223;29270306;39439733;31755672;36368856;37576426;39335698;34155736;32322536;39922121;32904596;34597219;32898287;40041265;31266634;34008393;38197956;31446900;36217037;38934264;38034112;33421810;39182571;29725444;32676285;38964365;32387292;40016268	24050215;18439594;10659922;10839976;19484353;17495638;8458914;20052665;19338203;25852048;11933661;21344627;21830244;27273803;26649011;26155531;20723266;16959810;23880349;12808675;8694080;17470591;22417666;26435865;22020009;16284062;8828424;26148785;21733036;24773088;3371491;9262258;22906151;7716288;25455533;17359527;17182166;20864409;22231013;1522183;27235766;24531406;9402295;21727142;16650419;25…	34	146	10.1097/OGX.0000000000000444
28661868	2016	Challenge of α<sub>1</sub>-antitrypsin deficiency diagnosis in primary care.	Ye, Qian;D'Urzo, Anthony D	Can Fam Physician	Yes	0	No	0	1.01144	0.966587	0	1	0	0	0	1	0.05		No		17671403;24267358;24125824;22761482;15340581;26341117;22536580;24507959	0	8
28663941	2017	Small Bowel Volvulus: A Case Report.	Patial, Tushar;Chaddha, Sahil;Rathore, Namit;Thakur, Vishal	Cureus	Yes	0.900269	No	1.25	1.38847	2.11824	46.3	0	0	0	0	-0.75	0.25		No	40755657;33054817;36777462;38800079;35149283;34223918;37001376;33561525;36741491;40995239	21512851;15451833;3727611;10372482;7244217;860919;5764212;1503517	10	8	10.7759/cureus.1281
28666497	2016	Paroxysmal Nocturnal Haemoglobinuria Type III Presenting as Portal and Mesenteric Vein Thrombosis in a Young Girl.	Sarwar, Shahzad;Chaudhry, Monazza;Ali, Natasha	J Coll Physicians Surg Pak	Yes	0.0753228	No	0.222222	2.95027	6.55742	3.7	1	0	0	0	1	0.05		No	38800784;36825787		2	0	215
28666509	2016	Ophthalmological Features of Machado-Joseph Disease.	Rana, Abdul Qayyum;Qureshi, Danial Tahir;Morshed, Mujtaba;Kachhvi, Zakerabibi M;Rana, Mohammad A;Qureshi, Abdul Rehman M	J Coll Physicians Surg Pak	Yes	0.069212	No	0.111111	1.60537	2.67926	3.4	1	0	0	0	1	0.05		No	40289053		1	0	227
28670187	2017	Nuclear Protein in Testis Midline Carcinoma Presenting in an Infant as a Pericardial Mass with Staging by <sup>18</sup>F-Fluorodeoxyglucose-positron Emission Tomography/Computed Tomography.	Perkins, Crystal;Pucar, Darko;McDonough, Colleen H;Williams, Hadyn T	World J Nucl Med	Yes	0.17972	No	0.375	2.08658	3.87801	8.9	0.333333	0.333333	0.333333	0	0	0.25		No	36219702;30453921;36687409	22896655;23912933;16435379;20951314;25688404;25247968;15483023	3	7	10.4103/1450-1147.207284
28673215	2017	The effect of a perioperative ketamine infusion on the incidence of chronic postsurgical pain-a pilot study.	Peyton, P J;Wu, C;Jacobson, T;Hogg, M;Zia, F;Leslie, K	Anaesth Intensive Care	Yes	0.802838	No	1.75	2.17977	4.11291	42.2	1	0	0	0	1	0.75	37391729;31775854;39702421	Yes	31107683;37391729;30716423;34413677;29361251;37971167;29123660;31775854;34032679;36993617;39702421;32125485;39338327;38614917	20861416;18952472;20966742;16094281;21773855;10704997;22021795;19402781;22471528;12864718;28259855;26674506;15621359;25689757;20554833;23411725;12578436;25142708;22415535;25378940;22826531;15264726;23881791;12966256;27956679;17667565;11873051;22445291;11376910;21965352;21889262;16051509;19923527;23340346;26501387;25887465;16698416;11460816;15105220	14	39	10.1177/0310057X1704500408
28679811	2017	Approximately One In Three US Adults Completes Any Type Of Advance Directive For End-Of-Life Care.	Yadav, Kuldeep N;Gabler, Nicole B;Cooney, Elizabeth;Kent, Saida;Kim, Jennifer;Herbst, Nicole;Mante, Adjoa;Halpern, Scott D;Courtright, Katherine R	Health Aff (Millwood)	No	22.1431	No	49.75	2.24675	4.28175	99.5	1	0	0	0	1	0.95	32815382;30099405;40531532;38378532;31271654;37171856;39903126;36137010;36805198;36935565;33587993;34116625;37199414;31050773;32726475;34284754;30699212;36754750;36180899;32227179;38740474;39348179;33730742;34461035;34062220;31825508	No	34350802;30537051;39132980;32560049;33452095;33919357;34984942;32815382;35416783;36395436;34087224;36001323;34632450;30715999;33629266;40026409;34982632;34184254;39145581;32526281;29341988;38462230;35445612;39695624;33666397;30099405;37249419;39413509;40531532;38378532;33395035;31026405;33822069;37734687;33190764;31271654;39126379;35941830;37171856;35346930;30486655;34393351;37780404;40229629;366…	18929686;26784775;22875386;28564570;20837950;20332506;16534034;24913043;18520637;18665428;7473323;9570174;8797430;17302654;21972306;20357283;15262666;27367547;2058868;15277279;15156835;19769699;28062339;16030281;10809468;26784769;15665319;18840840;11463076;10732933;22529233;11074777;24861560;21242368;16045420;17606961;10791278;11932474;15639046;21357911;3802833;9100721	398	42	10.1377/hlthaff.2017.0175
28690937	2017	An Unusual Case of Aortic Stenosis in Systemic Sclerosis.	Kagalwalla, Mustafa;Gupta, Medhavi;Malwi, Umme Haani;Hussain, Nazia	Cureus	Yes	0.0587792	No	0.125	2.1266	3.97889	3	1	0	0	0	1	0.05		No	33252390	17267515;18329539;4587746;19384239;24625565;20453602;16980717;18273492	1	8	10.7759/cureus.1303
28692365	2017	Robotic surgery in hip and knee arthroplasty.	Konan, Sujith;Maden, Carla;Robbins, Alex	Br J Hosp Med (Lond)	No	0.530288	No	0.75	1.41433	2.18341	28.8	1	0	0	0	1	0.25		No	37942217;32731999;37270445;31359265;34040804;40519408	19844772;27098321;28094736;22669549;24967115;19890680;21969424;25579802;27325369;20647164;22708108;15351410;21311869;22357571;12899545;1446455;17027537;16434522;17920481;17315770;12925626;23862069;26706836;22529080;10718057;18000945	6	26	10.12968/hmed.2017.78.7.378
28694539	2017	Visual symptoms and rapid cognitive decline: Heidenhain variant of Creutzfeldt-Jacob Disease.	Mahawish, Karim M;Kabban, Christopher;Wilson, Holly	N Z Med J	Yes	0.0816998	No	0.125	1.52999	2.47497	3.9	1	0	0	0	1	0.05		No	33436304		1	0
28724034	2017	Phototherapy with PUVA: Versatility and efficacy in dermatoses.	França, Tatiana Ferreira;Diniz, Alessandra Vieira;Silva, Ivanete Lopes da;Carvalho, Rafaella Rêllo Pinto Coelho;Lopes, Vanessa Knauf;Zanuncio, Virgínia Vinha	Rev Assoc Med Bras (1992)	Yes	0	No	0	0.75695	0.526316	0	1	0	0	0	1	0.05		No		27474030;27474029;15708946;10354063;15708945;26477326;19668937;23739710	0	8	10.1590/1806-9282.63.05.393
28724128	2017	Topical Corticosteroid Phobia in Atopic Dermatitis: A Systematic Review.	Li, Alvin W;Yin, Emily S;Antaya, Richard J	JAMA Dermatol	Yes	8.08924	No	15.75	1.94703	3.52624	96.8	1	0	0	0	1	0.95	38294181;38346422;35948589;38287323;33298043;31838180;31002539;32072618;37471446;33863347;38929585;32171815;34062017;39208411;39625401	No	38173936;32073313;38294181;39638516;31392785;35932609;37700424;38346422;37746794;40256068;35871680;35948589;39105474;35275399;33084105;38287323;30338542;33298043;39585960;30152555;36871253;39642372;30561009;35288275;38866599;31454113;36673623;32171558;35296492;32564976;39882399;34115370;33602868;35612864;30081700;35793471;36637151;29191418;36131640;31020600;37700403;37936715;40612058;37231354;386…	27608366;11720957;15131576;16815160;25752907;26240216;15968264;27333715;26512163;24696036;11676822;17498413;23021781;7459270;10809850;24099206;25174954;24813302;24171390;11096196;16426372;17224366;1191997;24720616;21507057;21671892;25895012;10354080;17062476;18925894;24146878;22747965	126	32	10.1001/jamadermatol.2017.2437
28742747	2017	A 50-year-old man with persistent hiccups.	Potter, Terence;Banks, Vanessa	JAAPA	Yes	0	No	0	0.663408	0.29052	0	1	0	0	0	1	0.05		No		26307025	0	1	10.1097/01.JAA.0000521147.40324.9b
28744418	2017	Lumbar Spinal Candida Glabrata Treated Without Surgical Intervention: A Case Report.	Schiedo, Ryan M;Lavelle, William;Sun, Mike H	Cureus	Yes	0.42703	No	0.625	1.4636	2.30761	23.1	0.75	0.25	0	0.216506	0.625	0.25		No	29772272;30136635;38153475;35356159;36448782	16297735;11462190;13710720;2749102;4903106;22911646;10424204;24860135	5	8	10.7759/cureus.1371
28746139	2017	The Impact of a Scholarly Concentration Program on Student Interest in Career-Long Research: A Longitudinal Study.	Wolfson, Rachel K;Alberson, Kurt;McGinty, Michael;Schwanz, Korry;Dickins, Kirsten;Arora, Vineet M	Acad Med	Yes	2.12635	No	3.375	1.58722	2.61925	76.3	1	0	0	0	1	0.5	34518257	No	40144096;35531349;32589550;30256251;30216101;32888210;28517108;40144076;37306619;33886424;32406859;36661758;29672942;35272969;33867089;30723119;36532387;37099328;31340963;36285877;37139209;40420126;37434383;39095809;32633847;34518257;39450036	22104052;1740860;20182113;12634219;27105721;2383337;25037264;20182115;15763861;24072121;20182116;24330695;12769197;14660432;20182114;20354389;26426074;25853690;847061	27	19	10.1097/ACM.0000000000001486
28746664	2017	What do Cochrane systematic reviews say about non-pharmacological interventions for treating cognitive decline and dementia?	Vilela, Vitória Carvalho;Pacheco, Rafael Leite;Latorraca, Carolina Oliveira Cruz;Pachito, Daniela Vianna;Riera, Rachel	Sao Paulo Med J	No	0.950185	No	1.75	1.84175	3.26084	48.3	1	0	0	0	1	0.75	37611012;39111876	No	32116255;32022697;32924554;37146891;30619031;35230906;32767834;31440055;30180764;30991668;37611012;39111876;35778870;32350012	24515630;15846613;19946870;27121704;22336813;21491398;15205295;24449085;18288936;24435941;12917907;23740535;11034735;18646159;12519587;14734594;15883310;22336826;24249541;12517232;28418065;27911489;25560977;10796544;22786527;19821370;24574061;25874613;16625572;28302633;19370678;17443563;24569873;17253573;12917999	14	35	10.1590/1516-3180.2017.0092060617
28755582	2017	Spectral Doppler ultrasound of peripheral arteries: a pictorial review.	Nuffer, Zachary;Rupasov, Andrey;Bekal, Neel;Murtha, Jacqueline;Bhatt, Shweta	Clin Imaging	No	0.356604	No	0.625	1.75264	3.03623	19	1	0	0	0	1	0.25	33555645	No	33555645;33800855;33444135;39569904;40309948	20489077;24062897;9152307;13790598;12238820;12525586;17881738;15696244;5907012	5	9	10.1016/j.clinimag.2017.07.007
28761565	2017	First Reported Case of Donor Related Candida Endophthalmitis after Descemet Membrane Endothelial Keratoplasty.	Thompson, Matthew;Carli, David	Open Ophthalmol J	Yes	1.09893	No	1.875	1.70621	2.91918	53.7	0.4	0.6	0	0.519615	0.1	0.5	30157050	No	36731080;32368689;32940829;34307431;30157050;31415815;31868845;31082349;32653314;33093320;33217327;33941590;36328542;30355718;35275016	19411972;23051906;17413963;25062335;22580430;24789459;20118788;19574899;26890665;25055150;27029023;25124791	15	12	10.2174/1874364101711010117
28777268	2017	Pediatric Life Support Update: 2015 American Heart Association Highlights.	Gill, Carson;Kissoon, Niranjan	Pediatr Emerg Care	No	0.0811769	No	0.125	1.53985	2.49982	3.9	1	0	0	0	1	0.05		No	32489669	23142199;23749445;26673558;19924027;21622996;24561563;7761219;20956230;5554942;20956229;8609351;22841610;1870250;24361455;19564271;3048894;1919695;19403232;23954664;20956221;21745533;26472989;11845547;23468997;26471384;23613256;24785780;22623717;18990478;15983248;24210887;25913022;23887237;13458865;23474390;11907287;19223113;12668300;16484906;24842846;25162514;22579678;19866506;21615299;26472854;…	1	82	10.1097/PEC.0000000000001219
28778632	2017	A Systematic Review of Current Surgical Interventions for Charcot Neuroarthropathy of the Midfoot.	Shazadeh Safavi, Pejma;Jupiter, Daniel C;Panchbhavi, Vinod	J Foot Ankle Surg	Yes	1.41838	No	2	1.41006	2.17266	63.1	1	0	0	0	1	0.75		No	32381318;40261225;30338697;29619844;31079611;33642205;40483034;36180194;36180192;29951266;32530758;38782510;39332758;33946005;35221218;34479784	23493775;19110157;21302582;21262577;22857961;17880869;18851815;25417055;19794167;19254506;23199855;19597899;20864361;19912716;18930414;18165111;23391628;23386765;18165115;22381342;24262671;17880868;17613388;25568417;22446167;22634068;23318099;22951022	16	28	10.1053/j.jfas.2017.06.011
28793129	2017	Clinical characteristics of women with gestational diabetes - comparison of two cohorts enrolled 20 years apart in southern Brazil.	Reichelt, Angela Jacob;Weinert, Letícia Schwerz;Mastella, Livia Silveira;Gnielka, Vanessa;Campos, Maria Amélia;Hirakata, Vânia Naomi;Oppermann, Maria Lúcia Rocha;Silveiro, Sandra Pinho;Schmidt, Maria Inês	Sao Paulo Med J	Yes	0.482476	No	1	2.07264	3.84287	26.2	1	0	0	0	1	0.5	30412096	No	30412096;35139578;29939270;31220964;31745957;33357251;37856706;35870228	26104417;25563325;26742932;24357209;27061677;25663190;22357187;8594834;24731475;21561659;25765668;26693435;6771926;27743978;23120759;8559516;27115820;26071759;11423494;24990684;25467618;27208336	8	22	10.1590/1516-3180.2016.0332190317
28795977	2017	Strategies for Supporting Physician-Scientists in Faculty Roles: A Narrative Review With Key Informant Consultations.	Lingard, Lorelei;Zhang, Peter;Strong, Michael;Steele, Margaret;Yoo, John;Lewis, James	Acad Med	No	1.25144	No	2.875	2.29735	4.4093	58.5	1	0	0	0	1	0.5		No	31827904;31363070;34973553;30474027;29312909;37008610;29310057;39922545;28952984;35115782;28817429;39543585;29502093;39257977;36149435;32840691;31135403;34495889;38454474;36747173;28767494;35700054;33870292	10835648;27351991;26483110;11821517;11368152;15667704;26764155;19318780;25689260;17565084;25881651;26222198;27332872;19459868;16174692;20004354;27434118;23632720;25760956;19506126;25542413;20212077;12639978;27355531;26509600;24667509;17258744;20854677;25814368;27490373;25274417;17414195;18820531;15851466;24650550;11176993;17208937;26426074;24072110;24667518;27254011;12090819	23	42	10.1097/ACM.0000000000001868
28818170	2017	Post-Chemotherapy Neuroblastoma-like Differentiation in Ewing Sarcoma of Humerus: Report of a Rare Case with Review of Literature.	Din, Nasir Ud;Qasim, Amna;Ahmad, Zubair	J Coll Physicians Surg Pak	No	0	No	0	0.68019	0.332822	0	1	0	0	0	1	0.05		No		9496833;9702862;2163356;16944972;12883251;22703924;9463579	0	7	2662
28818476	2017	Complex Anatomic Abnormalities of the Lower Leg Muscles and Tendons Associated With Phocomelia: A Case Report.	Hodo, Thomas;Hamrick, Mark;Melenevsky, Yulia	J Foot Ankle Surg	Yes	0.233478	No	0.25	1.07077	1.31737	11.9	1	0	0	0	1	0.05		No	37556576;40904645	1433232;3805096;25293700;16221464;20979149;16876415;19921660;5902799;21374727;27100829;2912622;22009507	2	12	10.1053/j.jfas.2017.06.008
28829518	2017	Cost of opioid-treated chronic low back pain: Findings from a pilot randomized controlled trial of mindfulness meditation-based intervention.	Zgierska, Aleksandra E;Ircink, James;Burzinski, Cindy A;Mundt, Marlon P	J Opioid Manag	Yes	0.383588	No	0.875	2.28109	4.36832	20.6	1	0	0	0	1	0.5		Yes	37832078;38776171;30538532;31808529;33251471;36793462;36425419	18164449;22146287;23009599;11124730;6450426;21879945;26968850;22786448;20083827;20640116;10710848;15711224;18343858;25350474;26591905;17408341;19565683;27267151;7042457;17173003;12642770;21482846;7649463;24491075;18717510	7	25	10.5055/jom.2017.0384
28837725	2017	Comparison of Output Volume Thresholds for Drain Removal After Selective Lateral Neck Dissection: A Randomized Clinical Trial.	Tamplen, Matthew L;Tamplen, Jesse;Shuman, Elizabeth;Heaton, Chase M;George, Jonathan R;Wang, Steven J;Ryan, William R	JAMA Otolaryngol Head Neck Surg	Yes	0.860953	No	1.25	1.45188	2.27807	44.7	1	0	0	0	1	0.5	33588915;32516811	Yes	40782949;33588915;35481318;39989099;36629932;32516811;29907428;35434322;35272352;39118914	28050201;14119593;27470116;17917771;26717874;22449723;16954994;12169916;8257225;20359568;3790286;2042093	10	12	10.1001/jamaoto.2017.1414
28839319	2017	Spinal cord injury without radiographic abnormality (SCIWORA) in adults: A report of two cases.	Khan, Adil Aziz;Mahmood, Shafaq;Saif, Tayyaba;Gul, Aleesha	J Pak Med Assoc	Yes	0.253447	No	0.5	1.9728	3.59119	13.1	1	0	0	0	1	0.05		No	40742234;33174041;32577272;30657112	12669091;9713926;11005416;16122000;27448661	4	5
28839331	2017	Comparison of patients satisfaction levels in public and private tertiary care centres.	Ghazanfar, Ali;Idress, Ibrahim Nasir;Zia, Zeeshan;Munir, Nawal;Maryam, Saania	J Pak Med Assoc	Yes	0.9384	No	1.5	1.59846	2.64758	47.8	1	0	0	0	1	0.5	34929808	No	37748095;32538922;38238699;34472156;40745876;33029454;35340758;34929808;33381957;38406780;38827677;40086917	27110101;27437127;27190859;26124643;22345130;22252184;26042751;19184691;27490358;21873465;11386893;27195784;12534760	12	13
28842088	2017	Comparison of Completion Rates for SF-36 Compared With SF-12 Quality of Life Surveys at a Tertiary Urban Wound Center.	Kim, Paul J;Kumar, Anagha;Elmarsafi, Tammer;Lehrenbaum, Hannah;Anghel, Ersilia;Steinberg, John S;Evans, Karen K;Attinger, Christopher E	J Foot Ankle Surg	Yes	0.382833	No	0.75	1.95908	3.5566	20.5	1	0	0	0	1	0.5		Yes	33709191;30880455;40775569;33079177;40358503;35360628	27052155;12941717;10441043;18779946;8026281;1299467;8450681;11124729;11184958;11073178;16752167;9817135;19115435;11113684;3066604;1285753;10895845	6	17	10.1053/j.jfas.2017.05.001
28842089	2017	Experimental Comparison of the Clinical Measurement of Ankle Joint Dorsiflexion and Radiographic Tibiotalar Position.	Dayton, Paul;Feilmeier, Mindi;Parker, Kalani;Otti, Riane;Reimer, Rachel;Kauwe, Merrell;Eisenschink, Jake;Wolfe, Joshua	J Foot Ankle Surg	Yes	0.959502	No	1.25	1.30276	1.90217	48.7	1	0	0	0	1	0.5	35512083;30083236	Yes	35512083;30083236;34384278;31735266;30654661;37131318;39711629;36841577;33724965;37307763	21957272;25026482;3362980;12089500;2768325;15241140;18796860;18701029;28029643	10	9	10.1053/j.jfas.2017.05.008
28845836	2017	My best choice after a round trip from illness.	Tommasi, Chiara;Pellegrino, Benedetta;Quaini, Federico;Musolino, Antonino	Acta Biomed	Yes	0	No	0	0.748666	0.505435	0	1	0	0	0	1	0.05		No			0	0	10.23750/abm.v88i2.5777
28851498	2017	Point-of-care ultrasound leads to diagnostic shifts in patients with undifferentiated hypotension.	Shokoohi, Hamid;Boniface, Keith S;Zaragoza, Michelle;Pourmand, Ali;Earls, James P	Am J Emerg Med	Yes	1.5534	No	3.25	2.09219	3.89214	66.3	1	0	0	0	1	0.75	32948563;33197258;32417007;36577931;33482873	No	29290507;32948563;33197258;29978220;31237528;35444920;34966916;32417007;31174659;36162913;36577931;30879850;38240507;33637275;33482873;33105180;37437384;32728321;29877876;36381376;30696496;35237370;39641540;31262417;33730745;31198281	26575653;21906201;15286547;19945597;26575658	26	5	10.1016/j.ajem.2017.08.054
28858952	2018	Substance Use Education in Schools of Nursing: A Systematic Review of the Literature.	Smothers, Zachary;Reynolds, Victoria;McEachern, Mark;Derouin, Anne L;Carter, Brigit M;Muzyk, Andrew	Nurse Educ	Yes	2.57829	No	4.71429	1.82845	3.21603	81.5	1	0	0	0	1	0.75	36951342	No	38129903;38015578;32431303;34363429;33676859;34839300;32976255;33705253;38015577;40586630;36478635;36951342;34231303;31584480;32130416;32763015;36857550;36094441;31358464;32257732;37003088;38015575;30672845;35278939;34310421;35419741;36288441;36317787;39944392;31934617;33674539;31478962;39356587	9167406;26340571;17643558;25200633;27049621;22133485;26950837;19476029;17785645;11214850;1045241;26747315;19622512;15494962;22640766	33	15	10.1097/NNE.0000000000000449
28873483	2017	A rare case of amelanotic anorectal melanoma.	Negbenebor, Nicole A;Feller, Edward	R I Med J (2013)	Yes	0.190604	No	0.25	1.31162	1.92451	9.5	1	0	0	0	1	0.05		No	32979823;31687116		2	0
28876424	2017	Evaluation of medical interns' attitudes towards relevant aspects of medical practice.	Alves, Áquila Talita Lima Santana;Alves, Fernando Vinicius;Melo, Enaldo Vieira;Oliva-Costa, Edméa Fontes de	Rev Assoc Med Bras (1992)	Yes	0.109727	No	0.125	1.13919	1.48987	5.3	1	0	0	0	1	0.05		Yes	31800898	9629698;17269947;23989569;22392317;11070513;15289522;12654122;24896278;4850693;20339730;22515310;12974840	1	12	10.1590/1806-9282.63.06.492
28882939	2017	Wasp sting induced STEMI with complete coronary artery occlusion: a case of Kounis syndrome.	Cross, Benjamin;Choudhury, Tawfiqur Rahman;Hindle, Mark;Galasko, Gavin	BMJ Case Rep	Yes	0.539834	No	1	1.85242	3.28775	29.3	0.4	0.6	0	0.519615	0.1	0.25		No	40172633;36937630;35315408;36623279;30599216;35891761;31194889;35145646	25785934;24009225;17493502;22727167;20206392;23490289;7648650;24310798;25465208;19327932;24044016;9563993;14632354;1793697;25173339	8	15	10.1136/bcr-2017-221256
28886529	2017	Peroxisome proliferator-activated receptors as therapeutic targets for heart failure.	Abushouk, Abdelrahman Ibrahim;El-Husseny, Mostafa Wanees Ahmed;Bahbah, Eshak I;Elmaraezy, Ahmed;Ali, Aya Ashraf;Ashraf, Asmaa;Abdel-Daim, Mohamed M	Biomed Pharmacother	No	1.40964	No	4.125	2.92627	5.99467	62.9	0.333333	0.333333	0.333333	0	0	0.5		No	32361967;32105947;30926892;29755576;37544284;39595155;29225614;35067839;35342448;29526571;37171724;37932968;34094822;32673708;30196308;29678609;31279153;34243607;32502636;40536211;33880052;33512632;32140895;29789980;33844173;33992064;30171848;29490017;30349478;33793805;31915683;33988807;35213959	15120808;18187461;19503102;14519432;12486112;8594891;9922372;17353509;18037994;23989714;26583150;10887055;10602338;17823261;4263005;19038972;9070564;20086077;16009788;17823655;25192828;17587386;16007095;27110236;21775285;10198181;26596802;22691880;23740216;20739195;18287212;2180593;17543901;23741057;11867819;19041764;9209701;25987964;8376698;11818483;22960640;1324435;19131364;16301359;2952703;980…	33	154	10.1016/j.biopha.2017.08.083
28891367	2018	Effect of Foeniculum vulgare (fennel) on symptoms of depression and anxiety in postmenopausal women: a double-blind randomised controlled trial.	Ghazanfarpour, Masumeh;Mohammadzadeh, Fatemeh;Shokrollahi, Paymaneh;Khadivzadeh, Talat;Najaf Najafi, Mona;Hajirezaee, Hamidreza;Afiat, Maliheh	J Obstet Gynaecol	Yes	1.72583	No	3.14286	1.82107	3.19879	69.8	0.666667	0.333333	0	0.288675	0.5	0.75	33465795;40628163;35339396	Yes	30156931;34745920;32491286;31466381;33643086;30671411;31630610;31185113;33465795;38312763;29765930;30671414;40658542;31080784;35420287;36576445;40350525;40628163;38522005;33725577;36792552;35339396	20833488;12851275;1599592;9203229;25149087;19223131;14749241;27455241;25050308;6880820;25369831;11910617;27462550;12816545;19948385;18325093;15939837;15668601;9350957;11485114;22305793;16373244;26425992;19660977;26471215;12117397;23663094;22612616;12941676	22	29	10.1080/01443615.2017.1342229
28892965	2017	Dunbar Syndrome-A Rare Cause of Foregut Ischemia.	Sunkara, Tagore;Caughey, Megan E;Zhen, Kevin Cai;Chiong, Brian;Gaduputi, Vinaya	J Clin Diagn Res	Yes	0.429084	No	0.625	1.45659	2.28995	23.2	1	0	0	0	1	0.25		No	32185509;31439561;32944445;31925730;33555480	26148079;24428284;24349891;14083857;25896451;27095474	5	6	10.7860/JCDR/2017/28142.10267
28892983	2017	Transient Thyrotoxicosis in Molar Pregnancy.	Virmani, Samarth;Srinivas, Sujatha B;Bhat, Rama;Rao, Raghavendra;Kudva, Ranjini	J Clin Diagn Res	Yes	0.434548	No	0.875	2.01359	3.69401	23.5	1	0	0	0	1	0.25		No	35136736;31949957;37233673;40361325;34837900;40901235;30167379	22130490;19369669;7566847;12800544;16864152;10985885;4346220;18726107;12681878;17516969;12196865;14687748;944541;12018675;17304028	7	15	10.7860/JCDR/2017/28561.10133
28903850	2017	Comparison of Oxacillin and Cefoxitin for the Detection of mecAGene to Determine Methicillin Resistance in Coagulase Negative Staphylococci(CoNs).	Shah, Dania Aijaz;Wasim, Shehnaz;Abdullah, Farhan Essa	J Coll Physicians Surg Pak	Yes	0.0626151	No	0.125	1.99632	3.65049	3.1	0.5	0	0.5	-0.433013	0.25	0.05		No	37520455	24622101;10565931;20525989;16553867;25147650	1	5	2685
28914678	2017	Update: Topical Antimicrobial Agents for Chronic Wounds.	Sibbald, R Gary;Elliott, James A;Verma, Luvneed;Brandon, Alisa;Persaud, Reneeka;Ayello, Elizabeth A	Adv Skin Wound Care	No	0.795197	No	1.375	1.72913	2.97696	41.9	1	0	0	0	1	0.25	32567234;38648246	No	34440572;31420266;37771391;36630111;33129410;35335861;37300859;34473541;32567234;40801763;38648246	24408354;22619242;26061489;25502975;22994382;27040598;16711173;23289876;21242737;22074499;25903814;25058087;25178020;20471135;28252341;24832784;24521848;19717855;25899057;27021482;27094360;26375950	11	22	10.1097/01.ASW.0000524471.28441.b9
28914682	2017	Refractory Ulcerated Necrobiosis Lipoidica: Closure of a Difficult Wound with Topical Tacrolimus.	Ginocchio, Luke;Draghi, Lisa;Darvishian, Farbod;Ross, Frank L	Adv Skin Wound Care	Yes	0.524348	No	0.75	1.43035	2.2238	28.4	1	0	0	0	1	0.05		No	31115996;35027265;31606946;38542454;31115989;38648239	15886669;1802895;16919034;15099394;9236518;21577369;15533073;9141363;14759079;18056597;3372792;5938218;14996128;15787840;22837927;331372	6	16	10.1097/01.ASW.0000521867.98577.a5
28928345	2017	Clinical medical education in rural and underserved areas and eventual practice outcomes: A systematic review and meta-analysis.	Raymond Guilbault, Ryan William;Vinson, Joseph Alexander	Educ Health (Abingdon)	Yes	0.894188	No	1.75	1.95708	3.55157	46.1	1	0	0	0	1	0.25		No	37297587;34554947;39991060;40386473;32047393;32448195;36345021;30776050;30033480;34204070;37563712;31418478;31627749;38551150	15356300;20354366;3373497;22086818	14	4	10.4103/efh.EfH_226_16
28934771	2017	Stimulating the clinical academics of tomorrow: a survey of research opportunities for medical students in New Zealand.	Al-Busaidi, Ibrahim S;Wells, Cameron I	N Z Med J	No	0.989807	No	1.5	1.51545	2.43831	49.8	1	0	0	0	1	0.25		No	40830863;34457505;35602182;36762881;33688469;31324236;33829667;29463683;33633878;34346899;35115782;33110639		12	0
28936010	2017	Dextromethorphan in Cough Syrup: The Poor Man's Psychosis.	Martinak, Bridgette;Bolis, Ramy A;Black, Jeffrey Ryne;Fargason, Rachel E;Birur, Badari	Psychopharmacol Bull	Yes	1.60431	No	3.125	1.94788	3.52836	67.4	1	0	0	0	1	0.75		No	29205946;37650682;35623124;37147328;34025478;38656298;35670336;34427950;33713149;38272671;30872161;33441070;31567601;34158301;34352333;36672631;33886527;39976040;35693139;31812232;39753518;39372833;32236409;34151816;32871113	16151560;27814836;1503667;24678061;26826604;20966137;11596695;21324299;23697457;16318953;15992576;22537430;21740139	25	13
28944709	2018	The cardiometabolic effect of current management of polycystic ovary syndrome: strategies of prevention and treatment.	Baldani, Dinka Pavicic;Skrgatic, Lana;Ougouag, Roya;Kasum, Miro	Gynecol Endocrinol	No	0.787608	No	1.85714	2.35795	4.45269	41.5	1	0	0	0	1	0.5		No	30371046;33109277;33492547;33334002;34633275;35840354;29600728;34987599;35831955;39101077;39462252;30851546;38140328	25818277;9403323;25416201;20156067;20591140;15070917;15802316;9010389;16199429;15745936;15229206;14557435;25591984;23846820;27795706;25333031;12519844;24092832;15331545;15033400;23148192;14725687;14594113;24240117;18927072;14671186;19890022;26479434;17261574;27510481;14711538;22296306;15879361;10999803;8425485;18691705;10199797;23065822;27238626;15886247;17426085;24152688;14576245;19843067;147639…	13	62	10.1080/09513590.2017.1381681
28948128	2017	Raoultella Planticola: Bacteremia and Sepsis in a Patient with Cirrhosis.	Povlow, Michael R;Carrizosa, Jaime;Jones, Adriana	Cureus	Yes	0.319063	No	0.5	1.56709	2.56848	16.9	1	0	0	0	1	0.25		No	33473039;33823908;37182036;31971501	27147419;24733944;11411716;23574552;25285133;17446297;22096135;16792568;24855475	4	9	10.7759/cureus.1508
28954529	2018	The impact of empathy on burnout in medical students: new findings.	von Harscher, Heidi;Desmarais, Nathaly;Dollinger, Robert;Grossman, Seth;Aldana, Scarlett	Psychol Health Med	Yes	3.07519	No	5.28571	1.71883	2.96	85.4	1	0	0	0	1	0.75		No	33722144;38664799;39793690;33546199;40809412;36064517;31969851;32404095;30482027;33386247;34286222;38504859;32459443;30295048;38642476;36621960;32130687;40001154;39170081;35947090;32876265;33871756;29873177;39800684;31345077;30522265;33882935;34127334;35871377;33100035;31559561;36775761;37566168;38075429;38849794;39239459;39403560	16954486;21248604;17356983;27166866;19849901;22836852;20841530;20042833;12202278;22911330;27166863	37	11	10.1080/13548506.2017.1374545
28956988	2017	Recognition and nursing management of abusive head trauma in children.	Payne, Francesca Louise;Fernandez, Daphin Nazareth;Jenner, Lucy;Paul, Siba Prosad	Br J Nurs	Yes	0.349429	No	0.625	1.78863	3.12695	18.6	1	0	0	0	1	0.25		No	38790247;33924220;32105532;30266505;36673596	16289688;21965812;19056119;28076016;25316728;21954224;22033697;23622316;26299396;22025587;24803939;23079748;23940862;27384805;26130384;20065898;25501728;23478861;26718196;23920413;21450760;15342832;26998632;25803954;22578583;11239255;15123478;26720317;25616019;19403508;23850113;25771265	5	32	10.12968/bjon.2017.26.17.974
28962425	2015	Cannabis hyperemesis syndrome: A case report review of treatment.	Mahmad, Abdul I;Jehangir, Waqas;Littlefield, Jay M;John, Sujith;Yousif, Abdalla	Toxicol Rep	Yes	0.703338	No	1.3	1.84833	3.49969	37.6	0.5	0.25	0.25	0	0.25	0.25		No	31241817;30415738;37736461;40517066;28953512;40304055;34676325;31688799;26445382;39015607;28000146;28664257;34035677	21057076;19066071;11157422;24627591;25093286;17464661;8811275;15479672;12404551;19291829;22685471;22480624;20130993;24184696;22305024;22150623	13	16	10.1016/j.toxrep.2015.05.015
28969753	2017	Rheumatoid Arthritis Masquerading as Fibromyalgia.	Ali, Muhammad Armughan;Rehman, Marium;Saeed, Mohammad	J Coll Physicians Surg Pak	Yes	0	No	0	0.68019	0.332822	0	1	0	0	0	1	0.05		No			0	0	287
28971292	2017	Using Geriatric Assessment Strategies to Lead End-of-Life Care Discussions.	Baronner, Ashley;MacKenzie, Amy	Curr Oncol Rep	No	0.473004	No	1.375	2.90695	5.94597	25.6	1	0	0	0	1	0.5		No	29753102;34003481;31127403;35805005;37783588;37243995;31238518;34043439;36744590;34652806;35130040	7183759;11786579;27244674;26784775;6704925;26123351;17298269;24276775;7424938;7474243;9317184;21810685;26231807;17890348;6880820;1991946;23351064;1202204;20644190;17855074;10884501;20818875;7165009;6846631	11	24	10.1007/s11912-017-0631-4
28978575	2017	Imaging of foreign bodies: a radiological conundrum.	Thomas, Michael;Mumith, Aadil;Ghani, Yaser	BMJ Case Rep	Yes	0.129457	No	0.125	0.965568	1.05219	6.3	1	0	0	0	1	0.05		No	30046501	20100917;7091533;1732094;2288801;5799843;12740473	1	6	10.1136/bcr-2017-219706
29017332	2017	Shared decision making in mental health: the importance for current clinical practice.	Alguera-Lara, Victoria;Dowsey, Michelle M;Ride, Jemimah;Kinder, Skye;Castle, David	Australas Psychiatry	No	2.63636	No	4.875	1.84914	3.27948	82	1	0	0	0	1	0.75	33303445;29944712;31175448	No	29858927;36148522;33303445;38030868;32796187;34708821;30852435;29944712;34803780;35300633;29082439;30862219;34144685;37550559;38800355;37823392;32902078;34179415;36901624;38071586;38553687;32994799;39527824;34369801;33680364;34561068;32769870;29970848;33906481;34636025;35767691;31612578;30811094;31175448;32774442;37704913;36867984;33515136;36164774	19898985;17766569;21722027;19678946;27216905;25005924;26155899;27799749;16968364;16429248;25056768;27198483;27258096;24886121;27061376;25772762;22618581;20452053;25756970;25726010	39	20	10.1177/1039856217734711
29019723	2017	Accidental hanging injuries in children: recognition and management.	Paul, Siba P;Paul, Ruby;Heaton, Paul A	Br J Hosp Med (Lond)	No	0.0691167	No	0.125	1.80853	3.17712	3.4	1	0	0	0	1	0.05		No	37496475	25623192;15138959;17650549;25447037;22013258;24094721;1737114;23622574;23204911;11565991;20587554;20930979;9346000;25310372;17367911;24933455;19131866;27782939;12777593;9169896;20222367;28850052;23630051;23294920;18334801;9368251;15559230;2302638;21449873;22940895;27162110;21335585;76115;16503334;26838185;22408679;15985296	1	37	10.12968/hmed.2017.78.10.572
29019726	2017	Dilemmas in the management of venous thromboembolism in older patients.	Shakeel, Musfira;Thachil, Jecko	Br J Hosp Med (Lond)	No	0.0688592	No	0.125	1.8153	3.19417	3.4	1	0	0	0	1	0.05		No	36335519	23953909;24330554;24643601;27752629;18086925;23186603;22884176;26780736;18812453;16581406;14600000;19503778;22487204;11112234;19481781;27377285;17433897;20629943;24782507;15210384;16950187;11020391;15271117;20662869;24786913;27556937;18838576;18686736	1	28	10.12968/hmed.2017.78.10.552
29028517	2017	Effect of carbamazepine and oxcarbazepine on serum neuron-specific enolase in focal seizures: A randomized controlled trial.	Maiti, Rituparna;Mishra, Biswa Ranjan;Sanyal, Soham;Mohapatra, Debadatta;Parida, Sansita;Mishra, Archana	Epilepsy Res	Yes	0.797121	No	1.75	2.1954	4.15232	41.9	1	0	0	0	1	0.5	33641195;39826304	Yes	33101467;35363878;38192780;40495047;31828792;36124359;33641195;35411571;33029959;33851561;37862918;38203674;32210762;39826304	7783877;6317805;11207795;20196795;1744641;18719996;9595992;8635421;15380560;7044473;11166790;12091467;10431771;22417223;9578017;10908900;18595663;12428025	14	18	10.1016/j.eplepsyres.2017.10.003
29059263	2017	Effect of Financial Incentives on Glucose Monitoring Adherence and Glycemic Control Among Adolescents and Young Adults With Type 1 Diabetes: A Randomized Clinical Trial.	Wong, Charlene A;Miller, Victoria A;Murphy, Kathryn;Small, Dylan;Ford, Carol A;Willi, Steven M;Feingold, Jordyn;Morris, Alexander;Ha, Yoonhee P;Zhu, Jingsan;Wang, Wenli;Patel, Mitesh S	JAMA Pediatr	Yes	2.39614	No	7	2.92136	5.98229	79.6	1	0	0	0	1	0.95	40094638;39110546;31387970;30833375;31271239;31415651;38884967;37294420;32864990;32357109;35963508;35777732;31701566;33491116;33212205	Yes	32029639;36749452;40094638;30076905;33052121;34938070;39110546;37518086;34403802;34301166;39334364;34596867;35793607;31387970;31851224;36711634;30833375;31289193;31271239;31415651;33288647;34635459;38884967;39494781;37294420;30924902;36612907;33173886;33981997;32864990;32357109;32002682;35343903;34866879;35267141;33620330;35963508;32116454;35777732;31701566;30031502;31289191;31863541;33288458;364…	27566535;19884476;23378621;22934330;25687140;22877814;24612905;22525113;24518532;16682872;20587726;20489639;23076949;26203061;27198235;24373390;12058006;15983308;25537706;28011064;24522623;1613115;14519573;26717440;12403857;26881417;23699750;25998289;22431674;25970009;10977043;26361753;23295170;25407592;16915542;26807004;25216661;24013966	56	38	10.1001/jamapediatrics.2017.3233
29065020	2017	Personalized Video Feedback and Repeated Task Practice Improve Laparoscopic Knot-Tying Skills: Two Controlled Trials.	Abbott, Eduardo F;Thompson, Whitney;Pandian, T K;Zendejas, Benjamin;Farley, David R;Cook, David A	Acad Med	Yes	0.990242	No	1.625	1.64101	2.75484	49.8	1	0	0	0	1	0.25	39442366;38243255;35989130	Yes	35105574;39938917;30023378;40269848;39442366;38687803;38243255;29065017;35989130;33466531;37743743;29289390;30044283	23270921;15383395;27862153;24910566;22884087;25703737;21330808;19642147;16013622;22910161;27515838;20078756;20520049;21900138;20951630;19375095;22225647;18612727;24037563;20173196;18230092;22503527;23032751;21178809;15006577;23712700;26173550;17060139;23624247;21512370;21637099;21227563;25800297;22938677;24528461;26505098;21338965;22973257;8284175;25072533;24018083;18823514;10480833;22150198;1657…	13	46	10.1097/ACM.0000000000001924
29067826	2018	Yellow Nail Syndrome Presenting With a Pericardial Effusion: A Case Report and Review of the Literature.	Soong, Laura C;Haber, Richard M	J Cutan Med Surg	No	0.129653	No	0.142857	1.10184	1.51902	6.3	1	0	0	0	1	0.05		No	35600028	19373089;22145234;11805000;9401896;3608607;6835556;18403655;23236323;7727146;3772877;26257383;1567111;27551950;8956479	1	14	10.1177/1203475417738970
29079241	2017	Ankle Fracture Associated With Rupture of the Achilles Tendon: Case Report and Review of the Literature.	Elmajee, Mohammed;Rafee, Asan;Williams, Tolupe	J Foot Ankle Surg	No	0.576385	No	1	1.73495	2.99163	31.2	1	0	0	0	1	0.25		No	32095294;32354520;40934349;35041080;39361776;30804713;34019489;33631990	9506804;20797880;11972082;3757366;25441273;11008868;8368428;16872521;21368066	8	9	10.1053/j.jfas.2017.05.043
29093128	2017	Visual Diagnosis: The Case of the Balding Preschooler.	Abubucker, Somya;Cohen, Bernard A	Pediatr Rev	No	0	No	0	0.735087	0.471204	0	1	0	0	0	1	0.05		No		20674888;25894516;19678603;21797657;24778525;24636654;25128118;24049966;10815046;27223249	0	10	10.1542/pir.2016-0143
29095172	2018	"The Questions Shape the Answers": Assessing the Quality of Published Survey Instruments in Health Professions Education Research.	Artino, Anthony R;Phillips, Andrew W;Utrankar, Amol;Ta, Andrew Q;Durning, Steven J	Acad Med	No	3.4538	No	6	1.73722	3.00295	87.7	1	0	0	0	1	0.75		No	34480187;36806194;37425333;36548290;40253001;38844936;31671286;40216689;32068126;37153090;29977213;37345496;39758018;37405740;38737397;39960037;34052468;37170096;38190976;37865170;30391096;34178265;31354601;29485492;30245654;30376523;31570134;37589390;38525365;39576470;36817532;37040193;29270252;29210756;39236106;38633516;31417458;34093253;39242523;38528271;39837048;40718890	24404217;21829330;16423109;27777653;25054415;24661014;20037639;22722361;23010979;24454995;21955721;15012463;24294413;27532869;28051959;23348089;28029643	42	17	10.1097/ACM.0000000000002002
29098915	2018	Neuro-urological sequelae of lumbar spinal stenosis.	Gandhi, Jason;Shah, Janki;Joshi, Gargi;Vatsia, Sohrab;DiMatteo, Andrew;Joshi, Gunjan;Smith, Noel L;Khan, Sardar Ali	Int J Neurosci	No	0.607664	No	1.14286	1.88074	3.33815	32.8	1	0	0	0	1	0.5		No	31439453;35378938;39399222;33549525;40282919;37211758;37958499;40931131	10751293;6495024;18082461;19578346;8189277;19153571;28456675;26435805;8883210;18646419;20819454;3941352;22473471;25770729;26727925;18287604;9630153;21972188;17549525;15901123;11586140;2951612;8178234;17979083;20620984;11444993;20404954;7644261;8189659;20443745;21922287;16370302;28424050;21311394;2683093;20227646;8824015;9748686;7638662;24365318;19623467;27012647;10828926;2312537;339268;15082986;2…	8	58	10.1080/00207454.2017.1400973
29100831	2018	Treatment of Posterior Dislocation of the Mandibular Condyle With the Double Mitek Mini Anchor Technique: A Case Report.	Albilia, Jonathan B;Weisleder, Hillary;Wolford, Larry M	J Oral Maxillofac Surg	Yes	0.886793	No	1.14286	1.28875	1.95556	45.8	1	0	0	0	1	0.25		No	38544336;30839462;34518064;40721423;34408365;35221305;34391721;38390838	6951977;21195585;21676208;11829231;1402049;11732022;19804958;25483448;25483446;11709683;28610821	8	11	10.1016/j.joms.2017.09.017
29111794	2017	Problem-based learning: a review.	Bodagh, Neil;Bloomfield, Joyce;Birch, Patrick;Ricketts, William	Br J Hosp Med (Lond)	No	2.6176	No	3.75	1.43261	2.22949	81.9	1	0	0	0	1	0.75	36451448;39716179;33554701;33502276;36056389;37773837	No	40682032;36451448;40438361;40660193;39716179;33554701;40166064;39106480;39465835;34017543;40137654;36259073;33502276;31899597;36622744;36747223;39097789;36056389;33373002;38308302;37773837;40506562;35177063;36101806;38459551;33315939;37245347;37960818;38213498;38406652	12675949;21752076;18166729;21134203;17414193;27843831;11895240;26572094;26787081;10066213;28166769;8397613;11455717;10607275;21275726;17633946;6823214;15737138;25924150;18221268;12574050;10733712;19750271;26158325	30	24	10.12968/hmed.2017.78.11.C167
29111803	2017	DRESS syndrome triple whammy: sulfasalazine, amoxicillin and HHV-7.	Lang, Michelle;Fish, James;Covelli, Claudia;Schreiber, Benjamin E	Br J Hosp Med (Lond)	Yes	0.305248	No	0.375	1.22851	1.71501	16.1	0.666667	0	0.333333	-0.288675	0.5	0.05		No	39687296;32164921;33025080	18853032;22613858;23936716;7909645;6113258;21592453;19822481;15349041;20739682	3	9	10.12968/hmed.2017.78.11.648
29111813	2017	Reverse thoracoplasty.	Strickland, J R;Stevenson, I M;Buchan, K G	Br J Hosp Med (Lond)	Yes	0	No	0	0.663666	0.291169	0	1	0	0	0	1	0.05		No		23592156;22789591	0	2	10.12968/hmed.2017.78.11.654
29116303	2017	Non-invasive brain stimulation and computational models in post-stroke aphasic patients: single session of transcranial magnetic stimulation and transcranial direct current stimulation. A randomized clinical trial.	Santos, Michele Devido Dos;Cavenaghi, Vitor Breseghello;Mac-Kay, Ana Paula Machado Goyano;Serafim, Vitor;Venturi, Alexandre;Truong, Dennis Quangvinh;Huang, Yu;Boggio, Paulo Sérgio;Fregni, Felipe;Simis, Marcel;Bikson, Marom;Gagliardi, Rubens José	Sao Paulo Med J	Yes	0.99288	No	2.25	2.26614	4.33062	49.9	1	0	0	0	1	0.5	31983371	Yes	31111960;32528366;33862065;32641152;31510904;33401678;30681009;34501229;30660671;38042359;31983371;29713272;33344066;35721014;37828899;40808812;32710772;33024429	9474057;18303984;14677403;19363560;14991818;24046740;21459427;23050198;23813984;22037124;20395612;20946060;22011016;14977202;18096677;23101450;24346782;23867417;20159655;20648973;21902549;20435146;21777878;21164121;12849236;19695692;16254224	18	27	10.1590/1516-3180.2016.0194060617
29116311	2017	Cardiovascular emergencies in primary care: an observational retrospective study of a large-scale telecardiology service.	Marcolino, Milena Soriano;Santos, Thales Matheus Mendonça;Stefanelli, Fernanda Cotrim;Oliveira, João Antonio de Queiroz;E Silva, Maíra Viana Rego Souza;Andrade, Diomildo Ferreira;Silva, Grace Kelly Matos E;Ribeiro, Antonio Luiz	Sao Paulo Med J	Yes	0.429464	No	1	2.32848	4.48779	23.2	1	0	0	0	1	0.25		Yes	35195219;33027364;38738725;38896747;39828428;33797700;30632923;35857946	26953495;19826161;18573969;21561655;26039598;23247304;19838463;21808852;27096384;20563526;27167901;11674907;27849262;25657933;17400576;23425342;20730274;18853056;27733281	8	19	10.1590/1516-3180.2017.0090110617
29116313	2019	Solitary pancreatic metastasis from breast cancer: case report and review of literature.	Apodaca-Rueda, Márcio;Chaim, Fábio Henrique Mendonça;Garcia, Milena da Silva;Saito, Helena Paes de Almeida de;Gestic, Martinho Antonio;Utrini, Murillo Pimentel;Callejas-Neto, Francisco;Chaim, Elinton Adami;Cazzo, Everton	Sao Paulo Med J	No	1.30608	No	2.33333	1.78652	3.07972	60.1	1	0	0	0	1	0.75		No	33598075;34167983;35431494;39629800;33994746;36281523;34820242;37652771;35034893;39410568;30785528;31035903;38884538;36483803	11873667;24387226;1707119;16755123;19088939;21443119;17921109;25528209;9565122;9484937;16847716;19261257;11091705;1663074;22493384;21286894;16447487;7147359;21048832;19820422;12629061;10791233;25320654;15523224;6153071;23918083	14	26	10.1590/1516-3180.2017.0144260617
29116314	2017	What do Cochrane systematic reviews say about interventions for vitamin D supplementation?	Mateussi, Mariana Vendramin;Latorraca, Carolina de Oliveira Cruz;Daou, Júlia Pozetti;Martimbianco, Ana Luiza Cabrera;Riera, Rachel;Pacheco, Rafael Leite;Pachito, Daniela Vianna	Sao Paulo Med J	No	0.394757	No	0.875	2.21655	4.20564	21.2	1	0	0	0	1	0.25		No	34336027;39974838;32943415;38084153;36769641;33573262;34927388	23728680;21154382;23235623;15846704;15205295;25946084;27355911;28518221;24729336;20927753;19821446;21901702;26171904;28105733;17636784;27595415;26765344;24823922;21154396;24414552;27898998;27826955;19821349;20181782;22972103;24953955;27727382;26561037;22336810;17943890;28632857;10796394	7	32	10.1590/1516-3180.2017.0230150817
29116981	2018	The Hidden Curricula of Medical Education: A Scoping Review.	Lawrence, Carlton;Mhlaba, Tsholofelo;Stewart, Kearsley A;Moletsane, Relebohile;Gaede, Bernhard;Moshabela, Mosa	Acad Med	Yes	12.6058	No	21.5714	1.71122	2.94225	98.5	0	0	0	0	-0.75	0.75	40103191;40953883	No	34457773;32769473;36787519;35397920;30585812;30425051;31897249;35048446;37404692;29565211;36053217;38332636;40250263;40773789;40972131;36429519;40203564;39588038;40864368;34345196;34822055;40259347;36076223;40523732;37480066;35627711;40184532;29490529;33785691;37435723;40191242;38178107;30174469;31973827;30463787;33627102;36844228;38436621;37495259;38528901;39617619;39927518;39638569;40543375;375…	9125919;21918135;20206914;8949475;25693991;20881818;23154147;20101280;23092060;25113115;22534601;22013994;16729888;20178433;19140999;9580717;25674911;16193405;20003462;24330118;18830767;16704378;19328488;26313608;22483148;25792862;21350931;25113110;7945681;11559292;21838887;18608968;26034168;26505101;21050457;22448658;26896011;20854677;10353280;15582866;26052958;23874008;23799442;26129779;2627435…	151	88	10.1097/ACM.0000000000002004
29123444	2017	Imaging Findings of the Unusual Presentations, Associations and Clinical Mimics of Acute Appendicitis.	Demir, Mustafa Kemal;Savas, Yildiray;Furuncuoglu, Yavuz;Cevher, Tarik;Demiral, Serdar;Tabandeh, Babek;Aslan, Melisa	Eurasian J Med	No	1.03695	No	1.375	1.32601	1.96078	51.5	0	0	0	0	-0.75	0.5		No	30367212;31430494;36072651;37220593;40342364;32899081;34322332;32990348;31367227;35028238;36498581	24280148;25499400;24570122;19249733;26827736;24618561;17111123;15338358;12615997;15788584;23721142;10628463;25754942;24768334;27039327;24611767;21071371	11	17	10.5152/eurasianjmed.2017.17218
29129315	2018	Fixation Methods for Calcaneus Fractures: A Systematic Review of Biomechanical Studies Using Cadaver Specimens.	Dingemans, Siem A;Sintenie, Floris W;de Jong, Vincent M;Luitse, Jan S K;Schepers, Tim	J Foot Ankle Surg	Yes	2.37338	No	2.71429	1.14364	1.61664	79.4	1	0	0	0	1	0.75	35254460;36680654	No	38355011;38513373;35809779;30321926;30784538;31451428;31229383;35254460;36915544;34145821;40401282;34860733;36680654;36528297;36545854;31478393;40288301;39860351;36600634	23337705;19594045;18778674;27195736;19411451;15829215;17288090;17007974;9917631;20230701;24553886;15726080;21733448;10575722;24219899;27380398;11937863;27060127;10192023;10682732;10694021;19621070;24764050;16943483;25960057;15081321;22886972;8990030;17207443;10073587;24281853;21477551;9781770;16539902;15315879;9314150	19	36	10.1053/j.jfas.2017.05.042
29132478	2017	Treatment for Symptomatic Bacterial Vaginosis: ARandomized Controlled Trial.	Tariq, Nabia;Basharat, Ayesha;Khan, Danish Hassan;Fahim, Ammad;Khan, Mohammad Hisham	J Coll Physicians Surg Pak	Yes	0.137189	No	0.25	1.8223	3.21182	6.7	1	0	0	0	1	0.25		Yes	31638955;39463760	10908773;28522362;22509319;28697102;23243173;21976983;22529484;11127100;15757510;6600371;8355942;3494725;2193261;2381617;8841221;17989585;15750100	2	17	2743
29151999	2017	Mid-Term Outcomes After Open Reduction Internal Fixation of Proximal Interphalangeal Joint Dorsal Fracture-Dislocations Through a Volar, Shotgun Approach and a Review of the Literature.	Giugale, Juan Marcelo;Wang, Juntian;Kaufmann, Robert A;Fowler, John R	Open Orthop J	No	0.783389	No	0.75	0.957378	1.03155	41.3	1	0	0	0	1	0.25		No	39373668;30747021;31517516;32115092;32723048;38073412	25427554;9708370;18261660;22018477;2746119;9620177;15680573;17923310;15990207;14507519;17027798;10509268;20971582	6	13	10.2174/1874325001711011073
29152001	2017	Total Knee Arthroplasty In Patients With Parkinson's Disease- A Critical Analysis of Available Evidence.	Ashraf, Munis;Priyavadhana, Sruthi;Sambandam, Senthil Nathan;Mounasamy, Varatharaj;Sharma, Om Prakash	Open Orthop J	No	0.686067	No	1.25	1.82198	3.21101	36.7	1	0	0	0	1	0.5		No	31253390;32597816;35802778;36287105;38229869;39299006;34316612;40996522;31171425;33165682	3997953;9324179;16376267;24692615;7979942;9484345;2915005;21041803;19524782;8986567;8190408;21584277;10853054;26683785;23926733;20083007;15012169	10	17	10.2174/1874325001711011087
29152215	2017	Ozone therapy: an overview of pharmacodynamics, current research, and clinical utility.	Smith, Noel L;Wilson, Anthony L;Gandhi, Jason;Vatsia, Sohrab;Khan, Sardar Ali	Med Gas Res	No	8.02413	No	17.625	2.1965	4.15509	96.8	0	0	1	-0.866025	-0.5	0.75	34186281;32623524;37240135;36704931;33380583;33843663;37277813;33310665;37214227;39504084	No	34186281;36924601;33365176;32810649;33850922;35418764;37623283;33131033;36905208;32604902;30717203;37077119;38541068;35328829;36767415;31441861;34297937;36982352;38424863;36789645;33783943;40232043;38776166;40235405;36528282;40716833;34576108;38548043;38675163;35407884;32623524;32862036;39201987;35842709;32855851;34356480;32437014;31228871;39920533;35880042;33971067;34017203;39860053;39877112;378…	15841266;9149104;21772635;12118202;15102001;26687830;25699252;10945587;16288443;11797116;22105041;8239044;18537157;18338802;22796450;22470237;16198334;9883965;19260079;15257330;15770045;18274635;15992242;21923232;27560534;15570426;2129118;22963338;20188591;21575276;18925995;10741810;21194351;21284700;17927680;15841265;7600255;26543490;23376670;24600642;24111149;23215625;7635353;28315352;27734309;…	141	77	10.4103/2045-9912.215752
29152421	2017	Severe Acute Respiratory Distress Syndrome after Laparoscopic Appendectomy in a Young Adult.	Ologun, Gabriel O;Ridley, Daniel;Chea, Nhean D;Golden, Daniel;Lihau-N'Kanza, Anne;McPhail, Philip	Cureus	Yes	0.0748923	No	0.125	1.66906	2.82555	3.6	1	0	0	0	1	0.05		No	35718841	28116595;28036088;24309954;22797452;15166842;7842182;10793162;12441753;16236739	1	9	10.7759/cureus.1664
29152424	2017	Acquired Acrodermatitis Enteropathica: A Case Study.	Kelly, Steven;Stelzer, John W;Esplin, Nathan;Farooq, Ahsan;Karasik, Olga	Cureus	Yes	0.487291	No	1	2.05216	3.79125	26.4	1	0	0	0	1	0.25		No	38333677;33889411;31377720;39189285;35959711;39341512;36436008;38657779	26465901;26098577;11115789;24130605;27288087;20649716;23209782;21165302;17958805;17190629	8	10	10.7759/cureus.1667
29159007	2017	Acute Brachial Artery Occlusion in an Elderly Patient With Acute Myocardial Ischemia.	Ologun, Gabriel O;Bohan, Christian;Lau, Tiffany;Sultany, Mohammad;Trecartin, Andrew;Wolfe, Zachary;Marica, Silviu;Sampson, Lawrence;Ballehaninna, Umashankar	Cureus	Yes	0.0741048	No	0.125	1.6868	2.87026	3.6	1	0	0	0	1	0.05		No	36427028	23245604;10777242;27807307;6736118;560130;28567352;8447535;26350058;17223489	1	9	10.7759/cureus.1700
29164264	2017	Risks and Benefits of Salpingectomy at the Time of Sterilization.	Castellano, Tara;Zerden, Matthew;Marsh, Laura;Boggess, Kim	Obstet Gynecol Surv	No	0.387703	No	1	2.5793	5.12003	20.8	1	0	0	0	1	0.5	35728603	No	32534217;35912465;29935148;35728603;30170036;30716758;30087058;37137500	20497790;19827919;25046807;25162262;20154587;26556545;25256594;26742998;27810554;21109450;25004338;22921157;20733351;16872736;28232128;644422;8623843;25316178;18294997;27234430;28263747;26217598;28471535;23870241;17656616;11106717;25628372;23315066;17255760;28455082;20634209;22237781;24412119;23635669;28029807	8	35	10.1097/OGX.0000000000000503
29171577	2017	A case of Vogt Koyanagi Harada disease in a 16 year old girl.	Khan, Fahimullah;Zahid, Salman;Raza, Syed Shahmeer;Iqbal, Mustafa	J Pak Med Assoc	Yes	0	No	0	0.708923	0.405251	0	1	0	0	0	1	0.05		No		17763135;11336942;24440284;18569804;2000916;18834575;7377805;18039349;26600790;25014114	0	10
29174941	2018	Is Delayed Phase Computed Tomography Imaging Necessary After Blunt Renal Trauma in Children?	Fuchs, Molly E;Beecroft, Nicholas;Dajusta, Daniel G;McLeod, Daryl J	Urology	Yes	0.619242	No	0.857143	1.38418	2.17843	33.4	1	0	0	0	1	0.25		No	30470786;34991128;32674845;30293634;37989631;35282324	24907442;14676655;24368356;18046031;23404330;19223117;21217478;20410402;24857651;28233229;28484665;4814394;21256524	6	13	10.1016/j.urology.2017.11.017
29184797	2017	Etiologic classification, evaluation, and management of hematospermia.	Suh, Yiji;Gandhi, Jason;Joshi, Gunjan;Lee, Min Yea;Weissbart, Steven J;Smith, Noel L;Joshi, Gargi;Khan, Sardar Ali	Transl Androl Urol	No	1.15062	No	1.75	1.52092	2.4521	55.4	1	0	0	0	1	0.75	33053609	No	33053609;35633853;32577619;38129847;36585555;32293392;31364283;39475023;34900713;35789209;40129538;30903016;40696670;29938822	24114691;17445673;2804791;16834849;12439807;18242389;7685695;16218534;11828769;20334942;23452402;25625872;18271428;9366361;23283099;27072179;21512036;24872954;10469181;16133509;10851732;16625291;14627593;26977332;18690817;25168539;9089062;8460593;23401842;15989026;16615961;7118486;11914998;15246480;27520544;4138510;15700264;7401254;2265340;23845256;26494703;27157008;9294568;19605659;23708456;1088…	14	109	10.21037/tau.2017.06.01
29192303	2018	Association Between Ophthalmologist Age and Unsolicited Patient Complaints.	Fathy, Cherie A;Pichert, James W;Domenico, Henry;Kohanim, Sahar;Sternberg, Paul;Cooper, William O	JAMA Ophthalmol	Yes	1.51197	No	3.14286	2.07866	3.80039	65.3	1	0	0	0	1	0.75	32632788	No	30896732;30383166;34239086;38155372;34653968;32019824;33711430;32736349;34740896;36729815;30016176;30642235;31215973;37040112;34429317;36308101;36208891;32632788;37638078;38506483;33724453;30146001	16194644;2631700;20800185;24783705;20873673;16456204;25916627;20838125;28199477;16926561;21226384;21215554;21848463;12052124;26720141;8600895;17713305;1442857;19638765;27771761;24195197;26589549	22	22	10.1001/jamaophthalmol.2017.5154
29197841	2017	Haemorrhagic conversion of infectious myelitis in an immunocompromised patient.	Pohlen, Michael Stephen;Sunwei Lin, Jonathan;Wang, Kevin Yuqi;Ghasemi-Rad, Mohammad;Lincoln, Christie M	BMJ Case Rep	Yes	0.257115	No	0.5	1.94466	3.52025	13.3	1	0	0	0	1	0.05		No	39776771;36990723;32332224;39055723	7953606;1648419;22045269;12439578;6268757;25888194;19128163;9605393;9393195;16808820;18319155;8310822;27847660;19286864;10997560;24752988;16091508	4	17	10.1136/bcr-2017-221866
29201581	2017	Contrast Enhancement of Aneurysm Sac Post-Pipeline Treatment Interpreted as Recanalization.	Tsay, Annie J;Langan, Sara;Simon, Scott	Cureus	Yes	0.13303	No	0.25	1.87927	3.35543	6.5	1	0	0	0	1	0.25		No	33362681;37658197	25352582;26603030;21839961;27836654;23142024;24994828;15502126;18065510	2	8	10.7759/cureus.1732
29204604	2018	Hair Loss in a Young Child.	Pearson, Hadley;Cruse, Allison R;Jacks, Stephanie	JAMA Pediatr	Yes	0.247155	No	0.285714	1.15601	1.64554	12.7	1	0	0	0	1	0.25		No	35249691;40439138		2	0	10.1001/jamapediatrics.2017.4340
29213774	2012	Acquired hepatocerebral degeneration: A case report.	Listik, Clarice;Machado-Porto, Gislaine Cristina Lopes;de Oliveira, Maira Okada;Porto, Fábio Henrique de Gobbi	Dement Neuropsychol	Yes	0.248201	No	0.384615	1.54961	2.78859	12.8	1	0	0	0	1	0.25		No	38075631;23215772;25024574;28700067;36743746	17052946;21987319;12100372;11726085;18698265;18307260;4541913;8903385;10966695;7982643;8749990;11118272;12894264;12707065;19224314;9252084;16799948;10464140;18054700;20491897;21755129;15709133;7998773;14595482;1202204;18583413;8847990;18437544;15655841;5318075	5	30	10.1590/S1980-57642012DN06010010
29213796	2012	Vascular cognitive impairment in <i>Pemphigus vulgaris</i>: A case report.	Siqueira-Neto, José Ibiapina;Sales, Paulo Marcelo Gondim;Sobreira, Emmanuelle Silva Tavares;Limeira, Aline Miranda;Araujo, Heline Bessa;Dos Santos, Júnia Vieira;de Castro, José Daniel Vieira	Dement Neuropsychol	Yes	0.0784871	No	0.153846	1.96015	4.19479	3.8	1	0	0	0	1	0.05		No	29453873;38702904	22560136;22145661;15537526;21939410;22137235;17010755;16239182;12849365;22181577;21679871;17503139;8094895;17226743	2	13	10.1590/S1980-57642012DN06030014
29213801	2012	Systematic review of the literature on vitamin A and memory.	Fragoso, Yara Dadalti;Campos, Niklas Söderberg;Tenrreiro, Breno Faria;Guillen, Fernanda Jussio	Dement Neuropsychol	Yes	0.196534	No	0.384615	1.95699	4.18398	9.9	0.25	0.75	0	0.649519	-0.125	0.05	37952928	No	40557290;38397800;38669831;37952928;35509795	19308957;18071033;18941534;22352986;2656356;12604774;9883728;16623998;22470033;16507818;14529804;22689466;15305858;18171945;16757122;15129301;22434687;19903021;17001693;11959834;21672580;15897255;22193726;16688774;22325302;22075950;18987198;15380488;20077419;17573961;22316320;17125556;17314664;22591370;11696672;12421614;19209997;10521699;11487666;9165489;21603045;19497980;19490927;17330505;109853…	5	56	10.1590/S1980-57642012DN06040005
29227793	2018	Bilateral Traumatic Caroticocavernous Fistulas: A Case Report and Review of the Literature.	Leandro, Lorna;Dolci, Giovanni;Prabhu, Satheesh;Corkill, Rufus	J Oral Maxillofac Surg	No	0.21661	No	0.285714	1.31902	2.02626	11	1	0	0	0	1	0.25		No	30744702;36698535	20888773;12095813;12621297;16681087;18004961;3431702;8611323;5773469;3763135;3968564;3352876;22981525;3368818;19959773;17558454;16969673;4841872;7639656;19442908;3211314;25283722;23402868;7731502;24848187;17822873;7862961;12789591;23958350;22537135;24355148;21620709;15694161;24967298;28362925	2	34	10.1016/j.joms.2017.11.018
29229340	2018	An Unusual Case of Ureteral Perforation in Minimally Invasive Pedicle Screw Instrumentation: Case Report and Review of the Literature.	Fomekong, Edward;Pierrard, Julien;Danse, Etienne;Tombal, Bertrand;Raftopoulos, Christian	World Neurosurg	Yes	0.826009	No	1	1.21064	1.77313	43.2	1	0	0	0	1	0.5		No	31887462;39723292;30813220;33430625;30697534;33910802;36648989	28039550;19722824;13642113;5382638;706021;17160445;7233661;5642737;22592412;14300273;5007274;1404647;28479779;23293695;3779367;7090118;21172115;16599422;4279011;28427985;18469666;15699793;17332991;11257678;6766612;11740616;9932699;19127166;23053759;12120655;8508098;2731018;5642823;941354;19217352;4091051;3811085;13108695;5100875;18679097;15589424;8014995;9129639;24105384;18673041;12224434;1046874…	7	54	10.1016/j.wneu.2017.11.175
29236657	2018	Psoriasiform Hailey-Hailey Disease Presenting as Erythematous Psoriasiform Plaques Throughout the Body: A Case Report.	Ni, Jonathan;Gilbert, Kathleen E;Manalo, Ivie F;Wu, Jashin J	Perm J	Yes	0.225226	No	0.285714	1.26857	1.90841	11.5	1	0	0	0	1	0.25		No	34970303;31595434	10615129;1554604	2	2	10.7812/TPP/17-016
[truncated: 1,141 more rows]

## Sheet: Summary
Pub Year	Pubs by Year	Weighted RCR by Year	Median RCR by Year	Total Citations by Publication Year	Citations per Pub by Year		Citation Year	Total Citations by Year Cited		Overall Median RCR
2003	4	1.10754	0.259878	32	8		2004	1		0.475743
2004	1	0.0427707	0.0427707	1	1		2005	4
2005	2	1.87506	0.937532	62	31		2006	6
2006	2	5.60493	2.80247	186	93		2007	13
[truncated: 19 more rows]
