# Supplementary material for: Medical student research productivity and scholarly impact: A 20-year bibliometric comparison with medical residents
Source: PLoS One. 2026 Feb 23;21(2):e0343160. doi: 10.1371/journal.pone.0343160 (PMC12928410; doi:10.1371/journal.pone.0343160)
Supplement: S4 Appendix — Provided is our list of medical resident-authored articles indexed from PubMed and analyzed through the NIH iCite tool to generate the data presented in this manuscript. (XLSX) [file pone.0343160.s004.xlsx]

## Sheet: Data
PMID	Year	Title	Authors	Journal	Article	RCR	Provisional	Citations Per Year	Expected Citations Per Year	Field Citation Rate	NIH Percentile	Human	Animal	Mol/Cell	xCoord	yCoord	APT	Cited by Clin.	Clinical	Cited by PMIDs	Cited PMIDs	Total Citations	Total References	DOI
12584503	2003	The stubborn hip: idiopathic avascular necrosis of the hip.	Pajaczkowski, Jason A	J Manipulative Physiol Ther	Yes	0.22583	No	0.272727	1.20767	2.04818	11.5	1	0	0	0	1	0.25		No	23725488;17045100;21173629;25225469;26500365;17880724	3668552;8698720;10963165;8403643;9840635;10691998;7838810;7822393;9038111;10084218;10613162;9070523;10829173;7890797;9652502;8032562;8775115;10746477;1947298;8934485;10077138;9759810;8496201	6	23	10.1067/mmt.2003.13
12699373	2003	Longitudinal radioulnar dissociation.	Rozental, Tamara D;Beredjiklian, Pedro K;Bozentka, David J	J Am Acad Orthop Surg	No	1.01421	No	1.09091	1.07562	1.50753	50.7	1	0	0	0	1	0.5	17938924;17920972	No	15118054;30532298;15781356;21598077;17912539;33026602;17938924;25945299;23749217;37082909;25441569;20713279;17602027;37654765;18299026;28344525;31321373;25567738;39337216;16807736;28069142;24078536;15781357;17920972	3722223;14227963;8331111;11210945;10672812;1469008;9471063;20994136;11284572;10543602;6744728;7086100;1460062;7204446;7204447;500763;3731608;11205864;7962145;11721248;3343271;8727719;759438;8592266;9571415;7594288;9471065;8228070;7671463;3409602;7040402;11040299;9195426;7320039;8056963	24	35	10.5435/00124635-200301000-00009
12740146	2003	Elevated liver enzymes as an operative complication of gastric bypass surgery.	Saranita, Julie;Soto, Roy G;Paoli, Dan	Obes Surg	Yes	0.303887	No	0.454545	1.49577	3.22783	16	1	0	0	0	1	0.25	15130227	No	36084560;15802066;15130227;29189660;26323733;17311652;18825455;14627485;15650630;26363692	10792311;6507927;3086934;7611176;11868297;11315452;12568185;8623634;3436662	10	9	10.1381/096089203764467289
12745190	2003	Treatment of calcium channel blocker intoxication with insulin infusion: case report and literature review.	Marques, Maria;Gomes, Ernestina;de Oliveira, Júlio	Resuscitation	No	1.16528	No	1.63636	1.40426	2.85315	55.9	1	0	0	0	1	0.75	20956032;20956045;20956256;26477412	No	16930293;20956032;22669854;17724247;24713415;18655944;20956045;17544895;24826345;20956256;15811898;22545217;39991351;22949783;17622512;33226502;21862178;21563902;18387170;16732893;23685061;18568804;15898827;25283255;20956228;16946442;16119252;17288499;28687552;24002424;17482022;26477412;17724251;19945604;20814559;17855820	10894696;11290973;11386285;10465243;7600835	36	5	10.1016/s0300-9572(03)00026-1
12886867	2003	Sentinel lymph node biopsy in a young child with thick cutaneous melanoma.	Bisseck, Marc;Shen, Perry;Pranikoff, Thomas	Oncology (Williston Park)	Yes	0	No	0	1.06801	1.47636	0	1	0	0	0	1	0.05		No			0	0
12934787	2003	35-year-old woman with cough, fever, and anorexia.	Ensminger, S Allen;Regner, Kevin R;Froehling, David A	Mayo Clin Proc	Yes	0	No	0	1.39218	2.80368	0	1	0	0	0	1	0.05		No		6347450;6774200;7700289;6361557;6430087;11251027;401925;182420;7651007;2645124;1120541;8970939	0	12	10.4065/78.6.753
14620764	2003	Unprovoked periodontal hemorrhage, life-threatening anemia and idiopathic thrombocytopenia purpura: an unusual case report.	Owais, Zaidoon;Dane, John;Cumming, Christopher G	Spec Care Dentist	Yes	0.169008	No	0.272727	1.61369	3.71067	8.4	0.666667	0	0.333333	-0.288675	0.5	0.25		No	29854891;25317211;24433306;34562982;15368205;19832917	10676925;11883173;3461151;1825236;11757272;11604565;9838929;11913982;1724983;11493727;10594210;11961628;10942218;10847256;11913999;10676924;7595410;8537868	6	18	10.1111/j.1754-4505.2003.tb00291.x
15065618	2004	81-year-old woman with nausea, fatigue, and shortness of breath.	Cook, Rachel J;Young, Timothy J;McDonald, Furman S	Mayo Clin Proc	No	0	No	0	1.62103	3.49063	0	1	0	0	0	1	0.05		No		11172181;2204735;14500224;11560453;10392936;11923791;7741367;11160787;11668375;11155415;12444861;7629207;9715856;4037909;11791496;7401228;9324099	0	17	10.4065/79.4.533
15114412	2004	Clinical images of osteopathia striata.	Lee, Richard D	Pediatr Radiol	Yes	0.0294952	No	0.047619	1.61447	3.46272	1.9	1	0	0	0	1	0.05		No	22716240		1	0	10.1007/s00247-004-1183-y
15161945	2004	Phase IV trial evaluating the effectiveness and safety of dofetilide.	Guanzon, Anna V;Crouch, Michael A	Ann Pharmacother	Yes	0.390566	No	0.857143	2.19462	5.92867	21	1	0	0	0	1	0.5	19140909;28233630	Yes	35604806;33812835;19140909;24321897;16227057;29605013;22017595;24140591;24793679;25634399;17707659;16138956;23577423;17617063;37247098;28233630;27565970;38073307	12767648;11117910;12466506;12466507;11583910;12885102;11715827;11067793;11173316;1244564	18	10	10.1345/aph.1D465
15213313	2004	Reducing clinically significant gastrointestinal toxicity associated with nonsteroidal antiinflammatory drugs.	Jacobsen, Ryan B;Phillips, Beth Bryles	Ann Pharmacother	No	0.28	No	0.52381	1.87075	4.55205	14.6	1	0	0	0	1	0.25	16877048	No	16719779;20678471;17047140;16184416;17200681;16803424;16877048;18326539;37336337;23389111;15763411	7611589;9712107;10979111;7625622;7711618;9178671;8328732;10580457;9494149;8281875;11712925;9128319;12755551;11087881;10369853;10609815;8427584;18475724;10377455;9494148;11712924;12501230;2904006;9690725;12362101;11165992;2642448;8858742;2642450;12501222;11802750;2227772;10693877;2646087;12374519;8365485;8618582;8607484;2648824;9041264;7729275;12100776;12126815;3142593;12087138;8273981;2190865;868…	11	59	10.1345/aph.1D621
15261753	2004	Laparoscopic ultrasound.	Berber, Eren;Siperstein, Allan E	Surg Clin North Am	No	0.612298	No	0.857143	1.39988	2.55061	33.1	1	0	0	0	1	0.5		No	31653594;40636091;17055957;17970770;16544064;16547699;20526622;22441243;23579506;35610752;32189021;18855204;28621290;20512951;17091836;21188011;37508649;38802716	12016479;10443803;7986136;11149523;10965308;14769307;9383346;9918609;11967674;7676979;14498521;11285960;14033770;9834341;9040803;10922260;9824369;8629207;11148782;11742343;10922255;6623372;9779628	18	23	10.1016/j.suc.2004.05.005
15274709	2004	Nd:YAG laser treatment of recalcitrant folliculitis decalvans.	Parlette, Eric C;Kroeger, Nathan;Ross, E Victor	Dermatol Surg	Yes	0.742795	No	0.904762	1.21805	1.77774	39.5	1	0	0	0	1	0.5		No	18489608;28067422;21982914;31799259;16229722;37675182;31057263;17982613;40230058;18715292;25775663;26428395;23875611;24098905;21188019;17185941;25712452;25682915;32700805	12140474;10233232;12374532;9935091;2229506;11204602;1417019;11251594;2723230;4026339;10848762;1350404	19	12	10.1111/j.1524-4725.2004.30344.x
15274714	2004	Mohs micrographic surgery for angiolymphoid hyperplasia with eosinophilia.	Miller, Christopher J;Ioffreda, Michael D;Ammirati, Christie T	Dermatol Surg	No	1.14048	No	1.61905	1.41962	2.63453	55.1	1	0	0	0	1	0.25	20524877	No	17976207;23317987;17638726;37974765;26097322;22015125;31299786;29181182;19686258;20533931;25927152;20713829;29902530;27656499;39019078;20507406;25778634;17321010;20524877;25802787;37493716;24272928;28852302;25262054;16536847;38550819;21487464;26685720;17558761;21559206;23961529;17065284;17020619;34804356	11455154;677914;12174078;8827288;10886177;9418757;10890984;3235358;11763402;9840978;11755828;4008683;8745919;1829597;10759795;3139722;9236540;1599273;10819556;2280155;6480938;12395376;8021355;6184389;1479100	34	25	10.1111/j.1524-4725.2004.30349.x
15340128	2004	The changing face of antibiotic prescribing: the mutant selection window.	Epstein, Benjamin J;Gums, John G;Drlica, Karl	Ann Pharmacother	No	0.909886	No	1.61905	1.7794	4.16376	46.7	0.333333	0	0.666667	-0.57735	0	0.25	31138583;30172963	No	16735150;31138583;31297143;15760423;16813981;25643277;30172963;18838590;22809703;23800256;17669019;37017874;20038615;16162020;17194383;17704820;27756910;25424036;22371890;31382897;16842214;23915992;17108263;23890240;15934914;16896238;33209305;30766517;16837169;23403610;17229552;17265741;36498473;17095175	15378440;3540140;12672861;12805268;12709329;12865415;8141563;12562707;2112465;11158737;11320454;3635;11865411;12805267;9149565;12951352;9248978;11796368;6442876;8517694;11427605;9440662;7736689;12543544;10543767;8604173;1469266;8964033;426000;9501344;10952599;10223607;14688048;11083637;12499234;10952625;9571260;366296;9786372;8781877;11524715;12716780;6886450;12604537;15105123;10359410;8896499;11…	34	55	10.1345/aph.1E041
15366774	2004	Pediatric laparoscopy: a review.	McElearney, Shannon;Rodgers, Bradley	Adv Pediatr	No	0.141602	No	0.190476	1.34515	2.31798	6.9	1	0	0	0	1	0.25	22824858	No	22766592;18782939;22824858;17101348		4	0
15379834	2004	Meta-analysis: budesonide treatment for collagenous colitis.	Feyen, B;Wall, G C;Finnerty, E P;DeWitt, J E;Reyes, R S	Aliment Pharmacol Ther	Yes	0.59443	No	0.904762	1.52207	3.06997	32.2	1	0	0	0	1	0.5	16305725;31700631	No	20638918;18788228;26584602;19086278;16305725;20931164;31700631;17547861;19712853;16739191;23552765;28839790;18422482;18174905;15948819;17316153;18554555;16546031;22701491	934705;11380040;11069312;12018911;8872143;12825868;8586030;9038667;10833066;10640273;10777181;10755248;12524408;11280557;11781276;12360457;11125185;8995938	19	18	10.1111/j.1365-2036.2004.02164.x
15389183	2004	Osteolysis of the distal clavicle: serial improvement and normalization of acromioclavicular joint space with conservative care.	Gajeski, Brooke L;Kettner, Norman W	J Manipulative Physiol Ther	Yes	0.189242	No	0.238095	1.25815	1.94819	9.5	1	0	0	0	1	0.05		No	18328941;36866952;32952478;21109059;27197822	7717946;10736388;11416827;7822557;9063852;1579778;11218026;973664;7634717;10384990;3960790;1415892;10660715;1132191;11271550	5	15	10.1016/j.jmpt.2004.06.009
15509112	2004	Ilizarov external fixation salvage of failed intramedullary fixation of tibia with nail retention.	Taylor, Kenneth F;McHale, Kathleen A	Am J Orthop (Belle Mead NJ)	Yes	0.122141	No	0.142857	1.16961	1.57186	5.9	1	0	0	0	1	0.05		No	22460106;28487102;37530905		3	0
15552168	2004	A 32-year-old man with knee pain.	Adams, Julie E;Lopez-Ben, Robert;Meyer, Richard D;Siegal, Gene P	Clin Orthop Relat Res	No	0.168942	No	0.190476	1.12747	1.39272	8.4	1	0	0	0	1	0.25		No	21514264;26186308;33128588;39310643	8086024;7784586;8016667;7886474;1157415;4631394;6895578;7517071;8339485;119601;8545656;11026719	4	12	10.1097/01.blo.0000128673.93147.73
15644481	2005	Sulfonamide cross-reactivity: fact or fiction?	Johnson, Kelly K;Green, David L;Rife, Jason P;Limon, Lynn	Ann Pharmacother	No	1.64048	No	2.55	1.55443	3.21085	68.1	1	0	0	0	1	0.75	27283055	No	20480797;23445203;27283055;29876667;23817276;17543262;17296538;33039012;29959752;27753687;18034968;24388201;27170607;22158718;22546532;27895937;19412703;17580004;29167185;18952933;26544586;17504291;17353968;15928263;31133310;16735666;18320910;21190500;16553515;17279201;28121807;23893120;39955375;40642047;23489131;23265699;17504660;16352777;24262485;23582160;19299321;21985145;22591495;21328218;298…	11229702;6121681;14573734;3237218;12098191;12680487;4213123;11330653;3173831;2961407;1955637;11470953;7593392;2434548;14510732;3668117;8783341;11895621;10645754;8920632;11549195;12093262;12661752;2334313;1984112;12580647;6213378;7738220;8507093;11177350;12130945;11146365;6022777;10755987;10735646;12452750;11752830;9713074;10695699;1524131;12523926;12013363;5557868;6653054	51	44	10.1345/aph.1E350
15751754	2005	Self-reporting of internal medicine house staff work hours.	Saunders, David L;Kehoe, Kimberly C;Rinehart, Vivian H;Berg, Benjamin W	Hawaii Med J	Yes	0.338951	No	0.75	2.21271	5.79473	18	1	0	0	0	1	0.25		No	16377823;20142139;20193841;31830096;34294568;32505015;16826046;17084777;17468888;24701327;34011457;23730452;24455013;30625502;30665613		15	0
15819291	2005	68-year-old man with chronic diarrhea, nausea, and vomiting.	Liang, Kimberly P;Mueller, Paul S	Mayo Clin Proc	Yes	0.115581	No	0.15	1.29779	2.2035	5.6	1	0	0	0	1	0.05		No	16935033;16295034;17108778	14747767;1317506;7768367;7513768;1587412;2891201;9681846;9681847;8977343;7598474	3	10	10.4065/80.4.533
15933816	2005	Paraneoplastic Opsoclonus-Myoclonus Syndrome: initial presentation of non-Hodgkins lymphoma.	Kumar, Ashwani;Lajara-Nanson, Walter A;Neilson, Robert W	J Neurooncol	Yes	0.547087	No	0.9	1.64508	3.56667	29.7	1	0	0	0	1	0.25		No	19845009;38494294;17682342;22986354;19206061;21139958;25439294;32879838;30483882;34154829;24705493;17215685;24778658;19515280;27023309;28652990;16652344;26428447	8929735;9776472;8331365;9436748;3954625;7636667;10971608;2042940;10083874;3352511;10222421;12690651;7885352;11919472;9892095;2827840;11754303	18	17	10.1007/s11060-004-2465-9
15940602	2005	Longitudinal tears of both peroneal tendons associated with tophaceous gouty infiltration. A case report.	Lagoutaris, Emmanuel D;Adams, Heiko B;DiDomenico, Lawrence A;Rothenberg, Ralph J	J Foot Ankle Surg	Yes	1.19348	No	1.7	1.42441	2.7005	56.8	1	0	0	0	1	0.5		No	30147977;28137404;33002374;36504525;27535254;17113968;27284523;29547035;23966259;34160639;20676636;16257682;22457228;21151852;34504934;37443602;26653881;22347911;18245603;39346965;30027012;25248516;24504583;19158520;21816636;18450796;26803783;27269973;23334212;28486089;18937522;29597146;26759781;34142490	8552148;7259334;10468415;10553550;11333355;10966372	34	6	10.1053/j.jfas.2005.02.008
15983000	2005	Is clonidine useful for treatment of clozapine-induced sialorrhea?	Praharaj, Samir Kumar;Verma, Pankaj;Roy, Dipayan;Singh, Anuradha	J Psychopharmacol	Yes	0.922319	No	1.45	1.57212	3.28032	47.2	1	0	0	0	1	0.75	20964499;19758522;39913268;19483481	Yes	35943409;27354906;21534935;37597972;20964499;22122392;17696024;36706305;32720507;16514524;19758522;38608010;39913268;20838507;20307621;30192094;31942277;21540404;40328543;18201343;24717248;27161101;24809463;25027535;25832720;24813023;19483481;18294092;18766331	14709958;8159635;10836287;1552044;1354903;9162206;1888974;1882209;11763010;15048609;1677320;7962689;9347382;7496663;7475564;7895765;1743654;10999502;11394196;11127617;237019;15001737	29	22	10.1177/0269881105053311
16004023	2005	Case reports: cutaneous small vessel vasculitis due to famciclovir therapy.	Ali, Syed O;McCarty, Richmond D;Davis, Brian M	J Drugs Dermatol	Yes	0.0766169	No	0.1	1.30519	2.23257	3.7	1	0	0	0	1	0.05		No	22380582;18628445		2	0
16042089	2005	A rare case of massive gastrointestinal hemorrhage caused by Meckel's diverticulum in a 53-year-old man.	Stone, Patrick A;Hofeldt, Matthew J;Lohan, James A;Kessel, James W;Flaherty, Sarah K	W V Med J	Yes	0.312154	No	0.35	1.12124	1.51051	16.5	1	0	0	0	1	0.25		No	35930988;28839845;39980641;28399839;25246290;33024533;17021300		7	0
16105872	2005	Outcomes and costs of abciximab versus eptifibatide for percutaneous coronary intervention.	Coons, James C;Seybert, Amy L;Saul, Melissa I;Kirisci, Levent;Kane-Gill, Sandra L	Ann Pharmacother	Yes	0.204651	No	0.55	2.68751	7.65842	10.3	1	0	0	0	1	0.5	18581587	No	17268207;19749983;17461699;21089113;24022207;16637790;18581587;25120366;21484498;35926348;18620765	12383588;9182212;10217057;9705684;9315530;9164316;11577258;9672272;15108988;11230835;8204123;8121459;9860783;11145489;12777670;9599103;12845921;9164315;9599104;3121710;11231437;11419425	11	22	10.1345/aph.1G129
16127595	2005	Infection with the Mycobacterium avium complex in patients without predisposing conditions: a case report and literature review.	Martins, Andrea Barral;Matos, Eliana Dias;Lemos, Antonio Carlos M	Braz J Infect Dis	No	0.231093	No	0.45	1.94727	4.75285	11.8	0.666667	0	0.333333	-0.288675	0.5	0.05		No	40176807;24039641;29567906;26201464;17000409;37920597;16627558;23745217;24117311		9	0	10.1590/s1413-86702005000200009
16135295	2005	Ankle sprain.	Struijs, Peter;Kerkhoffs, Gino	Clin Evid	No	0	No	0			0	1	0	0	0	1	0.05		No			0	0
16155401	2006	Comparison of lamellar body counts using light microscopy with standard coulter counter techniques to assess fetal lung maturity.	Hunter, Laura A;McKenna, David S;Baptista, Matt A	Gynecol Obstet Invest	Yes	0.0796369	No	0.105263	1.32179	2.25017	3.8	0.5	0	0.5	-0.433013	0.25	0.05		No	16598293;23344660	8459979;8817425;8296848;7617355	2	4	10.1159/000088217
16206681	2005	Biologic therapy for psoriasis: telephone triage.	Pearce, Daniel J;Boles, Ann;Greist, Heather M;Feldman, Steven R	Dermatol Nurs	No	0.054709	No	0.1	1.82785	4.28411	2.8	1	0	0	0	1	0.05		No	24777571;17092860		2	0
16229700	2005	Caesarean section following the Fontan procedure: two different deliveries and different anaesthetic choices in the same patient.	Eid, L;Ginosar, Y;Elchalal, U;Pollak, A;Weiniger, C F	Anaesthesia	Yes	0.550595	No	0.95	1.72541	3.88198	29.9	1	0	0	0	1	0.5		No	25586083;26836494;19691858;39948221;28751846;21197552;20194011;23510330;40242662;22565238;22103874;27726918;26159666;23325945;21388803;24786801;34029248;25468587;27662063	3826166;2471402;7362324;3812316;1735145;8198283;7917748;1498305;7113941;8772769;6416998	19	11	10.1111/j.1365-2044.2005.04334.x
16249269	2005	Rituximab treatment of refractory rheumatoid arthritis.	Summers, Kelly M;Kockler, Denise R	Ann Pharmacother	No	0.261031	No	0.6	2.29858	6.1318	13.5	0.5	0	0.5	-0.433013	0.25	0.25		No	33803959;18278570;18540827;17049202;16785532;17896839;20477016;20827108;17549402;40283434;40920298;19885551	8055200;15851525;8422557;15235579;9588729;10556272;15152062;12209504;11407680;11437676;11257159;15474382;11396096;15201414;11259725;12794814;7779114;15180893;15201416;12228157;15180890	12	21	10.1345/aph.1G311
16265834	2005	Echocardiography for management of low cardiac output state after axillary block in a dehydrated patient with aortic stenosis: case report.	Delvaux, B;Colinet, B	Acta Anaesthesiol Belg	Yes	0.0233654	No	0.05	2.13991	5.509	1.7	1	0	0	0	1	0.05		No	18397904		1	0
16301878	2005	Bifrontal versus right unilateral and bitemporal electroconvulsive therapy in major depressive disorder.	Ranjkesh, Farzad;Barekatain, Majid;Akuchakian, Shahla	J ECT	Yes	0.980988	No	1.65	1.68198	3.71152	49.5	1	0	0	0	1	0.75	27836011;19081638;31260569;25590761;17196664;26643054;22560048;18772704;26892939;18837864	Yes	22255579;27836011;22098115;19081638;21962983;31260569;31053985;25590761;17196664;18379332;28617690;20858566;26878941;19381706;21255751;26643054;18379335;20562639;28049077;19565148;27892759;21609510;27569402;22560048;27780482;24109813;31234010;18772704;27072874;26892939;22021956;18837864;18708944	2356258;11925518;8088232;10618025;10868319;8441428;3566457;15591853;12816822;8332652;10378149;11386992	33	12	10.1097/01.yct.0000187041.79087.59
16722868	2005	An approach to the management of necrotising fasciitis in neonates.	Zuloaga-Salcedo, Soraya;Contreras-Ruiz, José;Dominguez-Cherit, Judith;Vega-Memije, Elisa	Int Wound J	Yes	0.241196	No	0.3	1.2438	1.99158	12.4	1	0	0	0	1	0.25		No	18210950;17425553;37942186;17522688;18982332;17599015	8532002;11603487;12467837;12071816	6	4	10.1111/j.1742-4801.2005.00104.x
16757679	2006	Topical alprostadil treatment of female sexual arousal disorder.	Kielbasa, Luba A;Daniel, Karen L	Ann Pharmacother	No	0.805431	No	1.36842	1.69899	3.68609	42.3	1	0	0	0	1	0.5	18179455;19138370;32893745	No	18179455;24560912;17958620;20584112;18473716;18087605;19815909;19538161;30251897;19197169;29441607;40900987;19138370;22984935;18486835;21344782;17584134;29198504;27436073;17826689;22005205;40836011;25376023;25732267;32893745;29577166	12082670;10782451;10475340;15287824;14504005;12150499;9467142;11554201;11554200;12238612;8246273;10078790;15859374;11554216;12107543;10763453;10859437;12007910;10022110;11116282;11426898;10688001	26	22	10.1345/aph.1G472
16763513	2006	Facts and fallacies concerning the prevention of contrast medium-induced nephropathy.	Meschi, Michele;Detrenis, Simona;Musini, Sabrina;Strada, Elena;Savazzi, Giorgio	Crit Care Med	No	0.950866	No	1.63158	1.71589	3.7504	48.3	0.5	0.5	0	0.433013	0.25	0.75	27439675	No	18295101;25216620;21195220;28805489;21205947;23204824;18609524;28876404;17291156;19100134;17320755;24175273;22316507;22419233;18283997;17698088;27439675;18714386;23441924;17327549;17061415;25005762;20825813;19782255;17721148;18173942;18568557;25033794;22717146;25182068;22525634	15194023;15685526;8677292;15911721;12578487;10534497;11809444;8727868;14523141;15855635;15086476;10334456;16105079;16137385;7731155;10344353;15081843;10073832;9509446;12040355;2643041;9003921;14747387;11747848;12427146;7969280;16033768;11822926;12010907;10900277;10760103;15464318;15938032;9872190;1244564;15814529;11818313;2517323;12034949;2022451;10980901;16221227;10624328;1967501;12625593;157893…	31	86	10.1097/01.CCM.0000227651.73500.BA
16908400	2006	Infectious disease update: new anti-microbials.	Yang, Aparche;Kerdel, Francisco A	Semin Cutan Med Surg	No	0.0588112	No	0.105263	1.78985	4.03195	3	1	0	0	0	1	0.05		No	17897080;21435939	12615866;16323435;11588698;12654665;8771293;11796357;13686776;10212752;15459300;2556079;12709328;16172179;15273084;16251309;12878516;15380254;16099700;15555879;14550704;16261306;11020247;12884068;16251335;11901654;15472817;16100295;16081926;15227611;16263233;15546073;16098786;14723559;15808321;16120626;15472806;16048935;15616299;1318678;11120607;16495273;14982803;12490683;15177846	2	43	10.1016/j.sder.2006.04.006
16937719	2006	Bicuspid aortic valve masquerading as unicuspid aortic valve: A case of markedly compensated congestive heart failure in a young patient.	Borer, Steven;Soucier, Richard	Conn Med	Yes	0	No	0			0	1	0	0	0	1	0.05		No			0	0
17073926	2006	Maturogenesis of a cariously exposed immature permanent tooth using MTA for direct pulp capping: a case report.	Patel, Rajiv;Cohenca, Nestor	Dent Traumatol	Yes	0.893026	No	1.15789	1.2966	2.15428	46	1	0	0	0	1	0.5	23930631	No	19218946;18615987;20416445;24118990;38766288;26655853;29211282;24324899;24479460;31198391;23402501;18310735;20171353;23930631;17963960;39440805;26923451;20478462;18565368;24858234;23174610;30337724	15851935;8143574;12686935;6590761;8908918;15356480;10321187;15085044;275360;14342926;9033452;12657149;11770946;11989375;9076942;11874055;11585142;11404920;10666965;12870999;15917683;15876326;9550069;6594274;14651290;9198445;6951246;11445912;289748;14606787	22	30	10.1111/j.1600-9657.2006.00471.x
17076716	2006	Nicolau Syndrome: three cases and review.	Luton, Kelli;Garcia, Carlos;Poletti, Eduardo;Koester, Glen	Int J Dermatol	No	2.89351	No	3.57895	1.23689	1.92699	84.2	1	0	0	0	1	0.75	20526010	No	32679363;32939362;38483009;21787509;25022707;21238820;34934500;19251506;27757350;38808926;26894227;18388104;19487493;17967846;27516414;27320825;33910404;35503729;18374456;19998259;38465181;21990368;26885536;18181770;25557534;20526010;19277707;20883268;22631583;24630542;21182507;33796191;28816739;28119014;32792778;24288643;32806967;25160024;25429182;19889155;30533988;20586511;34056105;38318715;246…	8993974;11843224;7659650;9159001;9470941	68	5	10.1111/j.1365-4632.2006.02674.x
17115098	2007	Massive pulmonary embolus with hemodynamic compromise: therapeutic options.	Lohan, Derek G;Cronin, Carmel G;Meehan, Conor P;Kee, Stephen T;Dake, Michael D;Davidson, Ian R;O'Sullivan, Gerard J	Emerg Radiol	No	0.166835	No	0.277778	1.66498	3.36182	8.2	1	0	0	0	1	0.25		No	20094125;20927522;20825834;20428913;18651357	9118684;15855435;8855528;10927736;11176914;15533868;15262836;14597581;12064677;16009801;15383479;16738268;10650228;7906331;11057848;9198202;11762280;10227218;10218612;15333340;12732699;12796172	5	22	10.1007/s10140-006-0540-6
17164623	2006	Max: concern with social skills, language and excessive TV viewing in a 3 year old.	Hunter, Wendy L M;Strasburger, Victor C;Snyder, David M;Stein, Martin T	J Dev Behav Pediatr	No	0	No	0	1.13411	1.53571	0	1	0	0	0	1	0.05		No		16225450;10546696;16533123;16429212;11158483;10819958;11389259;16713765;11437193	0	9	10.1097/00004703-200612000-00007
17280542	2006	Implants for total hip arthroplasty.	Sanfilippo, James A;Austin, Matthew S	Expert Rev Med Devices	No	0.296028	No	0.368421	1.24455	1.95614	15.5	1	0	0	0	1	0.25		No	30954411;21246378;17607626;25080401;30202750;21057988;36601611	16085624;9020218;9917590;15578358;16490472;15342763;12629609;9858441;15057089;12209889;16124955;16330997;9507269;10073584;16536216;1899667;9875935;15101485;11130644;8884438;10149559;15855361;14652396;14960669;15523021;8349721;15173300;11372313;11372311;9372772;16595468;11410172;8981890;15806360;16265533;9917593;14560416;7096385;15995436;15523029;12579029;15660053;3069846;12533580;16293083;1651466…	7	114	10.1586/17434440.3.6.769
17331754	2007	Anterior mandibular lingual salivary gland defect: a report of a case diagnosed with cone-beam computed tomography and magnetic resonance imaging.	Smith, Miller H;Brooks, Sharon L;Eldevik, O Petter;Helman, Joseph I	Oral Surg Oral Med Oral Pathol Oral Radiol Endod	Yes	1.00648	No	1.11111	1.10395	1.20039	50.4	1	0	0	0	1	0.5		No	36565221;24777026;26116844;32572755;24959707;23160701;20100926;35799968;26605094;30769109;29876034;39873099;24596643;22676987;19464146;22184629;20006178;17931947;21119418;33828965	13970658;6406381;2003004;8378054;3476893;12203126;12363112;10936840;11485274;8593910;6946811;2277160;3465926;15116489;5222594;12374920;13492814;3471634;14329535;2387472;6932004;1063837;6945126;16816811;2333216;5246825;4519494;267887;13667257;15122570;14780918;9084275;1860113;13679353;11505274;13465121;8218089;266690;13492106;6940969;10584790;10887223;11218610;10077207;290940;12481179;13254121;151…	20	59	10.1016/j.tripleo.2006.11.044
17350508	2007	The valgus ankle.	Gibson, Vic;Prieskorn, David	Foot Ankle Clin	No	0.502455	No	0.666667	1.32682	2.059	27.3	1	0	0	0	1	0.25		No	18692013;25201280;33757730;19365068;28268144;23579419;22720158;35219371;35219369;19472383;31825095;21266643	11385924;14560909;3182883;11385929;12095124;1355770;5837632;15324786;14560897;15246140;10739148;11128009;3623356;9224242;7550958;12041937;10336306;2912622;10565646;11310867;12911244;3997956;8791077;7274908;7697148;11385925	12	26	10.1016/j.fcl.2006.11.001
17381391	2007	Fatal pulmonary toxicity after a single dose of cyclophosphamide.	Gupta, Shilpa;Mahipal, Amit	Pharmacotherapy	Yes	0.205661	No	0.333333	1.62079	3.19157	10.4	1	0	0	0	1	0.05		No	23984900;39571943;35891814;23224047;36717473;19139179	3511808;390173;11485142;8970380;4715957;1068740;9404602;15857843;7359661;11438830	6	10	10.1592/phco.27.4.616
17406168	2006	Multiple penile schwannomas.	Liu, Wayne Young;Chang, Chao-Hsiang;Tseng, Gaun-Chin	MedGenMed	Yes	0.247937	No	0.315789	1.27367	2.067	12.8	1	0	0	0	1	0.05		No	25538392;34295737;32872015;28794605;26797586;18976406	11240833;12954653;7752359;4316326;11399748;2359163;16365576	6	7
17547353	2007	Staged management of tibial plateau fractures.	Dirschl, Douglas R;Del Gaizo, Daniel	Am J Orthop (Belle Mead NJ)	No	1.08073	No	1.38889	1.28514	1.89842	53.1	1	0	0	0	1	0.5	23294843	No	23086660;35394156;26490156;29920192;26131147;28938234;19238408;38921533;31755217;31893294;23661179;18827597;37932755;37736246;29043562;25301890;29766110;37951888;39837920;20888560;24188683;38009983;23294843;28133503;37609025		25	0
17564866	2007	Neuropathic arthropathy of the elbow in a paediatric patient with myelomeningocele.	Zimmermann, Amy;Law, Charlie;Blount, Jeff;Gilbert, Shawn	Dev Neurorehabil	Yes	0.0935535	No	0.111111	1.18767	1.52293	4.5	1	0	0	0	1	0.05		No	22696209;40055200	9619938;12629072;12875573;12122122;12410192;10819242;10641695;7220879;12829202;12629073;11407791;10901308;11719835;11922368;12185610	2	15	10.1080/17518420701403593
17628215	2007	When is enlargement of the subarachnoid spaces not benign? A genetic perspective.	Paciorkowski, Alex R;Greenstein, Robert M	Pediatr Neurol	No	0.717429	No	1.11111	1.54874	2.91398	38.3	1	0	0	0	1	0.5		No	27652015;24932902;22327705;30086108;20304317;25825535;22178048;24750715;29470161;25932781;34390441;36518203;33973055;30279704;36914163;21647596;36213158;25348416;40364074;21778677	11159059;9781909;12557067;7463120;15120683;11452069;10569968;12378571;12561058;6465466;16010675;17864025;3495153;16555081;7611022;9781911;10598840;15062682;16353268;2027453;3786768;15561411;409090;16731253;7477845;9066881;16443516;581218;3714384;16005717;16874890;15205860;6601281;15164255;15580547;6775621;11172140;15942875;15126989;16912578;9021022;15714083;1764709;15126981;12888986;11134453;1512…	20	56	10.1016/j.pediatrneurol.2007.04.001
17974701	2007	Pediatric idiopathic intracranial hypertension: a review.	Mercille, Genevieve;Ospina, Luis H	Pediatr Rev	No	0.481761	No	0.833333	1.72977	3.6114	26.1	1	0	0	0	1	0.25	37480382	No	27583897;26941344;36357479;20004864;26817935;34084273;36145182;21883196;18940560;19380074;19008870;37480382;34209834;22411131;20921567	14993587;10830033;8006361;10078746;3813933;12743224;7362508;4062634;12137694;15917180;15062530;920674;9640576;5785858;16244770;10071902;10534264;9305333;9195767;15832615;5315767;12559191;9203064;8129010;11756851;16368210;15605471;10025603;9276106;9534686;80212;9754178;15309022;10030560;454249;9835434;8321541;8455762;2653341;12472304;10448747;16357498;10565536;11593133;12451215;8309269;9262557;154…	15	92	10.1542/pir.28-11-e77
17975680	2007	Life-threatening hyperkalaemia developing following excessive ingestion of orange juice in a patient with baseline normal renal function.	Javed, R A;Marrero, K;Rafique, M;Khan, M U;Jamarai, D;Vieira, J	Singapore Med J	Yes	0.175046	No	0.277778	1.58689	3.06094	8.7	0.666667	0.333333	0	0.288675	0.5	0.25		No	20118652;32685046;29588531;21150391;34744114		5	0
18034654	2007	GVAX: an allogeneic, whole-cell, GM-CSF-secreting cellular immunotherapy for the treatment of prostate cancer.	Ward, James E;McNeel, Douglas G	Expert Opin Biol Ther	No	0.715951	No	2.38889	3.33667	9.80216	38.2	1	0	0	0	1	0.5	20466548;39208856	No	26221228;33008010;19857185;34914144;37895855;19031923;34207536;28185916;19591186;29285731;19330330;29263903;20140819;39732304;22120693;19717225;22956858;21252057;21741424;19556848;24475975;23566846;32764348;24216992;26318301;21825260;22516539;27193453;25276838;18645038;23040162;39772046;40288658;35775964;20466548;19173282;40051495;36879114;20463426;25677907;21989588;37455333;39208856	8837607;9446667;16809734;7543139;17414515;15869991;8097319;11325840;8596936;15470214;8137291;16697809;16002046;15958632;10430077;11104796;17606721;12455034;13502695;17237035;11561685;10093041;17169779;1279441;12506177;8308972;10537292;17679921;10194445;16408214;2179270;16425182;9454900;9465939;8687098;11444391;15963916;17121902;8811492;16740763;15470213;16410826;10466632;11249735;17306498;917443;…	43	50	10.1517/14712598.7.12.1893
18052961	2007	Teaching case: intractable posterior headache.	Grudem, Jon M	Headache	Yes	0	No	0	1.34901	2.1445	0	1	0	0	0	1	0.05		No		2594398;8971827;14132571	0	3	10.1111/j.1526-4610.2007.00943.x
18076817	2007	A large splenic epidermoid cyst in rural Labrador.	Clarkson, Colin;Pradhan, G Narsing	Can J Rural Med	Yes	0.0830388	No	0.111111	1.33806	2.10232	4	1	0	0	0	1	0.05		No	24022317;23291846	11911352;16425403;9755917;3354753;11084135;14645653;9630177	2	7
18092710	2007	Chronic pancreatitis.	Nair, Rajasree J;Lawler, Lanika;Miller, Mark R	Am Fam Physician	No	1.10714	No	2	1.80646	3.90688	54	1	0	0	0	1	0.75	21418260;22762290	No	21418260;27467265;20101423;30684670;23719594;19287112;21255573;19152478;27011922;24883060;22762290;29132523;28418702;21515181;21992249;18556993;21547133;23090249;24067720;22936895;18556996;36551631;26851628;20567557;36324848;23150021;21359895;28415140;23845568;26120303;19177835;39857716;36766475;19334283;33210608;39809054	15621999;12120218;10811020;16477897;11379654;17003641;16627214;15813835;14571298;7574935;12244496;11571676;5547614;8955242;11870570;15623440;15650279;11054391;12479708;9721175;10680669;10905786;16243011;15990812;10714621;14508127;7485010;15758904;12427788;7739686;12900529;11179244;9362186;16940886;16082282;12079262;15555009;11371738;17047101;17301298;10220505;16868481	36	42
18159562	2005	Cardiobacterium hominis endocarditis: A case report and review of the literature.	Walkty, Andrew	Can J Infect Dis Med Microbiol	Yes	0.545161	No	0.95	1.7426	3.94949	29.6	0.142857	0	0.857143	-0.742307	-0.285714	0.25		No	19797468;24470958;31094270;20838281;24432293;32509530;20125205;31484906;32953336;35986339;20598374;40927075;31043327;28146196;22718724;19534346;38510192;21674312;22797477	7834485;6659932;10885844;8838184;7124275;3291611;2276822;2651457;10452634;14233141;15282672;6884339;6622885;625144;1174312;14766806;5754964;4023775;10585819;8685791;2346159;833269;2272002;3775482;14759235;11863484;7803934;3453152;2012093;8272933;10768915;875718;9046942;7574118;10790145;6870422;13994684;14218438;6224862;7893912;9120328;5448884;7116270;9674892;4072271;7474277;11821177	19	47	10.1155/2005/716873
18173735	2008	Patient knowledge of atrial fibrillation: 3-month follow-up after an emergency room visit.	Koponen, Leena;Rekola, Leena;Ruotsalainen, Taru;Lehto, Mika;Leino-Kilpi, Helena;Voipio-Pulkki, Liisa-Maria	J Adv Nurs	Yes	1.07788	No	2	1.8555	4.06742	53	1	0	0	0	1	0.75	26108807;30049498;38888949;30956021;30328701;39385171	No	34935741;26108807;31244915;22210145;30637335;22464227;22135498;30829052;28724512;29460639;30049498;24108265;30288031;35296474;38888949;23574619;37332266;27589038;31804248;38585480;28599914;32587718;29289400;33204098;23151816;28240140;30956021;28875586;31433546;33577612;30932924;30328701;29077347;39385171	10871967;9621849;11887972;16844883;11704690;12603723;15788086;10346838;15936987;1986902;15287950;10092714;15234713;9642619;17903977;15466613;15102012;2258526;12798836;10963245;15572021;10568672;9416022;9924064;16987384;14594976;14528186;15950840;10463708;10822075;14966048;9842173;12466506;8562989;11779916;16159980;9626276;17012136;16908781	34	39	10.1111/j.1365-2648.2007.04465.x
18194206	2008	Diametral tensile and compressive strengths of several types of core materials.	Yüzügüllü, Bulem;Çiftçi, Yalçnı;Saygılı, Gülbin;Canay, Şenay	J Prosthodont	Yes	0.691533	No	0.823529	1.19088	1.82481	37	0.5	0	0.5	-0.433013	0.25	0.25	19091452	No	34640052;20372950;39019960;20097415;30186851;20348486;27684067;24431748;19091452;22775227;30381634;28281590;36883034;38283417	15116034;12212682;10825879;14620019;2086292;11203847;7758852;3471629;11203521;10551078;8429426;11103581;12153459;11257299;2968450;11203839;11696919;10479251;7844747;10479254	14	20	10.1111/j.1532-849X.2007.00269.x
18278218	2007	Comparative study between clinical history and polysomnogram in the obstructive sleep apnea/ hypopnea syndrome.	Allenstein Gondim, Lys Maria;Matshie Matumoto, Luciana;Cezário de Melo J Únior, Marco Antônio;Bittencourt, Sérgio;José Ribeiro, Ulisses	Braz J Otorhinolaryngol	Yes	0.0980603	No	0.166667	1.69964	3.49532	4.7	1	0	0	0	1	0.05		No	24135493;24891080;32580182	11293094;12527627;1519015;12834150;12782807;1798888;10450601	3	7	10.1016/S1808-8694(15)31168-X
18278231	2007	Mucosal leishmaniasis: epidemiological and clinical aspects.	Miranda Lessa, Marcus;Andrade Lessa, Hélio;Castro, Thomas W N;Oliveira, Adja;Scherifer, Albert;Machado, Paulo;Carvalho, Edgar M	Braz J Otorhinolaryngol	No	2.48067	No	4.44444	1.79163	3.84975	80.5	1	0	0	0	1	0.75	31529834;31931865;21200420;27941151	No	26033728;31682606;31529834;29031288;25991983;29869609;25386857;27906988;32003668;21078222;34578149;31131262;30882319;22871236;24205418;27680176;30999735;34248935;36422934;38840497;21933304;32748768;22972819;37100045;29067931;32505874;36405710;23263387;22098533;21739015;26277588;38921758;23858338;23504276;33139372;20303613;39965217;25453027;37722995;23853773;38381805;38407142;28722607;27631090;375…	10881082;3909556;8073152;8023755;3826486;7573708;4011301;1462660	80	8	10.1016/S1808-8694(15)31181-2
18278236	2007	Cystic fibrosis-associated bilateral pseudomucocele: case Report.	Palma Portes, Karla;Monteiro Marone, Silvio Antonio;Yoshimitsu Goto, Elder;Palma, Cleber;Macca Ferreira Jorge, Maria Renata;Cavazzani Szkudlarek, Denilson Antonio	Braz J Otorhinolaryngol	Yes	0.0736547	No	0.111111	1.50854	2.7591	3.6	1	0	0	0	1	0.05		No	22611403;27329094	1548827;13661814;8028917;9444379;13912457;8560168;7715376;8632940;1699669;7666716;11025834;8422840;3619279	2	13	10.1016/S1808-8694(15)31186-1
18278238	2007	Laryngo-pharyngeal Tuberculosis.	Barbosa de S Á, Leonardo Conrado;Meirelles, Roberto Campos;Tavares Atherino, Ciríaco Cristóvão;Carvalhaes Fernandes, José Roberto;Ferraz, Fabiana Rocha	Braz J Otorhinolaryngol	Yes	0.467279	No	0.555556	1.18892	1.52772	25.3	1	0	0	0	1	0.25		No	22398120;27077734;24636171;23689055;20351985;40799900;25938090;21831497;20103425;20238184	6748837;12105790;3112694;9282198;5850250;4249873;11144842;4056598;6779068;6864100	10	10	10.1016/S1808-8694(15)31188-5
18295095	2008	Neurologic injuries in cycling and bike riding.	Kennedy, James	Neurol Clin	No	0.575167	No	0.705882	1.22726	1.9476	31.2	1	0	0	0	1	0.25		No	28122573;25341148;24560440;22390173;25083761;24030432;33980546;24667877;21458120;29234567;28845723;27607069	2172563;15516268;1654182;9213156;9150814;8212679;16210576;17443588;11531032;2011683;8111850;16595420;7602626;16647347;15311030;2716781;11388717;12860549;8971066;10487343;8638760;1821826;9800182;15716187;9346104;11371849;15846689;15654691;11890518;11375881;16508488;503174;7618009;16000656;8571008;9346010;7655585;12382163;1318143;12399541	12	40	10.1016/j.ncl.2007.11.001
18306834	2008	Rare complications of diphenhydramine toxicity.	Ramachandran, Krithika;Sirop, Paul	Conn Med	Yes	0.538564	No	0.823529	1.52912	2.96613	29.2	1	0	0	0	1	0.5		No	25452254;24943229;20556779;32473421;32063765;20564892;33833635;25493135;30485426;29302196;27597919;27445234;20146728;35459564		14	0
18324321	2008	A man with an umbilical ulcer.	Cohen, Dan C	Medscape J Med	No	0.171209	No	0.352941	2.06146	4.76237	8.5	1	0	0	0	1	0.25		No	34225408;34851538;29877153;28035905;22413055;29431504	29219728;11192913;30162405;11287974;15723695;3372849;16302897;9426970;9522229;15361985;16900741;5966767;6715609;10715260;17524745;10703486;7991480;9490607;14719158;15928285;10406265;16957443;17198200;8600859;2381214;2232814;11548809	6	27	10.1016/j.amjmed.2007.10.026
18355612	2008	Primary intraosseous malignancy originating in an odontogenic cyst in a young child.	Charles, Makepeace;Barr, Torin;Leong, Iona;Ngan, Bo Yee;Forte, Vito;Sándor, George K B	J Oral Maxillofac Surg	Yes	0.759501	No	0.882353	1.16175	1.72654	40.2	1	0	0	0	1	0.25		No	27957281;19333185;33044723;22981095;21689161;26644846;23099727;35086533;21074304;28479716;23625603;39157825;30055720;37492277;20598418	6594479;10935592;3290262;7490661;1054689;9243273;12447244;8064467;2662106;16448921;2037921;11097374;15113575	15	13	10.1016/j.joms.2007.10.005
18377337	2008	Pharmacotherapy of bone metastases in breast cancer patients.	Petrut, Bianca;Simmons, Christine;Broom, Reuben;Trinkaus, Mateya;Clemons, Mark	Expert Opin Pharmacother	No	0.125703	No	0.294118	2.33978	5.70151	6.1	1	0	0	0	1	0.05		No	18685421;19747396;19465306;19201081;24673572	16319976;16549806;8823335;16489077;17062708;16971737;3814476;10898330;15459426;14534891;17001071;15983391;10699899;10629624;17183355;12954579;17031577;10623695;12963702;10447227;15111341;15328823;15802719;10071275;15026791;9626201;10717523;15681526;12424151;11762816;17785705;16155791;12173317;15812559;9496390;14647134;15322969;8418243;11495824;15738536;12946966	5	41	10.1517/14656566.9.6.937
18378009	2008	Traumatic epiglottitis after foreign body ingestion.	Kavanagh, Katherine R;Batti, James S	Int J Pediatr Otorhinolaryngol	Yes	0.444288	No	0.470588	1.0592	1.38049	24	1	0	0	0	1	0.25		No	29443781;21080143;39928631;30391143;30245901;25124027;32633776;39026934	7586923;15091234;9279700;16801849;10996237;12592110;12131642;8629797;3344188	8	9	10.1016/j.ijporl.2008.01.033
18424565	2008	Failure to thrive.	Pantalone, Kevin M	Clin Pediatr (Phila)	Yes	0.143636	No	0.235294	1.63813	3.33396	7	1	0	0	0	1	0.05		No	38985174;21638072;21166982;27598420	9676402;9364371;7715992;2088455;11792953;9866855;6350553;7656513;11558022;7556328;6188947;1749673;15777077;15491397;8262477;2677949	4	16	10.1177/0009922807309637
18440849	2008	Use of contrast ultrasonography in the diagnosis of metastatic feline visceral haemangiosarcoma.	Webster, Natalie;Holloway, Andrew	J Feline Med Surg	Yes	0.254171	No	0.294118	1.15716	1.71106	13.1	0	1	0	0.866025	-0.5	0.05		No	23810184;31579524;38275771;29530040;27463550	15487569;12939064;6698841;15286314;17412620;15605847;17385374;3506095;11312180;16050284;10966730;12939054;11526264;15284434	5	14	10.1016/j.jfms.2008.01.002
18472631	2008	Important military role for medical expulsion therapy of urolithiasis.	Stroup, Sean P;Auge, Brian K	Mil Med	No	0.0695089	No	0.117647	1.69255	3.51757	3.4	1	0	0	0	1	0.05		No	21121500;38866547	12675858;10458343;16574310;15247732;8375436;15133333;11018608;15690361;11912376;1361402;14960744;16190824;8529732;2032074;8072071;16426124;15947613;14634379;11458123;7920688;15879806;17296392;9334635;15711292	2	24	10.7205/milmed.173.4.393
18483733	2008	Thalassaemia with extensive intracranial calcifications.	Sinha, Anindita;Srivastava, Deep N	Pediatr Radiol	Yes	0	No	0	1.00116	1.18465	0	1	0	0	0	1	0.05		No		12948301;16502121	0	2	10.1007/s00247-008-0869-y
18558208	2008	Gastric duplication cyst: a unique presentation.	Bonacci, Jeffrey L;Schlatter, Marc G	J Pediatr Surg	Yes	0.792115	No	0.823529	1.03966	1.31457	41.7	1	0	0	0	1	0.25		No	26215850;22198233;21359665;24868230;24753648;20956774;28403863;30585141;28966683;37009266;23303464;22970394;23844300;35154725	12788313;13761749;5423067;15973024;5429523;7837333;5145872;8210590	14	8	10.1016/j.jpedsurg.2008.01.024
18593062	2008	Major recurrent aphthous ulceration: case report and review of the literature.	Boldo, Angela	Conn Med	No	0.313864	No	0.352941	1.1245	1.60086	16.6	1	0	0	0	1	0.05		No	25295345;26221489;35355774;33145696;26028911;26168000		6	0
18718407	2008	Serotonin syndrome in the oral and maxillofacial surgery office: a review of the literature and report of a case.	Szakaly, Brian;Strauss, Robert	J Oral Maxillofac Surg	No	0.232346	No	0.294118	1.26586	2.07782	11.9	1	0	0	0	1	0.25		No	30886699;20238197;27612381;19955502;29509514	15784664;15362595;11888574;11772128;9429838;10417041;3347226;10221364;3892294;12925718;8909274;10818650;2035713;9475817;14661655	5	15	10.1016/j.joms.2008.01.016
18778678	2008	Occult talar neck fracture associated with talar avulsion diagnosed by MRI: a case report.	Mickel, Timothy J;Andersen, Romney;Keeling, John;McKenna, Patrick	Foot Ankle Int	Yes	0.149327	No	0.176471	1.18177	1.79409	7.3	1	0	0	0	1	0.05		No	25743919;22821062;28843549	7480689;8160031;1211123;11465133;8444918;2909083;417084;5479485;1469214;11832324;2404320;15271547;10509689	3	13	10.3113/FAI.2008.0956
18797108	2008	Curved canals: ancestral files revisited.	Jain, Nidhi;Tushar, Suneja	Indian J Dent Res	Yes	0.503456	No	0.647059	1.28523	2.1432	27.3	1	0	0	0	1	0.25		No	23724213;29962786;29279618;35787440;22919234;26155551;24932116;30402298;27123020;39411622;25121072		11	0	10.4103/0970-9290.42964
18981999	2009	Financing graduate medical education.	Frank, Samuel	Nat Clin Pract Neurol	No	0.046195	No	0.0625	1.35296	2.35769	2.5	0	0	0	0	-0.75	0.05		No	22476835	10645093;10645090;10522868;11260935;10502601;16401831;3288546;9114901	1	8	10.1038/ncpneuro0943
19018794	2009	Intralesional triamcinolone alone or in combination with 5-fluorouracil for the treatment of keloid and hypertrophic scars.	Darougheh, A;Asilian, A;Shariati, F	Clin Exp Dermatol	Yes	4.46099	No	6.875	1.54114	2.97603	91.6	1	0	0	0	1	0.95	29534885;25823177;31361934;27542292;30422367;26291258;34044526;30340861;34263958;22937806;22033085;30627811	Yes	20533033;37973792;27605303;38731893;39201463;35338688;36536095;29534885;26909210;31567612;38800820;27191783;34908777;22515916;27427423;30260709;24474440;28056485;25068543;25823177;28004261;39560337;31361934;30745979;21533304;28588688;26236447;29935013;23092701;24281584;32342167;21635564;39355745;39892674;27542292;30422367;37189674;30083505;29881279;27347634;26418692;38807454;28654594;37157932;262…	11807470;12224975;9494966;12920208;15209788;15113289;3049699;15761426;10454327;10454326;9264308;11937738;10193972;11568747;14692928;11604622;4590747;6704019;15068466	110	19	10.1111/j.1365-2230.2007.02631.x
19082362	2008	Sudden hearing loss caused by labyrinthine hemorrhage.	Salomone, Raquel;Abu, Taleb Abdu Ali;Chaves, Adriana Gonzaga;Bocalini, Maria Carmela Cundari;de Oliveira Vicente, Andy;Riskalla, Paulo Emmanuel	Braz J Otorhinolaryngol	No	0.80767	No	1.23529	1.52945	2.96726	42.4	1	0	0	0	1	0.5	21112580	No	21112580;34853709;28826288;24455375;23859168;38059470;40782790;32859564;37489373;30813207;27064040;26771018;40652619;34516495;21960497;31030735;21963424;25409222;24629585;36588899;40583276	12185871;9006356;4519018;14283786;9763373;8073894;1899498;1636533;9256313;7666972;8743339;10426224;889226;9169695	21	14	10.1016/S1808-8694(15)31390-2
19082368	2008	Importance of frontal sinus radiographs for human identification.	da Silva, Rhonan Ferreira;Pinto, Rodrigo Naves;Ferreira, Geovane Miranda;Júnior, Eduardo Daruge	Braz J Otorhinolaryngol	Yes	0.747761	No	0.823529	1.10133	1.52265	39.7	1	0	0	0	1	0.25		No	26538886;40224617;40789832;33422370;21216382;27045380;26408391;20382361;32279240;37744763;23989222;24695810;31396701;21731344	16529896;11230950;16951853	14	3	10.1016/S1808-8694(15)31396-3
19151461	2007	Takayasu arteritis: clinical and CT-angiography profile of 25 patients and a brief review of literature.	Yadav, Mukesh Kumar	Indian Heart J	No	0.27216	No	0.444444	1.63303	3.23871	14.2	1	0	0	0	1	0.25		No	38110470;23966824;24511407;25725281;29299706;22200447;29198409;31729680		8	0
19248569	2009	Arrhythmogenic right ventricular dysplasia: a case report and review of the literature.	Shafi, Nabil A;Anglade, Moise W	Conn Med	No	0	No	0			0	1	0	0	0	1	0.05		No			0	0
19299242	2009	Bowen's disease of the nipple in a young man with AIDS: a case report.	Sharma, Ruby;Iyer, Malini	Clin Breast Cancer	Yes	0.804682	No	1.125	1.39807	2.50591	42.3	1	0	0	0	1	0.25		No	32212188;21641801;23773741;20407132;21922390;24703018;37260825;37750594;21684107;26288453;26798535;38358205;28551484;37581009;37682932;30323750;30026989;33442364	8001933;15695084;11277828;10995805;15928618;3767398;17328656;10863639;6922808;16868446;11938066;14961900	18	12	10.3816/CBC.2009.n.010
19299371	2009	Estimation of creatinine clearance in morbidly obese patients.	Demirovic, Jasmina A;Pai, Amy Barton;Pai, Manjunath P	Am J Health Syst Pharm	Yes	3.82805	No	7.25	1.89392	4.13523	89.4	1	0	0	0	1	0.95	25821064;25164709;29948869;33149053;25518015;24259653;33743171;26810861;34600585;32673839;31016671;24122855;31147853	No	22087867;29431542;26531818;23519631;22371891;22017389;31834422;22129454;25821064;25938029;27287195;20727504;21709552;26598093;21417960;28664440;23228881;25070221;24457319;27599484;29596902;24989061;25164709;39497478;29558877;28369383;29948869;22395245;28217249;21450179;28947625;39741630;37068067;23712701;20653353;33149053;34688225;31167988;29985283;22773594;25518015;40279719;36758780;26988339;231…	7083556;8602383	116	2	10.2146/ajhp080200
19304037	2009	The chronologic prevalence of temporomandibular joint disorders associated with bilateral intraoral vertical ramus osteotomy.	Jung, Hwi-Dong;Jung, Young-Soo;Park, Hyung-Sik	J Oral Maxillofac Surg	Yes	1.35285	No	1.4375	1.06257	1.40349	61.4	1	0	0	0	1	0.75	23159168;30896656	No	38200085;24906250;31166550;28174061;23159168;26029683;31273526;22771403;31887295;36011805;34713812;30896656;36965515;27545999;25922823;30318326;29112826;25974825;28436308;22698299;24070895;23484677;38393302	5270968;12465004;2788177;1060709;1628685;2921656;16125398;6573849;8632237;17239565;3479443;4528610;1453040;2639919;1955923;3475439;4209180;1055188;276552;5277384;10632159;1886021;3860598;7490487;6974211;11862199;10673649;4782117;2373914;13441284;1811034	23	31	10.1016/j.joms.2008.11.003
19304053	2009	Massive hemorrhage following bilateral sagittal split ramus osteotomy: a case report.	Oh, Ji-Su;Kim, Su-Gwan;Kim, Hak-Kyun;Moon, Seong-Yong	J Oral Maxillofac Surg	Yes	0.258671	No	0.25	0.966477	1.08774	13.4	1	0	0	0	1	0.05		No	22964670;34408361;33994425;22633221	2056370;8089794;9146874;18022466;6585513;8301170;16125398;3057632;2941066;403263;6815067;17174767;264514;13719390;2341936;5237786;6928026;17719403	4	18	10.1016/j.joms.2008.06.069
19321022	2009	Demonstrating adherence to guidelines for the treatment of patients with borderline personality disorder.	Kolla, Nathan J;Links, Paul S;McMain, Shelley;Streiner, David L;Cardish, Robert;Cook, Michele	Can J Psychiatry	Yes	0.83275	No	1.3125	1.5761	3.09093	43.5	1	0	0	0	1	0.5	23442897;24752034;28767333;30712326;31583805;27187770;19755574;22581157	Yes	23442897;30887510;21091854;29388899;25275674;38489261;38853525;21114345;26223425;24752034;21466249;28767333;30712326;31583805;27187770;37089128;19755574;22581157;40170029;22144663;21761087	11136624;15330221;10518167;14744165;9058557;15288745;8370857;11924080;11986131;9680041;8698958;16754838;9023068;15796648;18360195;16818865;10079461;10674149;16920682;12136682;14692007	21	21	10.1177/070674370905400306
19349886	2009	Mucormycosis of the face.	Piazza, Rocco C;Thomas, Wendy L;Stawski, Willard S;Ford, Ronald D	J Burn Care Res	Yes	0.480769	No	0.75	1.56	3.03801	26.1	1	0	0	0	1	0.25		No	34002720;32718789;40483702;20859211;35842270;33682000;21625316;23068150;39919966;27777549;30901836;35167382	1985634;3220866;5037810;5107690;6772062;17321689	12	6	10.1097/BCR.0b013e3181a28d2f
19361739	2009	Comparison of the efficacy of ibuprofen and acetaminophen in controlling pain after orthodontic tooth movement.	Salmassian, Reza;Oesterle, Larry J;Shellhart, W Craig;Newman, Sheldon M	Am J Orthod Dentofacial Orthop	Yes	1.31673	No	1.875	1.42398	2.59105	60.4	1	0	0	0	1	0.75	24325834;38683401;23882088;21722228;30590573	Yes	36550619;29182798;24325834;38180091;28204189;25258106;28621287;39915359;27364203;38683401;23066276;23882088;21722228;23757949;21112046;22702527;38810763;26315965;28724785;20578865;29588616;34673847;24351159;26518691;29509026;30166905;20150507;22515183;32948150;30590573	10783564;16979495;9844209;6465164;16539549;1430181;11455373;14994886;8921656;6590308;10935962;8893104;12439483;6341415;15127030;8154462;16279825;3863673;11126015;16214624;6960050;3982841;2762180;1456222;2082318;9188968;12013568;2538053;11697757;2750720;15387032	30	31	10.1016/j.ajodo.2007.05.020
19413081	2009	Emphysematous cystitis: a case report.	Tablang, Michael Vincent F;Ramanan, Sundaram V	Conn Med	Yes	0	No	0			0	1	0	0	0	1	0.05		No			0	0
19450300	2007	Ankle sprain.	Struijs, Peter;Kerkhoffs, Gino	BMJ Clin Evid	Yes	0.0488893	No	0.0555556	1.13635	1.32522	2.6	0	0	0	0	-0.75	0.05		No	24559877		1	0
19470960	2009	Teaching NeuroImages: Macrocephaly with subcortical calcifications in vein of Galen aneurysmal malformation.	Sharma, Suvasini;Sankhyan, Naveen;Kumar, Atin	Neurology	Yes	0.102628	No	0.125	1.21799	1.91418	4.9	1	0	0	0	1	0.05		No	24138142;29657906	17645970	2	1	10.1212/WNL.0b013e3181a71164
19545449	2009	Trends in esophageal cancer and body mass index by race and gender in the state of Michigan.	Kort, Eric J;Sevensma, Eric;Fitzgerald, Timothy L	BMC Gastroenterol	Yes	0.447426	No	1.1875	2.65407	6.63306	24.2	1	0	0	0	1	0.25		No	27465078;23459045;28949955;20585338;25640397;34572818;32045872;33594825;22943013;23234272;38226107;21301454;21930957;24129941;21409602;20496531;21470937;21847566;35117782	11505399;12412162;16841264;18198307;16630714;9827707;14653411;16181362;8425693;17691111;8648065;1995976;17337464;16353151;11007241;12788850;10649300;15148505;17681161;16299786;11839716;11159155;15947880;13130116;17932103;16702363;7702017;15761164	19	28	10.1186/1471-230X-9-47
19573042	2009	Parental perception of oral health status of children in mainstream and special education classrooms.	Butani, Yogita;Gansky, Stuart A;Weintraub, Jane A	Spec Care Dentist	Yes	0.479084	No	0.625	1.30457	2.1987	26	1	0	0	0	1	0.25		No	38922962;30896325;25328594;22970893;21997705;26860440;21420023;38049120;31697453;36553300	11888436;7738325;15127874;6232718;11888421;10742317;9714637;12742611;7926199;11572490;11693015;16430603;14761169;16430605;16140688	10	15	10.1111/j.1754-4505.2009.00086.x
19582338	2008	Results of stapes surgery for otosclerosis with two kinds of prosthesis in residency training.	Dall Igna, Celso;Teixeira, Vanessa Niemiec;Dall Igna, Daniela Pernigotti;Rosito, Letícia Petersen Schmid	Braz J Otorhinolaryngol	Yes	0.274188	No	0.294118	1.07268	1.426	14.3	1	0	0	0	1	0.05		No	29733111;40802102;28151457;33621252;37343529	16025064;8122706;3355039;6727513;10867392;7148999;8447225;1766297;15038569;10505153;11642421;11228459;7666721;12439178;10990017;7675477;9917040;13606689;11228458;8572096;2321688;1746841;7316389	5	23	10.1016/S1808-8694(15)30142-7
19582343	2008	Comparison between telelaryngoscopy and suspension laryngoscopy in the diagnosis of benign vocal fold lesions.	Neto, José Arruda Mendes;Pinna, Bruno Resende;Neto, José Caporrino;de Sá Pedroso, José Eduardo	Braz J Otorhinolaryngol	Yes	0.455239	No	0.529412	1.16293	1.73052	24.6	1	0	0	0	1	0.25	25033931;29187295	No	30660339;30647795;40829978;33101520;28216702;25033931;34737823;25992121;29187295	8699905;8649866;4593466;7861082;8541976;8544622;4600055;14513965;6838100;16442777;13747029;14368107	9	12	10.1016/S1808-8694(15)30147-6
19582354	2008	Cicatricial pemphygoid in the upper aerodigestive tract: report of two cases.	Freitas, Vinicius Antunes;Becker, Helena Maria Gonçalves;Guimarães, Roberto Eustáquio Santos;Franco, Letícia Paiva;Guimarães, Fernando Fernandes;Martins, Marcelo Figueredo;Crosara, Paulo Fernando Tormin	Braz J Otorhinolaryngol	Yes	0.0917696	No	0.117647	1.28198	2.13223	4.4	1	0	0	0	1	0.05	34245180	No	34245180;25228940	12149839;15190142;11913738;11030786;12656421;11176680;11902988;11902989;9917784;8699892	2	10	10.1016/S1808-8694(15)30158-0
19582358	2008	34 self-inflicted foreign bodies in the maxillary sinus.	Lima, Márcio Meira;Moreira, Camila Alencar;da Silva, Viviane Carvalho;de Freitas, Marcos Rabelo	Braz J Otorhinolaryngol	Yes	0.422885	No	0.411765	0.973703	1.09202	22.8	1	0	0	0	1	0.25		No	33936660;22953127;33596185;40273024;33421828;33587198;36199448	12587772;11974544;9235738;15812999	7	4	10.1016/S1808-8694(15)30162-2
19589767	2009	Assessing the impact of lifestyle modification education on knowledge and behavior changes in gastroesophageal reflux disease patients on proton pump inhibitors.	Finley, Kristen;Giannamore, Martin;Bennett, Marialice;Hall, Laura	J Am Pharm Assoc (2003)	Yes	0.198294	No	0.375	1.89114	4.1261	10	1	0	0	0	1	0.25	31490020	Yes	31490020;29016559;28028689;38316273;23998972;30568943	17973975;16682569;15654800	6	3	10.1331/JAPhA.2009.08004
19637664	2009	Primary squamous cell carcinoma of breast in background of phyllodes tumor--a case report.	Sharma, Ruby;Usmani, Saad;Siegel, Robert	Conn Med	Yes	0.209492	No	0.3125	1.4917	2.81359	10.6	1	0	0	0	1	0.25		No	39697932;29556390;23110003;35242675;25476122		5	0
19708313	2009	Woman's best friend?	Franklin, Katherine T;Day, Thomas W	Minn Med	Yes	0	No	0			0	0.4	0.4	0.2	0.173205	0.1	0.05		No			0	0
19732671	2009	Maxillary expansion in customized finite element method models.	Lee, Haofu;Ting, Kang;Nelson, Michael;Sun, Nichole;Sung, Sang-Jin	Am J Orthod Dentofacial Orthop	Yes	2.47484	No	2.625	1.06067	1.39726	80.5	1	0	0	0	1	0.5		No	29728631;20948570;27272056;34111243;25242527;30591171;38494544;39487496;28457266;25086912;20936952;23083957;33034698;23537640;26980199;28610544;31200906;27476365;37076651;31149605;34779315;33828874;27669497;36068044;21899376;24785928;26412045;20819138;39674931;24910679;29554065;23561406;23374929;26321345;40147292;30280257;33277817;38697910;31824589;23452978;23684080;38555643	7577871;8006740;1867168;10860069;12695762;3209684;9374081;396941;15132444;17029512;6760725;7625394;10066974;5269181;6375387;15520689;12607850;12906248;17218719;9699402;17241809;14331020	42	22	10.1016/j.ajodo.2008.08.023
19755075	2009	Midfoot charcot arthropathy with improvement of arch after achilles tendon lengthening: a case report.	Holthusen, Scott M;Kolodziej, Patricia	Foot Ankle Int	Yes	0.201526	No	0.25	1.24053	1.98826	10.2	1	0	0	0	1	0.25		No	36180188;26395022;32354518;34091194	10790667;17592698;8174448;7634700;12381796;5151531;7602500;16442028;9531204;12925622;1165393;15363376;10840999;8478802;16919215;12822733;17697664;16365123;12063330;9584374;17561207;14560896;8727341;8791078;10225799;15150812;11822689	4	27	10.3113/FAI.2009.0891
19756198	2009	Extensive ameloblastic fibroma in an adolescent patient: a case report with a follow-up of 4 years.	Pitak-Arnnop, Poramate;Chaine, André;Dhanuthai, Kittipong;Bertrand, Jacques-Charles;Bertolus, Chloé	Eur J Dent	Yes	0.602466	No	0.5625	0.933663	0.979912	32.6	1	0	0	0	1	0.25		No	24055148;22144834;37082286;25660399;22529141;20861502;23798857;27011753;21537594	12464212;10705086;17395065;15243475;16202078;17577546;1060031;9231165;15472661;18088738;11395525;16129612;17689135	9	13
19835710	2009	A November night in Whitehorse.	Widmer, Nadia	Can J Rural Med	Yes	0	No	0	0.733063	0.320755	0	1	0	0	0	1	0.05		No			0	0
19860270	2009	Mucinous cystadenoma of the ovary presenting as unilateral lower extremity edema.	Malkan, Alpin D;Braich, Puneet Singh;null;Panait, Lucian;Dudrick, Stanley J	Conn Med	Yes	0.0621841	No	0.0625	1.00508	1.21458	3.1	1	0	0	0	1	0.05		No	20740191		1	0
19875317	2010	Bilateral sagittal split osteotomies and mandibular distraction osteogenesis: a randomized controlled trial comparing skeletal stability.	Ow, Andrew;Cheung, Lim Kwong	Oral Surg Oral Med Oral Pathol Oral Radiol Endod	Yes	1.42579	No	1.73333	1.2157	1.5367	63.3	1	0	0	0	1	0.5	30777736;26099918;33168369;25595452	Yes	27489609;30777736;34723918;40655675;27603361;20952222;23769460;29084117;32459782;26099918;21763047;22137334;24040314;26293187;23726336;21124146;27876575;33168369;25835759;33136841;29040144;25595452;33940653;34852674;23662252;25857283	9461141;1955921;6573846;7814928;6760719;8169707;15337178;3474373;3249082;12729772;8676227;9777499;14980592;2913245;15337177;2341939;1431430;6945807;11994578;12711939;2098453;11078132;2329394;15615140;1812180;2746390;15015162;11298310;8450352;3403595;1558067;17270397;8237902;6928742;1291610	26	35	10.1016/j.tripleo.2009.07.030
19893061	2009	An unusual cause of lower back pain.	Petryna, Olga;Efthimiou, Petros	J Rheumatol	Yes	0	No	0	1.61163	3.20767	0	1	0	0	0	1	0.05		No		8655236	0	1	10.3899/jrheum.090498
19969487	2010	Use of autologous fat graft for correction of facial asymmetry stemming from Parry-Romberg syndrome.	Avelar, Rafael Linard;Göelzer, Juliana Gonçalves;Azambuja, Fabiano Goulart;de Oliveira, Rogério Belle;de Oliveira, Milton Paulo;Pase, Pablo Fagundes	Oral Surg Oral Med Oral Pathol Oral Radiol Endod	Yes	1.03079	No	1.46667	1.42286	2.25206	51.3	1	0	0	0	1	0.5		No	24511495;23997484;22942117;27997449;25861196;26295800;31886486;30502481;40425887;34519702;29068969;21558893;36012947;22405645;39434807;35552479;32360721;27939040;29894458;22907186;24864072;24769615	4016051;3559850;18055503;10670595;2326349;12913207;9299002;7614157;9747688;16097963;15009307;17700981;3739848;8124568;18650741;18704559;11816076;18650738;9142473;19276816;16217455;15756237;8657793;11134993;9500405;8490697;16141804;17369008;16759329;19093144;16217992	22	31	10.1016/j.tripleo.2009.09.017
20034818	2010	Conservative treatment of a pathologic fracture in a patient with Gorham-Stout disease.	Pedroletti, Fred;Rangarajan, Shrinivas;McCain, Joseph P;Velez, Ines	Oral Surg Oral Med Oral Pathol Oral Radiol Endod	Yes	0.579393	No	1	1.72595	3.29867	31.4	1	0	0	0	1	0.25		No	24583233;30484126;23378037;36791700;23294978;24206415;25227772;20962674;21044823;24890889;20123408;27102925;32368214;23836156;40904803	12905451;9352051;8626854;18567509;7962815;16505400;8961021;9428074;11981608;18423305;15749219	15	11	10.1016/j.tripleo.2009.08.045
20118141	2010	Accidental overdose of tiotropium in a patient with atrial fibrillation.	Gregory, Michael D;Mersfelder, Tracey L;Jamieson, Thomas	Ann Pharmacother	Yes	0.189232	No	0.333333	1.7615	3.42146	9.5	1	0	0	0	1	0.25		No	20838334;24494624;32896185;22210073;23777343	7554703;11281745;7249508;17166984;1436333	5	5	10.1345/aph.1M409
20141232	2010	Gardner syndrome: skin manifestations, differential diagnosis and management.	Juhn, Edward;Khachemoune, Amor	Am J Clin Dermatol	No	1.04441	No	2.26667	2.17029	4.83307	51.8	1	0	0	0	1	0.5		No	27387247;21490705;24858982;40835288;39579263;26840078;27501963;24735542;25051912;29845239;29216528;21054707;32972602;27399243;33787608;22707513;31070935;27034812;29286977;37253237;39056526;34019222;28331556;30243094;25429890;34456292;23317980;24664542;33790997;40623139;28937429;27908738;21779143;30029926	7827926;16454848;9242755;15710257;10348829;9062090;3821797;10681434;13946545;15187352;10827397;11438509;10188721;7979199;8593545;7806582;13553090;8409693;14574166;7661930;1139135;15592657;7959691;2022152;8194700	34	25	10.2165/11311180-000000000-00000
20204461	2010	Accuracy assessment of pharmacogenetically predictive warfarin dosing algorithms in patients of an academic medical center anticoagulation clinic.	Shaw, Paul B;Donovan, Jennifer L;Tran, Maichi T;Lemon, Stephenie C;Burgwinkle, Pamela;Gore, Joel	J Thromb Thrombolysis	Yes	0.927203	No	2.13333	2.30083	5.28382	47.4	1	0	0	0	1	0.75	22460248;31801992;26188922;22374335	No	21383771;23594690;29758845;27878205;22176621;29178968;27462768;22754184;26666467;24533715;23819817;23041981;20877452;33061049;26050796;22920395;27298494;22460248;22122181;24468050;31801992;26188922;22382089;28160278;22374335;21174627;22379999;22851439;36733524;22871975;34680932;40121804	9014207;18574025;18305455;11926893;15930419;17510308;15841315;14691573;16321620;15947090;19306050;17989110;19153410;19228618	32	14	10.1007/s11239-010-0459-3
20300420	2010	Cryptococcal osteomyelitis in the ribs.	Sethi, Somika	J Glob Infect Dis	Yes	0.501875	No	0.733333	1.46119	2.38442	27.2	0.5	0.25	0.25	0	0.25	0.25		No	21820328;38910993;26968335;37149631;39403459;22927154;32525454;40190986;22962380;25583128;34350000	3603270;2184491;16038760;16230188;9488829	11	5	10.4103/0974-777X.59253
20350267	2010	Metabolic and nutritional changes after bariatric surgery.	Salameh, Bernard S;null;Khoukaz, Maya T;Bell, Robert L	Expert Rev Gastroenterol Hepatol	No	0.308256	No	0.666667	2.16271	4.80687	16.2	1	0	0	0	1	0.25		No	24120983;21495051;28929278;21787970;23396643;26185175;31433001;32772584;29930588;34311464	10904007;8619180;8405741;12023994;6073761;8070911;16137591;15809466;14738677;9717426;11460578;8070912;180078;15031184;9562483;15810049;10509605;12527351;14976485;16354529;10977060;9717419;907395;2910132;10757948;9678194;9717420;11344408;14530719;18392898;11307094;9717421;18469230;17964437;12082893;11589246;15677820;1590319;8313814;16940875;14738671;8554155;15823443;12448387;7887801;1952493;107337…	10	51	10.1586/egh.09.67
20412150	2010	Effect of midazolam on memory: a study of process dissociation procedure and functional magnetic resonance imaging.	Tian, S Y;Zou, L;Quan, X;Zhang, Y;Xue, F S;Ye, T H	Anaesthesia	Yes	0.310308	No	0.6	1.93356	4.01559	16.3	1	0	0	0	1	0.5	23488834;24797121	Yes	36388179;20850085;27080429;26921778;33170396;34440594;23488834;24797121;34037290	16546038;9105228;15145968;8783210;14633750;11049883;9803232;12968011;11149436;14963385;16780767;18434201;17241747;16249665;9648540;12218410;9165967;16117864;8424571;11575332;10078666;12827143;12492663;9188543;10491613;14704217;6805365;11753418	9	28	10.1111/j.1365-2044.2010.06343.x
20451789	2010	Shear bond strength of orthodontic brackets bonded to various esthetic pontic materials.	Maryanchik, Igor;Brendlinger, Eric J;Fallis, Drew W;Vandewalle, Kraig S	Am J Orthod Dentofacial Orthop	Yes	1.41311	No	1.6	1.13225	1.24854	63	0.5	0	0.5	-0.433013	0.25	0.05		No	33292632;28902249;39866643;28787841;24910698;24446920;30765237;26352846;30796001;25843448;37694056;40102836;34605975;39139446;32844970;33248910;35624022;36826183;39728158;33213042;28300497;38712436;37421919;27200278	1397428;6231863;15826695;9743679;398715;5214895;2646439;2700752;6583396;15681012;18005828;11208201;8613518	24	13	10.1016/j.ajodo.2008.06.031
20565392	2010	Continuous patient-controlled epidural infusion of levobupivacaine plus sufentanil in labouring primiparous women: effects of concentration.	Tixier, S;Bonnin, M;Bolandard, F;Vernis, L;Lavergne, B;Bazin, J E;Dualé, C	Anaesthesia	Yes	0.360557	No	0.533333	1.47919	2.4466	19.2	1	0	0	0	1	0.5	29914785;31955968;21707560;34391982	Yes	29914785;37386624;29319537;31955968;32835913;39391658;21707560;34391982	16790650;10825325;10691224;18728849;9793659;14570676;8010458;3285732;11323358;17720117;15321572;19342949;12540646;11293644;14639148;12766654;17303622;15232517;11159242;17413923;18295469;17717236;17125998;11133624;12932065;19224805;16154735;15055890;18487245;19020146;17531731;14639153	8	32	10.1111/j.1365-2044.2010.06369.x
20565695	2011	Abernethy malformation complicated by hepatopulmonary syndrome and a liver mass successfully treated by liver transplantation.	Osorio, Maria Joana;Bonow, Alison;Bond, Geoffrey J;Rivera, Marcus R;Vaughan, Kevin G;Shah, Amisha;Shneider, Benjamin L	Pediatr Transplant	Yes	0.914552	No	1.42857	1.56204	2.91622	46.9	1	0	0	0	1	0.75		No	24530574;35360378;34418867;35445894;33968640;22569513;24986474;30579648;23245671;31777726;38903310;23397528;24986560;23295141;28727971;25624897;30744582;30628988;26992455;29804132	12357487;10823641;15670231;14716452;16565669;7807356;12913087;18044784;16628685;16481229;1468606;18280268;2557573	20	13	10.1111/j.1399-3046.2010.01337.x
20589540	2010	Perianal infections: a primer for nonsurgeons.	Mansour, Masood;Weston, Lynn A	Curr Gastroenterol Rep	No	0.0522567	No	0.133333	2.55151	6.14947	2.7	1	0	0	0	1	0.05		No	35284963;27749400	18802894;12641361;19398642;19393353;19153563;18324440;5061330;20010348;16273821;17525863;9337170;20109636;16369395;17535610;19629386;18053442;18297220;16703252;20109637;18670819;11295924;20010350;18765023;15486744;19832872;12516847;17534634;19273951;17767440;19602450;18724100;12827535;19067039;19018464;17033171	2	35	10.1007/s11894-010-0115-2
20638581	2010	Modifying risk for aneuploidy with second-trimester ultrasound after a positive serum screen.	Timms, Diane;Campbell, Winston A	Clin Lab Med	No	0.0433516	No	0.0666667	1.53781	2.64901	2.3	1	0	0	0	1	0.05		No	27806654	17470581;9031835;2447576;19935018;2931023;10341399;6201071;2968116;2960895;10441601;8327709;1824870;7726261;8309035;8650125;8649704;989112;14534333;18264966;12528155;19173242;10775990;7501356;12213147;10364664;11876803;7892872;2423826;17367102;19516035;15968623;1283415;11209176;7932983;11400940;9697277;3157321;8416462;11084189;16533652;17197615;12494981;12523608;16282175;6201687;19244068	1	46	10.1016/j.cll.2010.04.016
20810702	2010	Focus on diagnosis: cardiac arrhythmias in children.	Biondi, Eric A	Pediatr Rev	No	0.0735989	No	0.133333	1.81162	3.59451	3.6	1	0	0	0	1	0.05	39292116	No	26014523;39292116		2	0	10.1542/pir.31-9-375
20846321	2013	Comparison of the efficacy of three PubMed search filters in finding randomized controlled trials to answer clinical questions.	Yousefi-Nooraie, Reza;Irani, Shirin;Mortaz-Hedjri, Soroush;Shakiba, Behnam	J Eval Clin Pract	Yes	0.0937076	No	0.25	2.66787	6.45157	4.5	1	0	0	0	1	0.05		No	30860595;23948488;39138341	15318913;11909789;10693905;10673485;11855214;15243641;7850570;10185143;16167387;16684359;16556313;15894554;11914311	3	13	10.1111/j.1365-2753.2010.01554.x
20874485	2010	Allopurinol protection in patients undergoing coronary artery bypass graft surgery.	Wechter, John;Phillips, Lauren J;Toledo, Alexander H;Anaya-Prado, Roberto;Toledo-Pereyra, Luis H	J Invest Surg	No	0.147529	No	0.333333	2.25944	5.14091	7.2	1	0	0	0	1	0.05		No	26348878;26479963;40756748;27270216;22047195	1985364;10935767;6273253;16507884;7649495;8045656;9674451;4981789;8336616;3524488;8283893;2069440;7819625;4935615;318820;7723340;2383073;1827965;11992130;4618653;16516885;19641461;10983676;3335632;3051384;2982206;5775872;8841871;1216130	5	29	10.3109/08941939.2010.513758
20889050	2010	Combined aging effects of strain and thermocycling on unload deflection modes of nickel-titanium closed-coil springs: an in-vitro comparative study.	Vidoni, Gabriele;Perinetti, Giuseppe;Antoniolli, Francesca;Castaldo, Attilio;Contardo, Luca	Am J Orthod Dentofacial Orthop	Yes	0.571983	No	0.6	1.04898	0.961004	31	0	0	0	0	-0.75	0.05		No	26005462;27409653;25172254;24724143;34084292;26124030;32763126;36820142;31367576	7720798;9633170;16181669;10229881;1636629;2667330;8498703;3165245;16627171;11395701;8540487;17384855;10426512;5280052;19088059;6587783;10625106;11395702;8922516;2316900;18929260;2613743;8507034;286558	9	24	10.1016/j.ajodo.2009.05.022
20889054	2010	Three-dimensional computed tomography comparison of the maxillary palatal vault between patients with rapid palatal expansion and orthodontically treated controls.	Gohl, Elizabeth;Nguyen, Manuel;Enciso, Reyes	Am J Orthod Dentofacial Orthop	Yes	1.41294	No	1.6	1.13239	1.24902	63	1	0	0	0	1	0.75	23375921	No	36449960;23375921;30207637;33384779;37510801;32006047;39420302;34635118;37052464;29561655;35470544;25126159;36719265;21999215;23865825;22554756;23273359;23810056;35754411;28379386;22376101;30834021;22783476;40158116	11605867;20889055;16798915;16448229;5252050;15520689;1628683;2178393;12940553;5241062;6989258;11027393;5261162;10673663;7879759;396941;16097223;11105408;14331020;17169734;14783190	24	21	10.1016/j.ajodo.2008.12.025
20889055	2010	Cone-beam computerized tomography evaluation of the maxillary dentoskeletal complex after rapid palatal expansion.	Kartalian, Armine;Gohl, Elizabeth;Adamian, Melina;Enciso, Reyes	Am J Orthod Dentofacial Orthop	Yes	3.83742	No	4.46667	1.16398	1.3581	89.5	1	0	0	0	1	0.75	23375921;22812438;26124033;25715721;31901284;31755620;34996663;26164086;34388256	No	25478739;22996394;27272056;22827478;23375921;31418163;39743845;26443465;32844972;38137526;25358833;33034698;38597013;23393295;28861393;40285772;32656601;25432256;37466717;21999215;22812438;26124033;33843979;22554756;34483573;35268377;23810056;26827275;31304569;32187843;22376101;24923217;25715721;22783476;27925236;31901284;24238434;35731323;31755620;31074128;21967931;34980520;23807931;34996663;248…	16456998;343597;11605867;6996533;16448229;5263785;2178393;5269181;12940553;15520689;6989258;322499;16097223;11105408;14331020;10833001	67	16	10.1016/j.ajodo.2008.10.025
20967573	2011	Non-functioning pancreatic neuroendocrine tumors--a case report and review of literature.	Rampurwala, Murtuza M;Kumar, Anupam;Kannan, Subramanian;Kowalczyk, Pamela;Khera, Surendra	J Gastrointest Cancer	No	0.111895	No	0.285714	2.55341	6.23191	5.4	1	0	0	0	1	0.25		No	23021468;26612453;21577041;34258305	12634971;19657214;16183533;10940694;18177818;17382268;16030115;2070707;12534356;7978856;18041687;17548041;11583197;7076209;15888809;8740722;12732998;17359531;18803349;16868153;11007228;17382271;16253899;17191313;16967267;20208321;17674042;19411317	4	28	10.1007/s12029-010-9223-3
21055856	2011	Surface characteristics of biomaterials used for space maintenance in a mandibular defect: a pilot animal study.	Nguyen, Charles;Young, Simon;Kretlow, James D;Mikos, Antonios G;Wong, Mark	J Oral Maxillofac Surg	Yes	0.934472	No	1.42857	1.52875	2.80485	47.7	0	0.333333	0.666667	-0.288675	-0.5	0.25		No	33757744;39924962;25046733;28333042;26340063;32842918;30747042;23891810;40033549;27517073;31106138;22818045;21769165;24794263;21699247;33465859;22241726;21757034;27658014;21714068	12857088;18046174;11562149;3071237;18335583;19101117;19360199;1820724;16949151;11857430;7522866;11688036;8512908;15174963;10397934;6809919;2846805;10629301;11601819;10456522;17157515;274506;9565274;11379417;11556743;16596588;16003639;287780;11553166;14729042;15749216;18773232;18288697;16680680;12787043;11432585;7662615;8593981;11774313;17969052;18173661;14762922;16387397;18766491;8800514;7543793;…	20	48	10.1016/j.joms.2010.02.026
21127425	2011	Telephone titration of heart failure medications.	Steckler, Anne E;Bishu, Kalkidan;Wassif, Heba;Sigurdsson, Gardar;Wagner, Judy;Jaenicke, Connie;Vats, Shashank;Rector, Thomas;Anand, Inder S	J Cardiovasc Nurs	Yes	0.288103	No	0.857143	2.97512	7.64236	15.1	1	0	0	0	1	0.5		Yes	23817724;37532424;26142639;34842546;38244825;33048057;28785472;36053445;38165269;33141094;22580628;29761293	9024737;17540206;18023249;8104270;2057034;19808279;12756157;15265849;8847218;10194662;2883575;12457785;10376614;12891192;12668699;18384583;12695272;16183692;16376782;16160202;15459606;10213348;15948086;11759645;17572146;10471456;15190531;8941106;16569544;16500560;8614419;7900629;10587334;11386263;16183697	12	35	10.1097/JCN.0b013e3181ec1223
21152154	2005	Topiramate for hyperphagia associated with a third ventricle mass.	Postlethwaite, Alejandra;Ng, Bernardo	Psychiatry (Edgmont)	Yes	0	No	0			0	0	0	0	0	-0.75	0.05		No		8535850;8641230;11054603;8978450;11054602;10999555;11225714;2648155	0	8
21191533	2010	Does B12 deficiency lead to lack of treatment response to conventional antidepressants?	Kate, Natasha;Grover, Sandeep;Agarwal, Munish	Psychiatry (Edgmont)	Yes	0.269228	No	0.533333	1.98097	4.1793	14	1	0	0	0	1	0.25		No	37299394;27623117;24860227;26664085;32670521;38470559;40712763;23922501	20789014;15345787;13824647;5838263;16473293	8	5
21217616	2011	Multiple odontogenic abscesses. Thoracic and abdomino-perineal extension in an immuno competent patient.	Arias-Chamorro, Bartolomé;Contreras-Morillo, Marian;Acosta-Moyano, Antonio;Ruiz-Delgado, Francisco;Bermudo-Añino, Lucas;Valiente-Álvarez, Antonio	Med Oral Patol Oral Cir Bucal	Yes	0.726015	No	0.857143	1.18061	1.6405	38.7	1	0	0	0	1	0.25		No	29980234;26148851;34031087;36243993;36817218;27060492;31029172;23726739;29184632;36769517;27390486;33642717	9102599;10649201;19293042;8926991;18094600;15580132;18607917;8450077	12	8	10.4317/medoral.16852
21239975	2011	Meta-analysis of thoracic epidural anesthesia versus general anesthesia for cardiac surgery.	Svircevic, Vesna;van Dijk, Diederik;Nierich, Arno P;Passier, Martijn P;Kalkman, Cor J;van der Heijden, Geert J M G;Bax, Leon	Anesthesiology	No	3.9079	No	7.35714	1.88263	3.98845	89.7	1	0	0	0	1	0.95	33059978;22266899;32769505;23461638;22762307;35799555;22070836;32275028;21560028;22770692;32561247;34148801	No	28901981;33059978;31966853;32597201;22064599;22220233;37220070;37974241;22266899;39600439;32769505;35485565;25691437;28074295;36868931;28937533;25137006;38507134;25368694;23461638;23288604;22762307;28526159;22145135;34715976;26509324;27537925;25888937;27390640;30728760;22900930;22414985;35799555;37326862;38974763;22070836;34162252;36948910;40776935;35641505;40651453;35900740;32099452;24336691;229…	19821319;17056978;11854873;14662525;7488474;17679700;19324137;17678776;11812684;15851604;15781499;11854872;11524314;16807131;15220785;16760868;10669702;7978429;12933434;17662790;9509363;12421195;17122257;11323325;17476644;9631781;15116347;9527747;1533167;9495424;15144293;16394700;17015402;16162759;10195508;16879458;15364747;8911839;21239976;8477038;10392674;2644753;8968177;7887106;12537199;150415…	103	47	10.1097/ALN.0b013e318201d300
21239976	2011	Thoracic epidural anesthesia for cardiac surgery: a randomized trial.	Svircevic, Vesna;Nierich, Arno P;Moons, Karel G M;Diephuis, Jan C;Ennema, Jacob J;Brandon Bravo Bruinsma, George J;Kalkman, Cor J;van Dijk, Diederik	Anesthesiology	Yes	1.79177	No	3.35714	1.87364	3.95839	71.1	1	0	0	0	1	0.75	32798172;35799555;22770692;32561247;34148801	Yes	22058144;31966853;22220233;37220070;37974241;25691437;23906858;28074295;24934698;32798172;36245098;24016685;32303280;24315759;25201889;30336845;30204605;25888937;21505344;29994937;37283577;26952228;24096762;23615328;35799555;38974763;37326862;34162252;22770692;21606825;38607883;24336691;23740694;25689756;32561247;25746164;30868281;36217996;21239975;34148801;21239977;25267251;24703207;32754703;308…	18692893;14508335;16394700;16162759;4139420;9366889;14499431;11812684;15851604;10195508;11965272;19224776;11524314;15220785;9404174;15448529;16144891;10669702;12933434;8773640;15312219;11323327;1477253;17951287;12537199;9817123;14576560;11878522	47	28	10.1097/ALN.0b013e318201d2de
21266630	2011	The First Description of Docetaxel-Induced Recall Inflammatory Skin Reaction After Previous Drug Extravasation.	Kramer, Frauke;Schippert, Cordula;Rinnau, Franziska;Hillemanns, Peter;Park-Simon, Tjoung-Won	Ann Pharmacother	Yes	0.127306	No	0.214286	1.68323	3.32154	6.2	1	0	0	0	1	0.05		No	23486002;25054005;24381657		3	0	10.1345/aph.1P440
21285407	2011	Use of Plerixafor with Granulocyte Colony-Stimulating Factor for Stem Cell Mobilization in a Pediatric Patient.	Bernardo, Valeria Alejandra;Ng, John Szechung;Joyce, Michael John	Ann Pharmacother	Yes	0.117631	No	0.214286	1.82167	3.78456	5.7	1	0	0	0	1	0.25		No	22458355;21861545;23034006		3	0	10.1345/aph.1P564
21291041	2010	Primary sclerosing cholangitis in pregnancy refractory to ursodeoxycholic acid treatment: a case report.	Leftwich, Heidi;Fang, Yu Ming Victor;Borgida, Adam;Crombleholme, William	J Reprod Med	Yes	0.0354587	No	0.0666667	1.88012	3.83106	2.1	1	0	0	0	1	0.05		No	27622193	8938634;15674115	1	2
21304033	2011	Genetic Mechanisms of Antimicrobial Resistance of Acinetobacter baumannii.	Esterly, John S;Richardson, Chad L;Eltoukhy, Noha S;Qi, Chao;Scheetz, Marc H	Ann Pharmacother	No	1.32411	No	2.71429	2.0499	4.54788	60.6	0.5	0	0.5	-0.433013	0.25	0.25		No	33190200;30265856;35420470;38078714;39008435;24247131;32340386;24959443;26055688;23508431;32655514;30511216;26805524;35743027;39475466;38391523;24399574;37403254;37154184;37513832;26918486;25773720;25846137;29489445;36439977;36481466;40584782;31335270;32303957;31160851;34648177;39666200;25516853;32436839;22908165;28972863;31728201;40249005	11864948;16524407;18501431;15328088;19431222;19531268;1760939;16650951;15793123;9163451;12615856;16335991;3264155;19836184;16630258;15301671;18988680;20038618;16304148;16415984;10639377;17620384;12951327;10724021;17646423;9986846;17213265;15808938;17595288;16332731;17942662;16391922;10782579;19361944;15231171;17420217;11893225;18625687;11709311;17220422;16940085;2556077;15364979;16080070;15282231…	38	124	10.1345/aph.1P084
21304423	2011	Vectored cranial-cervical traction limits facial contact pressure from prone positioning during posterior spinal deformity surgery.	Koreckij, Jason;Price, Nigel;Schwend, Richard M	Spine (Phila Pa 1976)	Yes	0.552848	No	0.714286	1.29201	2.01307	30	1	0	0	0	1	0.25	40958289;25692433	Yes	29732432;32618418;39047271;39631124;40272027;40958289;25692433;32843789;33689155;36569736	15247577;8354684;13618101;15706347;17341672;17006060;18211991;863946;9201834;16985468;1150701;19255233;17827190;10711175	10	14	10.1097/BRS.0b013e3182012150
21311208	2011	Recurrent acute pancreatitis and persistent hyperamylasemia as a presentation of pancreatic osteoclastic giant cell tumor: an unusual presentation of a rare tumor.	Rustagi, Tarun;Rampurwala, Murtuza;Rai, Mridula;Golioto, Michael	Pancreatology	Yes	0.43083	No	0.785714	1.82372	3.79142	23.3	0.666667	0	0.333333	-0.288675	0.5	0.05		No	36884386;28371566;35733473;31355070;39318646;27034802;30508980;34663075;29180118;24631915;34277482	19846087;11232955;19111699;17703445;17203538;3836074;15254351;6578648;5660199;17939129;2437571;9165320;2227926;4324182;1705496;18335561;2432851;9101263;8281385;1694415;3774710;912652;9260206;9334844	11	24	10.1159/000323210
21329287	2011	Familial Mediterranean fever presenting with pulmonary embolism.	Ruiz, Ximena D;Gadea, Carlos M	Conn Med	Yes	0.238922	No	0.428571	1.79377	3.69125	12.3	1	0	0	0	1	0.05		No	25969671;29051974;23400211;21586521;25761640;26945404		6	0
21346601	2011	Collagenous gastroduodenitis.	Rustagi, Tarun;Rai, Mridula;Scholes, John V	J Clin Gastroenterol	Yes	0.973924	No	1.71429	1.76019	3.57891	49.2	1	0	0	0	1	0.5	25759526	No	25789098;25135519;34976776;33537921;36619732;40626264;39498423;25784461;25759526;27486523;36891181;40466973;28847471;28496534;34173792;34864160;34123443;26011716;31049176;37971571;26184019;25056300;32181040;29067147	2766959;934705;9712433;18030241;10440616;10824933;17453238;11735694;1758239;8742654;3198002;17957644;11710694;11437054;11151908;8872143;11688577;2898210;2810280;2583419;6479682;1500661;10323893;20065357;11125181;1451972;2209504;13457580;15716621;11845058;10755251;3699567;6697975;12608899;6548902;19295410	24	36	10.1097/MCG.0b013e31820c6018
21358390	2011	Intestinal obstruction from diaphragmatic hernia following colonoscopy.	Rustagi, Tarun	Am J Med Sci	Yes	0.192409	No	0.285714	1.48493	2.65831	9.6	1	0	0	0	1	0.25		No	24285070;36108379;29505005;38961027	6353640;20034601;2294808;6724676;10344436;2444003;20003353;6831184;8855777;3186578;18633901;12352246;1937727;7411790;18633881;1937728;3406795;8257229;6978024	4	19	10.1097/MAJ.0b013e31820e7f1f
21369926	2011	Jeune syndrome with neonatal cholestasis.	Reddy, Srinath N;Seth, Bageshree A;Colaco, Prisca	Indian J Pediatr	Yes	0.212843	No	0.285714	1.34237	2.1815	10.8	1	0	0	0	1	0.05		No	27665332;26747620;25575358;26366306	10588838;931421;12800072;3989824;6295907;13292988;3130856	4	7	10.1007/s12098-011-0392-2
21401901	2011	Crohn's-Takayasu's arteritis overlap with hypercoagulability: an optimal milieu for ischemic stroke.	Rustagi, Tarun;Majumder, Shounak	J Dig Dis	Yes	0.318357	No	0.5	1.57056	2.94471	16.8	1	0	0	0	1	0.25		No	26315859;25152825;29392458;24028931;27075786;23943806;34829344	12743255;8104361;19364087;12746642;18941942;11379318;11179240;15534728;20014016;12746644;17569229;20040858;7909656;2013373;18609696;19007533;15178225	7	17	10.1111/j.1751-2980.2011.00479.x
21412609	2011	Tropical pyomyositis in a patient with systemic lupus erythematosus and HTLV 1/2 infection.	Souza, Hérica Cristiani Barra de;Carvalho, Barbara Nascimento de;Morais, Marina Gonçalves Veras de;Monteiro, Guilherme Zager;Emori, Fabiano Takaaki;Latorre, Luiz Carlos	Rev Bras Reumatol	Yes	0.289257	No	0.357143	1.23469	1.82136	15.1	1	0	0	0	1	0.05		No	32172014;27267338;25165609;27090546;35260400	1532700;16301764;8081672;8778988;426186;20676544	5	6
21460174	2011	Compliance with recommendations for prevention and detection of controlled-substance diversion in hospitals.	McClure, Steven R;O'Neal, Brian C;Grauer, Dennis;Couldry, Rick J;King, Allison R	Am J Health Syst Pharm	Yes	0.734756	No	1.21429	1.65264	3.21922	39.1	1	0	0	0	1	0.25		No	39728848;28509811;31408513;27474362;35371798;35136913;31365940;36691366;27606038;32999502;31258162;30652981;34132129;39818532;32740137;26246293;37952845	10234559;17305688;1348789;2882673	17	4	10.2146/ajhp100212
21466258	2011	Salivary mutans streptococci and lactobacilli modulations in young children on consumption of probiotic ice-cream containing Bifidobacterium lactis Bb12 and Lactobacillus acidophilus La5.	Singh, Richa Polka;Damle, Satyawan Gangaram;Chawla, Amrita	Acta Odontol Scand	Yes	1.96382	No	3.21429	1.63676	3.16609	74	0.428571	0	0.571429	-0.494872	0.142857	0.5	31821997;35021171;33404758;28753102;24217196;23571819;23838478;35268099;33083852;25571684	Yes	27435538;31467551;31821997;28840820;22899689;34083920;26435616;32612198;23857225;35021171;28662142;28609116;33404758;27994413;29744324;26046102;28578040;28753102;35607893;26123783;25214308;24217196;36861694;35645516;28422059;31556313;36968114;25859515;25767764;24663813;23571819;23838478;37180688;25401281;35268099;33278515;38304119;23318746;38787271;33083852;27061393;18451637;25809217;25571684;281…	11894762;16639576;16903447;16476023;11238211;16512103;15888102;15282133;15370635;17714346;7675526;2921389;15153692;11799281;12120707;18568474;15953242;18086020;1500547	45	19	10.3109/00016357.2011.572289
21476378	2011	Saddle pulmonary thromboembolism with zero Wells' score.	Pai, Rajasree Pai Ramachandra;Kangath, Raghesh Varot;Brown, Thomas A	Conn Med	Yes	0	No	0			0	1	0	0	0	1	0.05		No			0	0
21493206	2011	Auditory function after application of ototopical vancomycin and mupirocin solutions in a murine model.	Rutherford, Kimberley D;Kavanagh, Katherine;Parham, Kourosh	Otolaryngol Head Neck Surg	Yes	0.298675	No	0.428571	1.43491	2.491	15.7	0	1	0	0.866025	-0.5	0.25		Yes	24834938;26419839;32182136;24233060;29728181;39418013	16647979;19249946;15453944;19128679;18545212;17083014;2005039;12542200;17616288;18722220;3923922;16213934;20015469;19424918;10828818;19755090;17544701;15054363;19001107;18665032	6	20	10.1177/0194599810392315
21493320	2011	Preliminary findings on the effects of topical photoactivated antimicrobial methyl-δ-aminolevulinic acid on murine hearing thresholds.	Roehm, Corrie E;Valdez, Tulio A;Parham, Kourosh	Otolaryngol Head Neck Surg	Yes	0	No	0	1.17121	1.60905	0	0	1	0	0.866025	-0.5	0.05		No		19318887;2115912;18716567;2005039;16542112;18195063;19289700	0	7	10.1177/0194599811399850
21531888	2011	78-year-old man with nausea and chest pain.	Patel, Sandeep M;Gard, Joseph J;Sinak, Lawrence J	Mayo Clin Proc	Yes	0	No	0	1.97151	4.28571	0	1	0	0	0	1	0.05		No		3146597;12205022;15867411;15976786;19121258;17692738;17010819;12570960;10744147;15629367;15238590;9118558;20036454;19497477;19846576;19797781;7063908;19854581;15136402;10938172;10869274;17296884;4292448;18036459;17344577;18452778;9250846;10997353;10703994;2857186	0	30	10.4065/mcp.2010.0524
21547191	2010	Fat embolism syndrome presenting as sudden loss of consciousness.	Nandi, Roneeta;Krishna, H M;Shetty, Nanda	J Anaesthesiol Clin Pharmacol	Yes	0.120447	No	0.133333	1.10699	1.16131	5.8	0	0	0	0	-0.75	0.05		No	25190956;28018064	2293968;6354030;4547466;19826589;11782324	2	5
21564440	2011	Association between proton pump inhibitors and spontaneous bacterial peritonitis in cirrhotic patients - a systematic review and meta-analysis.	Trikudanathan, G;Israel, J;Cappa, J;O'Sullivan, D M	Int J Clin Pract	Yes	2.97288	No	6.28571	2.11436	4.76346	84.7	1	0	0	0	1	0.95	25523381	No	24516916;28572098;26598371;26872254;25583938;29743797;28088889;30145857;23588561;31667938;32139965;30976612;27321544;24296463;28298938;36652959;24836902;34719853;26795544;29675988;30926204;23383362;23140348;24219827;25523381;22537364;32406491;27104118;24187492;23032651;31795477;32911564;32533951;29290909;34018229;36128183;26358667;26278565;37144010;23247326;23306853;28528705;26301048;34807007;343…	16111950;9794900;10789670;3257456;9580278;8672743;16848807;9536950;11693333;17509031;18467910;8617136;20353792;20222914;19337238;19844204;15920324;18941414;7428583;18461661;18758417;11316175;7560857;18625128;15726658;17616817;12169979;12958120;18494046	88	29	10.1111/j.1742-1241.2011.02650.x
21597894	2012	Risk factors for gallbladder cancer and cholangiocarcinoma: similarities, differences and updates.	Rustagi, Tarun;Dasanu, Constantin A	J Gastrointest Cancer	No	1.49446	No	3.46154	2.31624	5.41451	64.9	1	0	0	0	1	0.75		No	32440192;29938462;25137411;23809238;23188223;34774036;26421012;26668074;30734421;26812694;24396615;39966731;37444550;26718397;34617004;37109618;33879231;36188583;27431375;38704628;23564396;37727828;35212280;38261906;37721643;25763724;34624458;38979050;24535710;39135994;27014527;24420067;25217977;34945733;24349565;32595761;33713794;27480698;22168580;26468297;31121000;40470116;26142706;23008113;297…	15659866;9753497;11034592;11867174;6249119;15192787;19842402;18454764;9923922;8368911;15343276;7780959;17689296;7657282;10536130;7059239;7960220;7848091;7979612;64293;12402311;16736026;12195163;15906758;19018260;19451486;8921477;8841022;11808716;11555575;10982614;1845927;9772078;17625428;17625430;12063950;6299873;15620559;12153620;12665766;10613754;10894571;16837714;18000509;10022644;10461418;180…	45	159	10.1007/s12029-011-9284-y
21623200	2011	A quality process study of lymph node evaluation in endometrial cancer.	Forde, Gareth K;Carlson, Jay W;Downey, Gordon O;Doss, Barbara J;Shoemaker, Allen;Harrison, Charles R	Int J Gynecol Pathol	Yes	0.340122	No	0.5	1.47006	2.60857	18.1	1	0	0	0	1	0.25		No	22498941;23611958;22964526;23240675;29705969;27993579;24511044	19474385;20188410;17291256;14751134;20026828;2775686;18951214;19268343	7	8	10.1097/PGP.0b013e31820dc39d
21641872	2012	Robotic-assisted laparoscopic extravesical ureteral reimplantation: an initial experience.	Chalmers, David;Herbst, Katherine;Kim, Christina	J Pediatr Urol	Yes	1.67195	No	2.46154	1.47225	2.52361	68.8	1	0	0	0	1	0.75		No	37790798;30968006;33850354;24642080;34324913;23305121;39510858;31139606;30984718;28097262;27036858;24145586;29248949;23218755;25455176;29127964;37260098;31033114;39334649;28259759;26750185;37692545;25301094;27522319;28247324;34274237;25850073;26443241;39399704;23740381;33218586;28130103	17499791;15474601;7815633;18725986;14430329;4618418;11030542;5908707;18355846	32	9	10.1016/j.jpurol.2011.04.006
21679092	2011	Autoimmune phenomena in untreated and treated marginal zone lymphoma.	Grabska, Joanna;Dasanu, Constantin A	Expert Opin Pharmacother	No	0.229708	No	0.428571	1.86572	3.93189	11.7	1	0	0	0	1	0.25		No	27331023;29198780;22999943;34802543;38562339;34841027	16796783;18796628;18518779;15100336;18068857;12573351;10706860;18334510;15923808;19918496;20501524;19672998;19343544;18055869;10894617;18270861;17218490;20477054;19589627;18042694;18287133;10648389;12005247;9310469;18480659;19766775;19735541;12845214;10685647;9652253;15692063;19705304;12826650;19932433;6608537;18580728;11371117;8464433;20199193;11807147;14565674;14531960;21074639;17554381;1211073…	6	65	10.1517/14656566.2011.591381
21689818	2012	The role of toll-like receptor-4 in the development of multi-organ failure following traumatic haemorrhagic shock and resuscitation.	McGhan, Lee J;Jaroszewski, Dawn E	Injury	No	2.78337	No	6.23077	2.23857	5.14847	83.3	0.333333	0.333333	0.333333	0	0	0.5	32195992;25697747;30633104	No	28096525;22049214;26894896;25049041;27156313;24749913;28500967;26389122;24371374;24569510;22535680;31455133;27468558;30412724;31986948;38860566;32631581;22765997;29149705;40303491;25645352;34407003;35495407;30548082;23777984;35831749;27003424;24978888;28855278;32195992;28915215;34663518;29251990;26040987;22653168;29921825;25239329;30693343;28849058;27745621;26273141;37249511;33253592;27567990;284…	16272176;18441202;17438458;17106942;19509624;17239439;17652366;20623989;17386967;17047512;15178705;15034087;17224790;19325486;20514418;19160132;17693937;10217219;17117477;19448144;10912857;8808632;17426535;17475888;19536046;17457174;17084725;19617821;17925504;19277526;17215740;17715998;18261365;18048034;9237759;20620471;12180835;11994482;15072965;11373517;15585830;17490562;20396414;17853945;16500…	81	61	10.1016/j.injury.2011.05.032
21703079	2011	Methemoglobinemia in a newborn: a case report.	Bayat, Ali;Kosinski, Ronald W	Pediatr Dent	Yes	0.554282	No	0.714286	1.28867	2.00189	30	1	0	0	0	1	0.5	24131541	No	26469367;36601130;30956100;29185409;30206300;25637615;35866319;22568708;25455664;24131541	11081949;11498069;2302379;3813168;19047668;19224791;18184243;11685006;10377640;7224278;15098811;10533013;10818334;2217871;7247010;7560734;3189900	10	17
21712685	2011	Signet ring cell perianal paget disease: loss of MUC2 expression and loss of signet ring cell morphology associated with invasive disease.	Grelck, Kurt W;Nowak, Michael A;Doval, Mariana	Am J Dermatopathol	Yes	0.382622	No	0.571429	1.49346	2.68682	20.5	1	0	0	0	1	0.25		No	29082243;27426653;26894779;26447133;24932167;26508372;34055001;31934186	10227724;11717535;12100522;19707774;16120171;9500217;11979091;17991319;17447970;17958879;10777264;11473461;15976813;17448019;9870855;10730755;11064666;20044613;20051815	8	19	10.1097/DAD.0b013e318217a87d
21745324	2013	An interdisciplinary treatment approach combining orthodontic forced eruption with immediate implant placement to achieve a satisfactory treatment outcome: a case report.	Chou, Yu-Hsiang;Du, Je-Kang;Chou, Szu-Ting;Hu, Kai-Fang;Tsai, Chi-Cheng;Ho, Kun-Yen;Wu, Yi-Min;Ho, Ya-Ping	Clin Implant Dent Relat Res	Yes	0.630622	No	0.75	1.1893	1.56251	34	1	0	0	0	1	0.5		No	37936535;26734489;32372885;27540842;33299614;30770331;34945246;26037327;36362575	10379290;4516470;15214224;11450409;10229894;11405020;1725869;5224784;19492644;9423691;12693423;11759868;16001736;11458241;9758999;2640214;19014160;6809663;12516647;12519332;2640210;12956475;14696661;12666717;11799798;8803340;8227448;8300319;11359269;14575636;7897100	9	31	10.1111/j.1708-8208.2011.00363.x
21804722	2011	Emergency tracheal reconstruction in a patient of tracheal stenosis.	Syal, Kartik;Ohri, Anil;Thakur, J R	J Anaesthesiol Clin Pharmacol	Yes	0	No	0			0	1	0	0	0	1	0.05		No		4693571;475243;5353420;10201046;8899924;2588212;4920121;7864440;7457492	0	9
21804724	2011	A Rare Case of Laryngeal Web Excision by CO2 Laser in a Child: An Anaesthetic Challenge.	Nabi, Nazish;Chaudhary, Sujata;Ahuja, Sharmila;Goel, Arun	J Anaesthesiol Clin Pharmacol	Yes	0.13533	No	0.142857	1.05562	1.22246	6.6	1	0	0	0	1	0.05		No	26954872;36213696	17252038;20317781;18750156;9389866	2	4
21813225	2012	Cervical sympathetic chain schwannoma: an uncommon cause of Horner's syndrome.	Villanueva-Alcojol, Laura;Monje, Florencio;Gonzalez-García, Raul;Gonzalez Ballester, David;Mateo Arias, Jesús;Ruiz Laza, Luis;Manzano Solo de Zaldivar, Damian;Gonzalez-Gonzalez, Fernando	J Oral Maxillofac Surg	Yes	0.198269	No	0.230769	1.16392	1.46748	10	1	0	0	0	1	0.05		No	37204443;36069381;25214550	9205620;10651412;10834653;15564847;3773050;7070091;19670598;6416092;15453525;10990566;17679471;15883949;16858311;11846946;9419150;12126003;8948621;18607892;6695075;16234449;10748827;10390067	3	22	10.1016/j.joms.2011.04.008
21815995	2013	Marginal bone-level alterations at implants installed in block versus particulate onlay bone grafts mixed with platelet-rich plasma in atrophic maxilla. a prospective 5-year follow-up study of 15 patients.	Dasmah, Amir;Thor, Andreas;Ekestubbe, Annika;Sennerby, Lars;Rasmusson, Lars	Clin Implant Dent Relat Res	Yes	1.66322	No	2.33333	1.4029	2.26881	68.6	1	0	0	0	1	0.75	34543475;27933720	Yes	28083671;27228246;27228254;26561282;26775635;26568924;36290564;36836403;34543475;26385626;33437791;36253961;25443419;23837644;27860171;37139027;32012904;22137760;26987695;32024108;27933720;28845539;26389054;30624789;30624791;26126920;38794847;26770565	12656881;6993637;11420628;9527353;7782636;16336912;10612926;12939015;13156932;10612917;11280365;18462204;11092779;12946668;9151163;1465571;6992262;20491814;16766904;9638695;2098327;1646480;10355947;17362496;9663038;1809404;9922733;9922740;8961015;2855842;2646403	28	31	10.1111/j.1708-8208.2011.00377.x
21860986	2011	Bilateral antrochoanal polyps in an adult.	Sousa, David Weber Sampaio;Pinheiro, Sebastião Diógenes;da Silva, Viviane Carvalho;Bastos, João Paulo Catunda	Braz J Otorhinolaryngol	Yes	0.400566	No	0.428571	1.06992	1.27026	21.6	1	0	0	0	1	0.25		No	23334206;30906522;38417994;37008176;24830980;25318686	17308838;19609378;11485589;8730368;17685053	6	5	10.1590/S1808-86942011000400023
21892304	2008	Unusual malignant transformation of recurrent sebaceoma. A case report.	Al-Khashnam, Heba;Burezq, Hisham;Al-Aradi, Ibrahim;Al-Sabah, Humoud;Al-Abdulhadi, Khalid	Clin Med Oncol	Yes	0.187498	No	0.235294	1.25492	2.04091	9.4	0.666667	0	0.333333	-0.288675	0.5	0.05		No	38281687;39752247;24862791;26159490	12534523;361778;11801780;3158388;6703260;11369914;17519621	4	7	10.4137/cmo.s477
21903000	2011	Sodium hypochlorite pulpotomies in primary teeth: a retrospective assessment.	Vostatek, Sean F;Kanellis, Michael J;Weber-Gasparoni, Karin;Gregorsok, Robert L	Pediatr Dent	Yes	1.32645	No	1.42857	1.07699	1.29393	60.7	1	0	0	0	1	0.75	29109316;23597217;23930631;23171351;30317420;22502601;30788777;25197997;40457274	No	29109316;25598803;23597217;30894982;23930631;31144320;23171351;26147816;30317420;26883612;38023801;24118990;22502601;30788777;25197997;40457274;25115995;28325624;26950810;26323453	1056084;18634926;18615991;265330;16430526;11989375;17249432;16173229;15022999;18254417;16304444;418090;16643542;18615986;279958;10709337;14977302;10321180;15460294;9328676;5275511;11203980;11307253	20	23
21905532	2011	Intracranial hemorrhage from undetected aneurysmal rupture complicating transphenoidal pituitary adenoma resection.	Rustagi, Tarun;Uy, Edilfavia Mae;Rai, Mridula;Kannan, Subramanian;Senatus, Patrick	Conn Med	Yes	0.630066	No	0.857143	1.3604	2.24181	34	1	0	0	0	1	0.5		No	25710746;23708743;35945997;38835088;29404193;38854715;32566424;33560625;27833409;30478712;25710749;29636087		12	0
21908206	2011	Rate of nonunion after first metatarsal-cuneiform arthrodesis using joint curettage and two crossed compression screw fixation: a systematic review.	Donnenwerth, Michael P;Borkosky, Sara L;Abicht, Bradley P;Plovanich, Elizabeth J;Roukis, Thomas S	J Foot Ankle Surg	Yes	1.73179	No	1.92857	1.11363	1.41645	70	1	0	0	0	1	0.75		No	36199381;35898792;40483036;40648964;22632842;27044542;26117572;32405207;35705455;25128308;32471615;31562062;26763868;30803912;25456344;31878798;23827494;32998851;25451208;37951678;26981059;28245975;29729803;38483102;26364702;38914154;27837037	2265810;15363372;14996873;17980841;14752762;20610203;10553545;12533573;11128011;6997319;2584630;10028464;3711593;20307439;16174499;20638304;19232969;2744666;19735630;11131474;15480403;16309603;1601337;11324674;16037560	27	25	10.1053/j.jfas.2011.08.003
21922888	2011	Granulomatous hepatitis from disseminated Mycobacterium bovis infection: shift of an intended local towards a detrimental systemic infection.	Rustagi, Tarun;Rai, Mridula;Alekshun, Todd J	Trop Gastroenterol	Yes	0	No	0			0	0.666667	0	0.333333	-0.288675	0.5	0.05		No			0	0
21938456	2012	Hemodynamic collapse following bilateral knee arthroplasty: a mysterious case.	Thota, Ramya;Porter, Joann;Ganti, Apar K;Peters, Eric	J Thromb Thrombolysis	Yes	0.0540856	No	0.0769231	1.42225	2.35233	2.8	1	0	0	0	1	0.05		No	24028157	1558445;16244529;6103978;7808087;3564517;21242799;10464802;2643380	1	8	10.1007/s11239-011-0640-3
21963906	2011	Robot-assisted laparoscopy in gynecologic surgery.	Cannone, F;Ladaique, A;Lambaudie, E;Collinet, P;Houvenaeghel, G	J Visc Surg	No	0.082544	No	0.142857	1.73068	3.48023	4	1	0	0	0	1	0.05		No	24075390;40963004	17298730;19683685;19168206;19450870;17625414;18696278;19176237;18054354;18834620;15482763;12525456;14972496;19249082;19251308;19157527;18538146;18971140;17540810;15791963;15104827;19446869;7936532;19701039;19701038;12113413;19128998;20207063;20079599;17980329;18694588;18829091;15667885;11139710;18035405;16431325;19153971;20153886;16121873;18439499;19638333;18054926;17924449;15695977;18620501;1913…	2	79	10.1016/j.jviscsurg.2011.04.006
21967344	2011	Targeting the HER2 pathway for the therapy of lower esophageal and gastric adenocarcinoma.	Kaur, Antarpreet;Dasanu, Constantin A	Expert Opin Pharmacother	No	0.459385	No	1.14286	2.4878	6.01247	24.9	0.5	0.5	0	0.433013	0.25	0.5	22489691;31030487	No	23599643;28667103;23335104;25862912;23461410;27324991;22790989;23129379;35506447;22489691;25134511;25749810;24225187;31030487;23015295;23232268	10702400;15517369;16868827;19889613;7912978;20142587;19636613;8397058;11252954;20542421;19294387;12195748;12483521;7902202;17143264;12097278;8099338;18575766;17208639;11098307;12810455;12579211;1348293;9136822;10404636;10776829;17622245;20124182;16733844;8643220;14981584;18422971;1356259;12845624;21415234;19664181;17062696;12867060;10829039;20728210;18484781;2430175;18188694;10686540;19269014;160…	16	72	10.1517/14656566.2011.605354
22008097	2013	A comparative volumetric study of symphysis donor defects, unfilled or filled with bone substitute.	Schwartz-Arad, Devorah;Toti, Paolo;Levin, Liran;Laviv, Amir;Guidetti, Franco;Sbordone, Ludovico	Clin Implant Dent Relat Res	Yes	0.446746	No	0.583333	1.30574	1.94752	24.2	1	0	0	0	1	0.5		No	24480774;30697789;24070771;38834407;26845089;28704637;25123759	10551075;20429649;19492648;17487046;21689163;16584410;19405841;18657152;15455732;15857106;20038898;11117684;20461225;9425757;15568538;19632815;12931761;8961025;9758962;18218835;1955919;19220848;19216274;3292730	7	24	10.1111/j.1708-8208.2011.00394.x
22013471	2011	Functional and Esthetic Rehabilitation during Deciduous Dentition Stage: A Case Report.	Saini, Sheeba;Sharma, Deepak	Dent Res J (Isfahan)	Yes	0.0747958	No	0.0714286	0.954982	0.885854	3.6	1	0	0	0	1	0.05	34536960	No	34536960	16491961;15163144;17128231;17921639;6351356;19725232;9642869;20162990;8054294;18034671;11990042;8667317;16934119;8222597	1	14
22017478	2012	Hodgkin lymphoma as Richter transformation in chronic lymphocytic leukaemia: a retrospective analysis of world literature.	Bockorny, Bruno;Codreanu, Ion;Dasanu, Constantin A	Br J Haematol	Yes	2.51609	No	7.46154	2.96553	7.63852	80.9	1	0	0	0	1	0.75	25775024;32519351;27378086;32203141;27345622	No	25775024;23932707;33775465;28690529;32519351;33261174;27184478;30504319;25434605;28295527;26998289;22474408;27378086;36612228;35091549;32203141;33580422;35297262;36225619;37672179;39189246;36230566;39703848;31633108;35421421;27801729;33896865;27888883;34332791;29387498;22897730;27345622;36012912;26830086;27414262;27351634;28975027;34297048;29063177;28340951;30651968;23776377;25186047;33054118;331…	18518779;12802926;9482524;19969796;9427802;18216293;17658394;11114321;12149227;11979093;9143694;8769480;9929100;12586628;15728813;10374892;1670753;9751773;14959863;18424664;12911940;1961039;12509381;10561309;21483014;10835534;9473243;21266718;12180478;7237391;8727601;15725472;10606897;1329486;7492627;21092169;10993272;6205751;15813847;9031114;12688308;15578683;20437646;1384376;20421272;7872259;21…	97	80	10.1111/j.1365-2141.2011.08907.x
22018429	2011	Kawasaki disease: a review.	Gerding, Robin	J Pediatr Health Care	No	0.701867	No	1.35714	1.93362	4.15898	37.5	1	0	0	0	1	0.25		No	28325512;26347043;40477143;31900436;23190870;24710787;24282419;22291476;24331072;29360808;25780885;28835313;27160104;26576181;24635107;26991905;27324541;27800490;25587368	9427895;2426590;12728105;10218077;15574639;21168857;10835091;440805;18574281;7491221;14534763;12838187;11773572;12949272;18765469;7957426;7131714	19	17	10.1016/j.pedhc.2011.07.007
22052415	2012	Vomiting-induced gastric emphysema: a rare self-limiting condition.	Majumder, Shounak;Trikudanathan, Guru;Moezardalan, Koorosh;Cappa, Joseph	Am J Med Sci	Yes	0.621564	No	0.769231	1.23757	1.71976	33.5	1	0	0	0	1	0.25		No	35793486;34804737;26134204;25093129;38707941;30262542;25446476;39381461;25763070;37007392	20652346;14964540;8963041;7117080;98983;6507413;9171793	10	7	10.1097/MAJ.0b013e318232ccc2
22126864	2011	Cutaneous simulants of infectious disease.	Ricketts, Janelle R;Rothe, Marti J;Grant-Kels, Jane M	Int J Dermatol	No	0.452777	No	0.571429	1.26205	1.91288	24.5	1	0	0	0	1	0.05		No	24571593;38756325;25761911;30604927;27516029;26015785;40677167;27060356	15888172;12627992;11978136;17372094;9631998;15533059;11501655;16488326;8129773;3947189;17576834;2202312;19659988;18578557;10856662;18070681;19578113;18695603;17916198;16844513;19038064;18092844;12581147;17263808;11312418;18037117;17854366;18045733;15953073;20227580;10815048;18284262;18627428;12409543;11328398;18355359;17224365;15491457;16188920;17380284;17919775;11370793;11050577;15599660;1499639…	8	92	10.1111/j.1365-4632.2011.04887.x
22143587	2011	Intercat aggression - general considerations, prevention and treatment.	Moesta, Alexandra;Crowell-Davis, S	Tierarztl Prax Ausg K Kleintiere Heimtiere	No	0.349528	No	0.428571	1.22614	1.79278	18.6	0	1	0	0.866025	-0.5	0.05		No	26101238;23608967;32149574;31309283;33445559;26404027	18930121;18710313;2312395;13677394;6984562;17727161;8407484;6539762;15123163;9170635;12701508;17726854	6	12
22171533	2013	Risk of prion disease transmission through bovine-derived bone substitutes: a systematic review.	Kim, Yeoungsug;Nowzari, Hessam;Rich, Sandra K	Clin Implant Dent Relat Res	Yes	4.35885	No	7.33333	1.6824	3.193	91.3	0	1	0	0.866025	-0.5	0.5	36982613;28845435;37610063;27279547;39180064;33565656;27324175;30051954;26033066	No	29771732;37782429;33059516;37504885;29274310;34772106;29150321;34833168;23351879;38222880;36982613;37750142;35313027;38466022;24820710;25234528;30032409;28845435;34130266;40488975;39917693;30623986;32509754;37131535;26529390;35076515;37610063;31543624;27279547;33202398;36983944;39180064;27222433;27325579;38550803;35347853;31886030;32764505;28882369;37427691;29498222;35160947;37855164;25621556;276…	11374460;12389035;15575075;18187031;16352557;15148988;16116714;9811807;10972641;19915195;10204225;19008948;7913758;14907713;18533792;20943888;18265371;9501384;17485547;10505809;8878476;15670821;18571782;11041390;17923484;15741275;19057142;16202155;20957174;19074787;19904820;16088845;17374785;14615163;16632909;12427310;15210083;12696704;12368333;20805640;19671081;570083;16825570;15094392;8598754;8…	88	50	10.1111/j.1708-8208.2011.00407.x
22178200	2012	Arthrodesis of the first metatarsophalangeal joint: a retrospective analysis of plate versus screw fixation.	Dening, Jan;van Erve, Ruud H G P	J Foot Ankle Surg	Yes	1.8154	No	2.15385	1.18643	1.54459	71.5	1	0	0	0	1	0.75		No	26319187;38758677;30107964;37625778;38325574;30617457;29269025;39864491;38072308;24781610;34092260;39297966;33754869;24796836;35097401;30880450;34112585;32153308;27542800;29126037;28567339;28865589;40013106;32414699;23827491;22935413;24987496;23632068	11924681;2181389;17144948;7981791;19735631;10790651;16798995;11858342;15574236;3744200;12942194;12735376;15480407;18156059;16221449;9091103;18156057;8406259;20880483;9429997;19857821	28	21	10.1053/j.jfas.2011.10.044
22190250	2012	Intravenous ketamine for treatment-resistant major depressive disorder.	Covvey, Jordan R;Crawford, Alexis Noble;Lowe, Denise K	Ann Pharmacother	No	1.39255	No	3.15385	2.2648	5.23833	62.4	1	0	0	0	1	0.75	25577164;26582047;25388840;23475029	No	25577164;26867988;22705040;35221019;23337256;36248633;34977283;26582047;24630265;36630183;32003691;31739001;40315950;23124710;25388840;22859689;27194043;24180394;26169973;23608163;32347475;26957131;35048815;36605479;23950580;31160868;25545040;26611223;26332217;24025058;24330844;27011405;24147578;36940791;23475029;32425826;28820053;35878675;24946433;26660117;27815416	19288975;6174894;12444808;16946181;20825266;16554526;16533209;15023488;21466832;16894061;19224412;20797377;16041917;12706951;9221938;19897179;19481572;21450159;444788;14399272;20151847;11329053;20600468;18221626;12544380;17110825;17270568;17074942	41	28	10.1345/aph.1Q371
22239608	2013	The effects of systemic isotretinoin and antibiotic therapy on the microbial floras in patients with acne vulgaris.	Başak, P Y;Cetin, E S;Gürses, I;Ozseven, A G	J Eur Acad Dermatol Venereol	Yes	0.581484	No	1.08333	1.86305	3.79033	31.5	0.666667	0.166667	0.166667	0	0.5	0.5		Yes	26777099;26686845;27151386;30302512;33687983;35540193;24961291;32021364;24250593;34190157;36779329;26897386;37675181	3472492;1794368;2965598;135573;9449260;4239293;6215056;15652608;17533492;2943823;4987342;9248884;9227864;16307647;1533312;3156159;10378550;1094945;16172310;16520472;6219134;18271763;6454395;10882625;9329508;9990406;8852958;8961052;12361129	13	29	10.1111/j.1468-3083.2011.04397.x
22263042	2010	Congenital long QT syndrome: A case report.	Aziz, Fahad;Penupolu, Sudheer;Doddi, Sujatha;Togonu-Bickersteth, Babajide;Ameen, Abdul	J Thorac Dis	Yes	0.0735631	No	0.133333	1.8125	3.59756	3.6	1	0	0	0	1	0.05		No	39930402;39866993	9386136;6715712;8521555;9753711;8339437;11136691;10673253;10560690;11854117;10716483;10898405;12004990;9927399	2	13	10.3978/j.issn.2072-1439.2010.02.03.12
22263062	2011	Peripartum acute aortic dissection: A case report &amp; review of literature.	Aziz, Fahad;Penupolu, Sudheer;Alok, Anshu;Doddi, Sujatha;Abed, Mary	J Thorac Dis	Yes	0.909851	No	1.57143	1.72713	3.46835	46.7	1	0	0	0	1	0.5		No	22813363;25016515;32996191;27825688;33533078;23481878;26132454;23275924;28206818;30787692;23629391;35414028;25510686;37024161;25223644;24011627;25550939;25908580;33928681;28371362;33625759;23843107	11688610;7826966;10426621;7546763;13955680;7547059;9386702;2232021;7948805;9855611;10807810;8283906;11243526;10981863	22	14	10.3978/j.issn.2072-1439.2010.11.12
22263076	2011	Intracranial hemorrhage in infective endocarditis: A case report.	Aziz, Fahad;Perwaiz, Saira;Penupolu, Sudheer;Doddi, Sujatha;Gongireddy, Srinivas	J Thorac Dis	Yes	0.421672	No	0.857143	2.03272	4.49044	22.8	0	0	0	0	-0.75	0.25		No	25705308;26219292;31007530;40487818;23958815;39129578;23021619;35228960;23487295;37241171;27741135;38404657	639199;3827449;6548001;5791096;576617;4541256;622043;6474527;3755884;5467590;5911365;3838785;580794;1174312;3754002;3838386;3516105;4479977;6895660;4479936;6893602;622739;580294;6519094	12	24	10.3978/j.issn.2072-1439.2010.11.13
22281129	2012	Foreign body reaction to facial dermal fillers: case report.	Florin, Whitney;Mandel, Louis	J Oral Maxillofac Surg	Yes	0.642079	No	0.769231	1.19803	1.58432	34.6	0.5	0.5	0	0.433013	0.25	0.5		No	30382358;31730758;24656730;32979892;28718201;35058700;31502556;29670737;39033460;29511361	20854090;21239678;18951862;19807753;19807763;14648064;19615662;19807755;19207319;19415578;19415574;8141865;16980841;17129264;21167403;17761744;11553165;16042932;19083502;16784512;17135735;3161457;20543696	10	23	10.1016/j.joms.2011.11.008
22298606	2012	Rosiglitazone, myocardial ischemic risk, and recent regulatory actions.	Bourg, Catherine A;Phillips, Beth Bryles	Ann Pharmacother	No	0.713708	No	1.84615	2.58671	6.34094	38.1	1	0	0	0	1	0.75	23593417;31701799	No	25976425;28816105;24040490;25364492;26376779;29413959;22914780;23593417;31776781;40356150;35118019;27716274;25046831;37373620;33385177;23577024;26001184;23943315;27117028;26375032;31701799;26251229;22298606;32267688	20179252;15983299;19328563;17848653;17551159;9673301;16997664;17679700;17517853;19073651;18698014;21083379;21415101;14662691;17145742;17448371;15956187;20656674;22038523;19501900;21562320;17768699;18613278;16214598;15505122;22298606;16123370;20584880	24	28	10.1345/aph.1Q400
22302637	2012	Apparent heparin resistance in a patient with infective endocarditis secondary to elevated factor VIII levels.	Thota, Ramya;Ganti, Apar Kishor;Subbiah, Shanmuga	J Thromb Thrombolysis	Yes	0.753226	No	1.46154	1.94037	4.12705	40	1	0	0	0	1	0.75	37053130	No	29248145;31009118;32704216;40028297;34061194;33277918;37053130;32311843;33984481;33002973;34004300;37283541;40544098;25288822;35927191;32812381;36844440;33235946;28031679	9740136;8778420;20230412;12017388;8267489;8179387;21712506;11094212;831872;6861435;6072020;6827843;3498862;2112878;1371939;1509402;18498854	19	17	10.1007/s11239-012-0692-z
22305870	2012	Indirect compressive injury to the inferior alveolar nerve caused by dental implant placement.	Park, Yong-Tae;Kim, Seong-Gon;Moon, Seong-Yong	J Oral Maxillofac Surg	Yes	0.809512	No	1.07692	1.33034	2.0375	42.5	1	0	0	0	1	0.75		No	31098333;28685976;39109138;23347345;33213706;25123768;33047362;32409132;39726091;26288630;37098401;30996551;31076691;25434563	21550706;12518698;10596660;17209776	14	4	10.1016/j.joms.2011.11.025
22308638	2011	Progressive massive fibrosis with mixed obstructive and restrictive lung disease and latent period of five decades.	Pai, Rajasree Pai Ramachandra;Doshi, Riddhi Prakash;Kangath, Raghesh Varot;McNamee, Michael	Conn Med	Yes	0	No	0			0	1	0	0	0	1	0.05		No			0	0
22317870	2012	A surveillance conundrum: a case of 4 distinct primary malignancies in a BRCA-1 mutation carrier.	Ricci, Stephanie;Shafer, Aaron;Nerenstone, Stacy;Mandavilli, Srini;Sorosky, Joel	Int J Gynecol Pathol	Yes	0	No	0	1.17261	1.49724	0	1	0	0	0	1	0.05		No		18656380;17850658;18268356;16835424;11451557;1473756;15350375	0	7	10.1097/PGP.0b013e318227ad58
22342021	2012	Generic drugs in dermatology: part I.	Payette, Michael;Grant-Kels, Jane M	J Am Acad Dermatol	No	0.0762896	No	0.153846	2.01661	4.38818	3.7	1	0	0	0	1	0.05		No	24160285;29544742	18299655;10868306;10125706;12606142;15329432;10330950;9211474;11005701;7742165;3626003;14508021;18003956;10591372;3662563;16413762;17985216;16249422;17191036;20859663;11765111;15773288;20662309;2658778;10546918;8839690;21576576;19453345;19776300;19453347;14693311;1428464;10868305;10182892	2	33	10.1016/j.jaad.2011.11.944
22342022	2012	Generic drugs in dermatology: part II.	Payette, Michael;Grant-Kels, Jane M	J Am Acad Dermatol	No	0.193913	No	0.384615	1.98344	4.27457	9.7	1	0	0	0	1	0.25		No	24740450;24160285;23695718;29315859;26228652	12187180;19050195;14725125;11519354;10853539;15941695;16610733;11025790;10271148;18319501;11486983;15329432;1990984;3662563;17896856;20214255;20726679;20044165;20635829;19834296;12296411;14965148;2658778;19820179;20967189;19678720;2715430;8528857;19453347;19130220;14693311;9597015;10857475	5	33	10.1016/j.jaad.2011.11.945
22352443	2012	Development and validation of a novel tool to estimate peri-operative blood loss.	Stahl, D L;Groeben, H;Kroepfl, D;Gautam, S;Eikermann, M	Anaesthesia	Yes	1.21624	No	2.07692	1.70766	3.32996	57.5	1	0	0	0	1	0.75	24886171;25767411;38016078;26414653;30016404;26952346	Yes	33236277;34784000;22950404;24671387;37695139;25010422;22950403;31982293;26515774;27401011;36697936;27544540;33864102;37475005;39219034;24886171;33379355;34556732;34799543;25767411;32815042;38016078;26414653;30016404;26952346;31916487;27792704	13946525;19034088;12777903;2868172;19034095;11167468;20032700;17998460;19466741;19709073;18510580;20613475;21936146;10861168;9354828;5939807	27	16	10.1111/j.1365-2044.2011.06916.x
22365093	2012	Potential renoprotective effects of silymarin against nephrotoxic drugs: a review of literature.	Dashti-Khavidaki, Simin;Shahbazi, Foroud;Khalili, Hossein;Lessan-Pezeshki, Mahboob	J Pharm Pharm Sci	No	2.44134	No	4.30769	1.76448	3.52457	80.1	0.5	0.5	0	0.433013	0.25	0.5	30212956	No	26876905;27040041;30212956;30524692;28669851;28069415;25340091;23078259;34295981;23804455;30526167;37055902;26093265;30445852;27321822;23653282;25415872;28962418;38150214;29998122;32796873;29785914;35877423;31047898;34964416;24958564;23656498;38475999;25411116;28257552;32953564;33786876;24555302;35278608;23146977;28686955;23339144;32782743;39413620;35525994;24210066;26642669;28575877;40762702;328…	22069563;23492971;21633595;18272962;18487002;21591838;10454517;8649653;15701814;19218475;19041708;20540643;18368506;20579862;21332331;20564545;18723275;20431887;21074979;9606735;18236139;17803742;16963799;18408933;10807584;20015009;20372777;19221727;20486847;21602180;11735632;8980410;19590824;20861826;16136217	56	35	10.18433/j3f88s
22381486	2012	Comparison of the orthodontic load systems created with elastomeric power chain to close extraction spaces on different rectangular archwires.	Kroczek, Catherine;Kula, Katherine;Stewart, Kelton;Baldwin, James;Fu, Tie;Chen, Jie	Am J Orthod Dentofacial Orthop	Yes	0.671139	No	0.692308	1.03154	1.01404	36	1	0	0	0	1	0.25		No	27830931;29501115;23095073;29761707;39034130;36803455;37146519;37278012;22970752	9188964;17947350;2638266;7817958;9810054;8935038;3857862;5276330;19815153;6585147;6574702;11033563;5521536;5251429;6961793;9228840;6594482;15877034;1763840;16527634;7786865;10022185;17693357;9573880;20482364	9	25	10.1016/j.ajodo.2011.09.007
22381490	2012	Perceived vs measured forces of interarch elastics.	Oesterle, Larry J;Owens, Justin M;Newman, Sheldon M;Shellhart, William Craig	Am J Orthod Dentofacial Orthop	Yes	0.275484	No	0.307692	1.11691	1.30647	14.3	1	0	0	0	1	0.25		No	29119094;30672984;34776706;34886307	8746178;7525319;12607860;7598104;8299868;5243422;9753824;8112413;10982928;12725375;5269949;8670926	4	12	10.1016/j.ajodo.2011.08.027
22406609	2012	Catastrophic arteriovenous thromboembolism as initial manifestation of pancreatic cancer.	Majumder, Shounak;Thom, Tatiana;Dasanu, Constantin A	JOP	Yes	0.156016	No	0.384615	2.46523	5.92486	7.7	1	0	0	0	1	0.25		No	25791556;25743889;23216595;27368015;33248538	12975470;9885363;16421425;17496204;15522652;21989534	5	6
22459425	2012	Subungual melanoma of the great toe in a Hispanic male with Down syndrome: a case report and review of the literature.	Kwok-Oleksy, Christina;Berenji, Manijeh;Argerakis, Nicholas G;Trepal, Michael;Wallack, Marc K	J Foot Ankle Surg	Yes	0.177019	No	0.384615	2.17274	4.92298	8.8	1	0	0	0	1	0.25		No	35137477;36662039;29036014;36396548;37597858	10964332;16911282;13301136;8482754;20113894;20232485;10675114;1747049;12794025;14736838;17052479;10642684;8023276;5477666	5	14	10.1053/j.jfas.2012.01.013
22467847	2012	The effects of lithium on renal function in older adults--a systematic review.	Rej, Soham;Herrmann, Nathan;Shulman, Kenneth	J Geriatr Psychiatry Neurol	Yes	2.22864	No	4.76923	2.13997	4.81073	77.7	1	0	0	0	1	0.95	30986735;30968793;36409058;32621644;30012135	No	30613911;29412851;36709463;30986735;32802593;36161425;25519823;23408166;32457664;35196511;23737927;30968793;36781741;24566239;36585782;22985484;24089323;28393327;28480485;33644915;25163443;26574046;26003379;26601417;37920866;30390660;24408870;25794475;23873292;36409058;26043321;32621644;30618788;28527265;30551393;29667915;23475598;28385648;37968178;25069082;24534415;25771152;25007407;27909597;253…	21516355;21627581;6830407;3110219;18596116;19842945;6814197;4360856;474187;20658789;6891816;6408935;6440419;1901749;17986697;6139937;18824486;15291664;538220;4091028;6104415;20939864;6408936;18186456;17288494;12727769;6484119;11607947;16702900;20092882;11225294;6844469;539466;6813903;356084;3115346;17466972;19940841;10906157;20610357;1546549;21041259;19674794;6411425;12846754;646242;14595154;8671…	62	98	10.1177/0891988712436690
22478878	2009	Clinical Equivalency of Ciprofloxacin 750 mg Enterally and 400 mg Intravenously for Patients Receiving Enteral Feeding: Systematic Review.	Chui, Donna;Cheng, Lily;Tejani, Aaron M	Can J Hosp Pharm	Yes	0.211281	No	0.375	1.77488	3.74411	10.7	1	0	0	0	1	0.25	35854360	No	33224355;35854360;30667477;22418631;26327706;29147464	2114955;8787869;16122283;7811026;9114201;8517694;8961058;14519053;18252694;12771601;9840238;16884316;2506806;9609412;2390430;14691648;12017373	6	17	10.4212/cjhp.v62i2.441
22530793	2014	Fresh-frozen bone blocks for horizontal ridge augmentation in the upper maxilla: 6-month outcomes of a randomized controlled trial.	Lumetti, Simone;Consolo, Ugo;Galli, Carlo;Multinu, Alessandra;Piersanti, Luigi;Bellini, Pierantonio;Manfredi, Edoardo;Corinaldesi, Giuseppe;Zaffe, Davide;Macaluso, Guido Maria;Marchetti, Claudio	Clin Implant Dent Relat Res	Yes	1.76691	No	2.45455	1.38917	2.17745	70.6	0.8	0	0.2	-0.173205	0.7	0.75	23837530;27717113;24977250;31419002	Yes	24373321;23837530;38194350;28746051;32204393;25830406;37529966;29117045;27717113;27367419;31536460;30929122;25050354;32377325;24977250;31419002;25535616;39411739;27982194;28050290;27622971;36913696;29209631;25346211;37438839;27749380;27891316	19446220;17929198;21614504;17803482;14676756;20452232;16584410;19648020;19446217;15015953;21309858;3455637;18234328;15930916;3139793;9857592;16907765;19076178;21845248;15735898;20607417;1453021;19048393;18940502;19138615;20545545;20836427	27	27	10.1111/j.1708-8208.2012.00458.x
22569605	2012	Exogenous lipoid pneumonia in children: a disease to be reminded of.	Salgado, Izabel Athayde;Santos, Charlene Cavalcante;Salgado, João Victor;Ferraz, Patrícia Consorte;Haidar, Denise Maria;Pereira, Hilda Almeida	Rev Assoc Med Bras (1992)	Yes	0.464194	No	0.615385	1.32571	2.02164	25.1	1	0	0	0	1	0.25		No	30094029;33879948;26821544;31193250;26171269;30112015;25518800;30962152	8836660;21185165;20028911;19820809;16394707;20118714;19901490;21128754;19283836;20024881	8	10
22578816	2012	Syndrome of inappropriate antidiuretic hormone secretion due to marginal zone lymphoma: responding to rituximab.	Bockorny, Bruno;Dasanu, Constantin A	Clin Lymphoma Myeloma Leuk	Yes	0.0907949	No	0.153846	1.69444	3.28465	4.4	1	0	0	0	1	0.05		No	29021471;30430128	11100751;3946469;7962300;218514;8590855;11166833;18513282;7827207;17878644;11911425	2	10	10.1016/j.clml.2012.03.001
22664775	2012	Application of “less is more” to low back pain.	Srinivas, Shubha V;Deyo, Richard A;Berger, Zackary D	Arch Intern Med	Yes	3.30869	No	6	1.81341	3.69216	86.9	1	0	0	0	1	0.95	34496724;31419219;30325195;24513065;29751801;29793536;27167562;28017813	No	25399389;26934626;22664829;34496724;27595195;26755406;25772625;31419219;23422282;33292710;33324132;30760458;28548005;23810853;24666456;29476355;24315143;26526342;34897620;28366427;24261833;30246685;23664160;24351511;30325195;30422966;30709477;24968795;30782429;27927661;29790166;37517770;26966816;24018549;40242295;23610748;24513065;36588308;29751801;31419099;28497766;29793536;24001260;26017959;343…	14521638;20193924;19200918;12642771;21606090;19264694;21211760;17077742;11179160;1386391;18056665;2948466;20678724;19468091;21282698;12051211;22213573;12783911;20147869;8208267;16191141;21601533;9383133;2530926;15031430;9055372;20177043;16244269;10896641;20798647	78	30	10.1001/archinternmed.2012.1838
22668426	2012	Lesion presenting as an expanding mass of the palate.	Miin, Johnson C;Precheur, Harry V;Krolls, Sigurd O	Oral Surg Oral Med Oral Pathol Oral Radiol	No	0	No	0			0	1	0	0	0	1	0.05		No		16734412;18437932;17695386;17321965;11082173;16895785;10658718;16757128;16481964;16900473;16227160;18330432;16883163;12853676;11227920;17363188;16333198;18647493;15519783;10813725;18401564;16370300;8187603;17689028;16552577	0	25	10.1016/j.oooo.2011.08.013
22687375	2012	Functional 'composite' pheochromocytoma-ganglioneuroma presenting as a pancreatic mass.	Majumder, Shounak;Grabska, Joanna;Trikudanathan, Guru;Kowalczyk, Pamela;Stoica-Mustafa, Elena;Dasanu, Constantin A	Pancreatology	Yes	0.314014	No	0.538462	1.71477	3.35431	16.6	1	0	0	0	1	0.25		No	32508744;30222023;33651160;31966391;24144290;33452231;37952980	21188160;20829582;8338194;17013491;18376320;1300605;21546704;20515359;18607119;15892009;2721353;12114785;19598001;10711464;2172151;15883705	7	16	10.1016/j.pan.2012.02.001
22803505	2012	Constipation--another manifestation of eosinophilic gastroenteritis.	Khan, Fahad;Chaudhry, Muhammad A;Nusrat, Salman;Qureshi, Noorulain;Ali, Tauseef	J Okla State Med Assoc	Yes	0.048591	No	0.0769231	1.58307	2.9032	2.5	1	0	0	0	1	0.05		No	24813518		1	0
22825100	2012	Bilateral spontaneous adrenal hemorrhage during pregnancy.	Bockorny, Bruno;Posteraro, Anthony;Bilgrami, Syed	Obstet Gynecol	Yes	0.764437	No	1.15385	1.50941	2.65087	40.5	1	0	0	0	1	0.5		No	35719760;29446684;32044012;32451675;32670457;37486308;39391421;26132455;30505763;28191381;27190116;28664320;34464549;36607202;28421152	21507169;18604694;3351826;15167178;17907068;19116100;10464802;16570397;11213304;11204502;7563311;22115169;13080358;12794598	15	14	10.1097/AOG.0b013e31825f20a7
22848327	2012	Diabetic mastopathy.	Sankaye, Smita;Kachewar, Sushil	Australas Med J	Yes	0.407354	No	0.538462	1.32185	2.00845	21.9	0.666667	0	0.333333	-0.288675	0.5	0.25		No	32235676;35010708;24821390;40951149;28272124;39682657;34877067	10761456;6141337;20740205;2672091;1612578;12169284;15039192;11030878;21835024;8143547	7	10	10.4066/AMJ.2012.1247
22858330	2012	Palatal bone thickness compared with cone-beam computed tomography in adolescents and adults for mini-implant placement.	Ryu, Jun-Ha;Park, Jae Hyun;Vu Thi Thu, Trang;Bayome, Mohamed;Kim, YoonJi;Kook, Yoon-Ah	Am J Orthod Dentofacial Orthop	Yes	3.9198	No	4.38462	1.11858	1.31218	89.8	1	0	0	0	1	0.75	24373022;27364220;37647676	No	26605149;33804454;35058101;32644891;28841595;25564503;26458537;31256824;35788436;29090125;37200455;39344854;24373022;38151392;26432323;33278057;34275882;29750623;27364220;33484608;26232840;32749047;34883821;26446347;25336563;26126288;28917071;33854713;27925236;33378492;32042720;30206529;29173865;35933257;37125981;32839074;28457265;34070904;24485730;25265124;36169494;37647676;24974998;25090997;382…	11858579;16539541;18774082;9151610;17448389;17448390;22077190;20578867;18068597;10587603;17143344;9161277;12099317;21591548;11094366;19123693;11737107;14158468;8655109;19397643;21457860;19852653;15520697;20737936;16769488;18947269;19904040;8135215;1056143;15570405	57	30	10.1016/j.ajodo.2012.03.027
22871978	2012	The effects of osteoclast modifiers on the oral cavity: a review for prescribers.	Epstein, Matthew S;Epstein, Joel B;Ephros, Hillel D	Curr Opin Support Palliat Care	No	0.319062	No	0.615385	1.92873	4.08719	16.9	0.5	0	0.5	-0.433013	0.25	0.5	25234529	No	26214832;25759613;24592987;25234529;23645723;30198137;34905675;26713306	18088900;19772941;20145963;17912085;16484704;16750501;18167381;18022461;22041409;21782307;18455907;18971678;16012245;21145999;17179196;16879296;18214569;19047674;20360666;18767928;17515569;15641107;18501105;16260695;20422624;19371813	8	26	10.1097/SPC.0b013e3283560646
22901640	2013	Review of current literature and implications of RANKL inhibitors for oral health care providers.	Epstein, Matthew S;Ephros, Hillel D;Epstein, Joel B	Oral Surg Oral Med Oral Pathol Oral Radiol	No	1.38704	No	2.58333	1.86248	3.78846	62.3	1	0	0	0	1	0.75	33392802;27213837	No	31226438;30568073;26859582;25897599;29479739;23837828;25601046;39852572;24114694;27051476;31299805;30647474;34653748;28728727;28709531;25131835;40227621;31005615;27648313;35277242;28238559;39301407;27343691;25710950;28693144;27778394;27113796;29574811;33392802;24982282;27213837	20025573;16489077;15238139;21986094;10097072;21343561;10499498;19671032;9878548;21203781;20149736;20425591;18539106;18022461;19594293;21060033;20347292;16313353;20149510;21145999;20025571;20306021;21353695;20857349;20065634;18214569;16750945;16495394;18767928;19836866;9102057;20955948;19235596;15478000;20422624;19558335	31	36	10.1016/j.oooo.2012.01.046
22902217	2012	Ethical dilemmas in dermatologic surgery.	Holmes, William D;Whalen, James D	Clin Dermatol	Yes	0	No	0	1.43256	2.38764	0	1	0	0	0	1	0.05		No		8983542;15171762;20231499;14754712;19852120;14519835;19119104;18723242;16202951;19539843;15210467	0	11	10.1016/j.clindermatol.2011.06.016
22921440	2014	Unusual case of a sialolith: a case report.	Boynton, Tyler T;Lieblich, Stuart E	Oral Surg Oral Med Oral Pathol Oral Radiol	Yes	0.575768	No	0.636364	1.10524	1.29169	31.2	1	0	0	0	1	0.25		No	37217230;25258693;28483226;30996853;30538868;38699810;26439204	2130865;10477789;2114453;19786229;7104605;15015173;5215960	7	7	10.1016/j.oooo.2012.03.020
22923314	2013	Dysphagia and spontaneous esophageal perforation in sarcoidosis.	Rustagi, Tarun;Majumder, Shounak	Dig Dis Sci	Yes	0.423068	No	0.666667	1.57579	2.84048	22.8	1	0	0	0	1	0.25		No	27840183;30865014;25623510;25935926;35494553;23533794;30805482;29376459	4422824;19098849;13912620;2750615;14046006;17426240;15605030;13582263;17525846;11743246;6016549;20708766;7872293;5410435;11284982;12873605	8	16	10.1007/s10620-012-2336-8
22939327	2014	Idiopathic bone cavities of the mandible: an update on recurrence rates and case report.	Horne, Robert P;Meara, Daniel J;Granite, Edwin L	Oral Surg Oral Med Oral Pathol Oral Radiol	Yes	0.470009	No	0.727273	1.54736	2.67093	25.5	1	0	0	0	1	0.25		No	36928736;31094636;33036042;31838586;34713810;40755604;40454328;31110825	17448841;6929331;709944;5277388;9591989;14614871;13849417;20006180	8	8	10.1016/j.oooo.2012.03.037
22964848	2012	Severe heart failure after bortezomib treatment in a patient with multiple myeloma: a case report and review of the literature.	Bockorny, Margarita;Chakravarty, Saneka;Schulman, Peter;Bockorny, Bruno;Bona, Robert	Acta Haematol	No	1.6062	No	4.84615	3.01716	7.81537	67.4	1	0	0	0	1	0.75	26588925;26732066;24859363;28025038	No	31020333;36127934;33322351;27225513;31148189;23709597;35963791;31154429;26648080;27292694;25134321;30118610;25566086;29508087;25095665;35111020;26588925;26309419;29237959;30186311;26732066;27841029;28466536;28760737;24179667;23781941;32154000;38665754;24239608;24239609;23639782;28545322;24350907;32514632;35538262;27632640;24973497;29582365;32601303;27832515;24380728;30834998;29164945;25248716;302…	12826635;16497285;21273177;15936612;20406745;16689991;17561972;20159642;15122206;18633693;21568676;12738238;15461622;19692142;15630027;19541568;8644988;15958804;707541;19584744;18272009;20458563;16501026	63	23	10.1159/000340050
22999943	2012	Autoimmune manifestations in large granular lymphocyte leukemia.	Bockorny, Bruno;Dasanu, Constantin A	Clin Lymphoma Myeloma Leuk	No	0.992645	No	2.92308	2.94473	7.56729	49.9	1	0	0	0	1	0.25	31740810;40069155	No	35411050;26922203;39544786;33255665;29938921;32062772;38105745;39049194;26632470;32046930;35212923;38610985;30001897;25281507;34073410;36358655;39497832;39663523;28031720;36505171;36115688;23928096;28028749;40816970;27064362;37469801;31740810;40069155;30334691;27686672;26449659;23927392;34003463;23692265;26071471;33991197;34503230;35646651	2403836;7945496;11708433;18518779;8324214;3966754;9558395;9519776;19645074;21480860;21546829;18641028;18645332;17045649;16039337;9125243;16020999;14617004;11960393;9930071;15169980;15725086;20501987;19228641;16126991;15454123;17509982;9031124;14531909;17993614;16111536;10078114;10629578;17205534;8521405;1580866;20975557;21158751;21190991;7621587;16549811;18474096;8978299;12950235;18550263;1079227…	38	79	10.1016/j.clml.2012.06.006
23022154	2013	Pseudoreflux and detrusor overactivity due to accidental ureteral catheterization during cytometry in a pediatric patient.	Wolff, Gillian F;Smith, Phillip P	J Pediatr Urol	Yes	0.0702485	No	0.0833333	1.18626	1.55247	3.4	1	0	0	0	1	0.05		No	25716314	20399489;12189434;11948720;14564427;11354762;9745979	1	6	10.1016/j.jpurol.2012.08.010
23024714	2012	Antiretroviral therapy associated mastopathy.	Sankaye, Smita;Kachewar, Sushil	Australas Med J	Yes	0.0650439	No	0.0769231	1.18263	1.53157	3.2	0.5	0	0.5	-0.433013	0.25	0.05		No	28272124	12384846;10356808;14518704;11268426;21780560;10714566;18417674;12792352	1	8	10.4066/AMJ.2012.1248
23033818	2012	Expanded dengue syndrome: subacute thyroiditis and intracerebral hemorrhage.	Assir, Muhammad Zaman Khan;Jawa, Ali;Ahmed, Hafiz Ijaz	BMC Infect Dis	Yes	0.793288	No	1.46154	1.84238	3.79141	41.8	1	0	0	0	1	0.25		No	28760923;26454385;36394704;25328880;27365962;24491144;25992532;30112320;34240635;34849227;30904885;32436948;29114318;27376214;38149117;39936768;39921518;27703498;32932954	10744091;21666319;3427792;22297060;18421188;22242067	19	6	10.1186/1471-2334-12-240
23036885	2012	Conservative care of sports hernias within soccer players: a case series.	Yuill, Erik A;Pajaczkowski, Jason A;Howitt, Scott D	J Bodyw Mov Ther	No	0.595562	No	0.846154	1.42076	2.34725	32.2	1	0	0	0	1	0.5		No	29979902;26816415;32556756;35782678;34235383;37624130;33910610;28497284;31311252;33172218;26130700	11476397;18936579;12820026;9631220;18603584;8457816;20052510;10453772;19714231;11681783;10370986;8599748;17376339;17664370;20058044;8896091;19118796;16186706;16046325;12831721;19047766;20066552;10492031;9922902;22027113;17657290;20030782	11	27	10.1016/j.jbmt.2012.04.004
23050386	2012	Compounding prokinetic medications for companion animals.	Gaskins, Jessica	Int J Pharm Compd	No	0	No	0			0	0	1	0	0.866025	-0.5	0.05		No			0	0
23052461	2012	Krabbe disease: the importance of early diagnosis for prognosis.	Sano, Tatiana Suemi	Einstein (Sao Paulo)	Yes	0.0847054	No	0.153846	1.81625	3.7019	4.1	1	0	0	0	1	0.05		No	35152000;34265137	9371893;19302934;10833326;19068248;15452666;19332366;16645197;13951860;15987975;15901860	2	10	10.1590/s1679-45082012000200019
23060115	2012	Trigeminal perineural spread of renal cell carcinoma.	Hornik, Alejandro;Rosenblum, Jordan;Biller, José	Arq Neuropsiquiatr	Yes	0.0477817	No	0.0769231	1.60989	2.99505	2.5	1	0	0	0	1	0.05		No	26844879	19952904;1603345	1	2	10.1590/s0004-282x2012001000017
23063390	2012	Distracted mandible does not reach the same strength as normal mandible in rabbits.	Bulut, Türker;Durmuş, Ercan;Mihmanlı, Ahmet;Dolanmaz, Doğan;Kalaycı, Abdullah;Sağlam, Hacı	Oral Surg Oral Med Oral Pathol Oral Radiol	Yes	0.287038	No	0.384615	1.33995	2.07042	15	0	1	0	0.866025	-0.5	0.05		Yes	26513415;31106138;25329851;24590323;28160590	8484939;7652076;10077068;11420905;16192859;11420907;8070201;10851667;9835823;11904065;14759112;19837300;8016228;11332622;12087243;8274302;7833340;3403595;7717883;12102408;5940056;10388431;9042998	5	23	10.1016/j.oooo.2011.09.024
23076427	2013	Syndrome of transient headache and neurologic deficits with cerebrospinal fluid lymphocytosis (HaNDL): a pediatric case report.	Gonçalves, Daniel;Meireles, Joana;Rocha, Ruben;Sampaio, Mafalda;Leão, Miguel	J Child Neurol	Yes	0.648961	No	0.916667	1.41252	2.30059	34.9	1	0	0	0	1	0.25	29197090	No	26682576;26422755;26768705;37010670;36209134;29197090;27036641;30514135;33681782;36856002;27243666	18832846;12453037;9236623;7675221;21325490;3703277;21126373;22427293;19170703;14979299;22318355;7202136	11	12	10.1177/0883073812462063
23111401	2014	The argon beam coagulator: a more effective and expeditious way to address presacral bleeding.	Saurabh, S;Strobos, E H;Patankar, S;Zinkin, L;Kassir, A;Snyder, M	Tech Coloproctol	Yes	0.40908	No	0.545455	1.33337	2.00336	22	1	0	0	0	1	0.25		No	38819112;38156466;29529630;28321171;40679026;31579506	11786781;10492418;21304367;3215096;22040576;19209380;20409516;3896196;14719509;19093145;19337814;20976513;15965882	6	13	10.1007/s10151-012-0915-5
23121148	2012	Incidence of second primary malignancies in patients with treated head and neck cancer: a comprehensive review of literature.	Atienza, Jonessa Ann S;Dasanu, Constantin A	Curr Med Res Opin	No	1.70679	No	3.61538	2.11823	4.73629	69.5	1	0	0	0	1	0.75	25728984;36239788;27002678;28240970	No	34385794;23564674;34075402;38130394;25728984;29779202;37495725;24742063;27293830;30467794;35528241;39032143;26408719;28043099;36239788;23789839;30652377;35155786;36065312;40552514;27466555;30821883;27002678;31611034;32356604;25770642;25767335;28319260;31824853;30333880;38315325;38017473;28367236;36077856;30133455;33051941;30703871;33655596;34779517;28945835;39688095;30593712;24370632;38943453;289…	21817851;21274257;22115554;22718355;2674075;19843324;21234721;22009713;20015735;10190803;15173082;18290253;9179485;22711172;12901724;22782231;1512164;22319019;11226943;12738317;17071628;21130631;18729183;11893260;1531402;12439170;9753353;22807150;17503236;21327458;10793107;20663981;22449259;22677027;20824702;17321646;16401683;12437840;21871300;16265657;20060693;2202902;11404625;21674670;20306087;…	47	59	10.1185/03007995.2012.746218
23128806	2012	Proton pump inhibitors: the good, the bad, and the unwanted.	Chubineh, Saman;Birk, John	South Med J	No	1.77966	No	3.38462	1.90183	3.99505	70.9	1	0	0	0	1	0.75	26714488;26655129	No	25873758;24363534;28301676;29924982;24021514;39081441;28560291;24709173;28829845;39190267;35801003;26855807;35979162;24995193;26715119;33761454;28895169;26817947;34697261;36011915;23998980;28405322;38142444;24648750;23848546;33651167;26217085;37766396;26929735;32308801;26714488;26655129;23838835;24587681;31915695;27536450;36311358;35930436;37078934;31259873;37499997;28250794;27021610;26794747	17352364;17305763;20844485;20955446;18794558;18813868;18818790;12946826;17499604;20458083;14664653;9494149;9663823;18457460;18695179;9494148;16211437;15290657;10555604;15456460;18925391;17956071;20736935;14687136;10468695;11521983;4000241;19702900;10685741;19931262;15106235;20001749;8437967;18237868;9882032;10486353;2007354;19392871;20855802;19240698;15521002;10440623;16625592;11563994;17443524;1…	44	55	10.1097/SMJ.0b013e31826efbea
23204568	2012	Paget Schroetter Syndrome: A case study of the chiropractor's role in recognizing and comanaging an important condition.	Rowan, Tracy L;Kazemi, Mohsen	J Can Chiropr Assoc	Yes	0.102334	No	0.153846	1.50337	2.6302	4.9	1	0	0	0	1	0.05		No	34024313;32874161	21531227;12356644;18574272;15994479;21079709;18078981;17141130;20884798;23015912;12239007;9562199;21343260;17289856;19744876;14977686;20304578;23015861	2	17
23204572	2012	A 14-year-old competitive, high-level athlete with unilateral low back pain: case report.	Piper, Steven;Degraauw, Christopher	J Can Chiropr Assoc	Yes	0.0645911	No	0.0769231	1.19092	1.55998	3.2	1	0	0	0	1	0.05		No	25394940	19142078;1277669;14656675;23814624;19118796;16154692;19959743;15668821;10653544;19897164;7827653;16632715;12768144;15150039;22474624;15722292;20440613;19201249;16614856	1	19
23205363	2012	Pseudocarcinomatous Hyperplasia of the Fallopian Tubes which was Associated with Female Genital Tract Tuberculosis, Histologically Mimicking Tubal Adenocarcinoma: A Diagnostic Challenge.	Gupta, Sonam;Singh, Prem;Bala, Jyoti;Mushtaq, Deeba;Goyal, Ankita	J Clin Diagn Res	Yes	0.241425	No	0.461538	1.91173	4.02894	12.4	0	0	1	-0.866025	-0.5	0.25		No	39612010;27842573;38109454;31097111;25026639;29962810	14244864;47623;10782410;7943533;20025495;5921074;4330078	6	7	10.7860/JCDR/2012/3931.2375
23205368	2012	Neonatal salmonella typhi meningitis: a rare entity.	Singhal, Vikram;Ek, Saleem;Sm, Rajesh;Coutinho, Anita	J Clin Diagn Res	Yes	0.30783	No	0.538462	1.74922	3.4723	16.2	0.5	0	0.5	-0.433013	0.25	0.25		No	37753016;24187642;33257212;21147637;31580900;37705001;31125015	3513285;11818740;20927051;898945;3701519;18882061	7	6	10.7860/JCDR/2012/4305.2380
23218088	2012	68-year-old man with neutropenic fever and upper extremity hematoma.	Beam, Elena;Mansfield, Aaron S;Thompson, Carrie A	Mayo Clin Proc	Yes	0	No	0	2.00059	4.33333	0	1	0	0	0	1	0.05		No		10987117;21258094;1627870;15250014;11013378;10530434;10071269;16682719;8141877;11429479	0	10	10.1016/j.mayocp.2012.06.027
23225939	2012	Pulmonary hemorrhage in an outpatient ophthalmic anesthesia setting - it's never "just a cataract".	Khanna, Ashish K;Cummings, Kenneth C	J Anaesthesiol Clin Pharmacol	Yes	0.530237	No	0.692308	1.30566	1.95297	28.8	1	0	0	0	1	0.5		No	29991540;24936702;31723885;37293687;28184273;37609002;27872805;31258867;36926683	20938330;21749570;21654987;22419859;21490827;21514251;20442117;3652749;8339457;22158275;22324034;22293806;15212341;22338993;20391294;16570550;21427572;19840965;21441237;20090288	9	20	10.4103/0970-9185.101947
23248865	2012	Initial posaconazole prophylactic dosing and serum levels in heart transplant patients.	Delgado, Ana;Nailor, Michael D	Conn Med	Yes	0.0428098	No	0.0769231	1.79686	3.63547	2.3	1	0	0	0	1	0.05	26970469	No	26970469		1	0
23273363	2013	Quantification of external root resorption by low- vs high-resolution cone-beam computed tomography and periapical radiography: A volumetric and linear analysis.	Ponder, Stacy N;Benavides, Erika;Kapila, Sunil;Hatch, Nan E	Am J Orthod Dentofacial Orthop	Yes	3.28053	No	3.91667	1.19391	1.57775	86.7	1	0	0	0	1	0.75	39611308;34037852;34345908	No	30702941;31003736;24670010;34387731;34481683;34231835;31104110;28488057;38412960;39611308;25358833;24697513;36814940;25534123;30535816;34037852;40929407;24665638;28469815;35754155;33215186;27692415;38871741;33089244;25229785;24461406;27507628;27439994;34821977;37497386;40306697;24987646;24355871;26537718;38592063;34345908;28594852;29851352;31267607;37466507;38610714;36914301;24396736;36168973;338…	21930181;19439484;11407770;18821990;20381750;15673142;21762378;20050738;12938838;9844208;20533309;19298577;12637896;21039626;19361727;18446550;19627378;21640865;12858311;20690421;17974537;17881597;19166780;18416627;16331544;16373453;11202852;3162877;20857012;21159912;20362905;10547515;16448277;20800973;1986524;2868172;21238797;17463096;17367458;11343023;10501650;11343022;12917284	47	43	10.1016/j.ajodo.2012.08.023
23273370	2013	Validity, reliability, and reproducibility of linear measurements on digital models obtained from intraoral and cone-beam computed tomography scans of alginate impressions.	Wiranto, Matthew G;Engelbrecht, W Petrie;Tutein Nolthenius, Heleen E;van der Meer, W Joerd;Ren, Yijin	Am J Orthod Dentofacial Orthop	Yes	8.69167	No	10.5	1.20805	1.62451	97.2	1	0	0	0	1	0.75	36384518;32430023;31369676;29990644;25917690	No	26877977;31649898;28703836;27266879;36384518;31771579;35046139;39908852;26877978;28457278;37046002;27095892;27460324;32487314;30591157;25377958;32815610;30598314;39767251;31002415;29602345;33076894;28863923;30916255;28847629;30384944;27928099;29410764;35636876;36769591;31203907;32495223;26623548;34332692;38288455;32115120;28074260;39092246;34287650;25439218;24380136;33981396;35577911;29703675;369…	285620;15264638;20482351;8526291;11605868;16679200;20050733;18473028;12828439;21205164;19061810;17826603;16214623;19329650;20362900;17045148;12867904;17208106;16769498;16286210;18809782;20043542;19577140	126	23	10.1016/j.ajodo.2012.06.018
23285458	2012	A glomus tumour arising from the flexor aspect of the forearm: a case report with review of the literature.	Nigam, Jitendra Singh;Misra, Vatsala;Singh, Anshul;Karuna, Veer;Chauhan, Smita	J Clin Diagn Res	Yes	0.542455	No	0.615385	1.13444	1.36652	29.4	0.333333	0	0.666667	-0.57735	0	0.25		No	27421300;24187644;24307065;24624306;34900456;29056390;27582928;26955123	3034926;1847561;9243367;8623581;11145243;10517474;9061531;9191422;15861979;7561424;8227612	8	11	10.7860/JCDR/2012/4233.2561
23285462	2012	Congenital lobar emphysema and intercostal drainage tube insertion: the common fate of an uncommon disease.	Kumar, Saurabh;Debata, P K;Gupta, R	J Clin Diagn Res	Yes	0.195881	No	0.230769	1.17811	1.51609	9.8	1	0	0	0	1	0.05		No	34225689;26265861;24888832	10830064;8860077;8929306;12687596;20442537;5925106;5058517;9699326;20075537;3598706;10386706	3	11	10.7860/JCDR/2012/4449.2565
23285465	2012	The abuse of multiple gastrointestinal antibiotics: a case report.	Chowdhury, Bappaditya;Banerjee, Ramtanu;Paul, Rudrajit;Mondal, Jayati;Ganguly, Sourav	J Clin Diagn Res	Yes	0.064971	No	0.153846	2.36792	5.59153	3.2	1	0	0	0	1	0.25	32801349	No	36075400;32801349	10829901;10761537;8362303;13679281;3353993	2	5	10.7860/JCDR/2012/4443.2568
23311203	2012	Ekboms syndrome (restless legs syndrome): 2 case report and literature review.	Nwosu, P U	Niger J Med	No	0	No	0	0.809641	0.253968	0	1	0	0	0	1	0.05		No			0	0
23344508	2013	A review of the current status of endoluminal therapy as a primary approach to obesity management.	Majumder, Shounak;Birk, John	Surg Endosc	No	0.766152	No	1.58333	2.0666	4.46341	40.5	1	0	0	0	1	0.5		No	25380510;25097704;33380553;27117509;25715110;24650484;27010240;28168086;26219459;27687911;26712053;31960281;27656314;24861545;27519137;38999498;25490166;24439056;32895210	20202573;18201671;3294080;19396074;16189503;3414573;20195164;2792672;21743319;16197790;21947636;20304396;19588283;22178565;17715408;2767500;15454136;20059345;18355825;3815032;15148064;19879407;6119560;22136774;19067075;17973163;21569983;18459025;21183179;18043102;19632645;21487876;20538274;21457827;20202574;20352524;19863955;17241940;3294079;18097289;18459077;19858703	19	42	10.1007/s00464-012-2765-7
23376994	2012	The application of minimally invasive surgical techniques. Part I: total hip arthroplasty.	Amanatullah, Derek F;Burrus, Matthew T;Sathappan, Sathappan S;Levine, Brett;Di Cesare, Paul E	Am J Orthop (Belle Mead NJ)	No	0	No	0	0.894314	0.544	0	1	0	0	0	1	0.05		No			0	0
23376995	2012	The application of minimally invasive surgical techniques. Part II: total knee arthroplasty.	Amanatullah, Derek F;Burrus, Matthew T;Sathappan, Sathappan S;Levine, Brett;Di Cesare, Paul E	Am J Orthop (Belle Mead NJ)	No	0.0580156	No	0.0769231	1.3259	2.02232	2.9	1	0	0	0	1	0.05		No	29564615		1	0
23387334	2013	Treatment of hemi-mandibulectomy defect with implant-supported telescopic removable prosthesis. A clinical report.	Ntounis, Athanasios;Patras, Michael;Pelekanos, Stavros;Polyzois, Gregory	J Prosthodont	Yes	0.0921611	No	0.0833333	0.904214	0.619835	4.4	1	0	0	0	1	0.05		No	36147400	11508087;21691607;15380163;8935030;11117697;19719741;15880417;9437980;15642033;15642034;22616051;9890353;7489275;17193931;17938001;265044;19882819;19548404;11854069;11450411;10356460;7798691;18371100;21417779;9171491;6578906;15761078;19644932;10232853;10513911;14613081;8274254;10453667;11218506;7670616	1	35	10.1111/jopr.12012
23387560	2013	Combination lower lip prosthesis retained by an intraoral component.	Zeno, Helios A;Sternberger, Sidney S;Tuminelli, Frank J;Billotte, Michael;Kurtz, Kenneth S	J Prosthodont	Yes	0.331829	No	0.583333	1.75793	3.44275	17.6	1	0	0	0	1	0.5		No	26929510;32655227;26722300;38370236;32308341;29457320;33867164	3305902;10050121;15232560;12397239;15927158;9710813;16340275;19012663	7	8	10.1111/jopr.12019
23393503	2011	Abdominal scar endometriosis after Caesarean section: a rare entity.	Sinha, Ruchi;Kumar, Mohan;Matah, Manjari	Australas Med J	Yes	0.189371	No	0.214286	1.13157	1.47645	9.5	1	0	0	0	1	0.25		No	27642418;28637058;35949478	7383492;12403094;16340149;11838312;13583019;11855568;8938478;15205479;12904696;15665220;12528172;8619458	3	12	10.4066/AMJ.2011.486
23409799	2013	Pralatrexate : evaluation of clinical efficacy and toxicity in T-cell lymphoma.	Shimanovsky, Alexei;Dasanu, Constantin A	Expert Opin Pharmacother	No	0.193025	No	0.5	2.59034	6.19519	9.7	0.5	0.5	0	0.433013	0.25	0.25		No	26594210;26811013;38178117;31243042;33163492;26811014	18433608;18626005;16636342;20212249;16150940;22534814;15367401;20660290;10999734;20739433;15070664;19652067;19874311;20572046;17910632;15692063;18541192;9744777;19056295;16011952;16467107;17242396;19474785;16759221;8340923;3157756;9363866;11036468;9261528;15367405;11328299;11863096;14645001;17709797;19021052;9789605;9739436;10339500;21355097;12854905;22394596;16308699;10561185;20145211;6690069;21…	6	46	10.1517/14656566.2013.770474
23431520	2012	Galeazzi fracture with volar dislocation of the distal radioulnar joint.	Kim, Suezie;Ward, James P;Rettig, Michael E	Am J Orthop (Belle Mead NJ)	No	0.277615	No	0.307692	1.10834	1.2771	14.5	1	0	0	0	1	0.25		No	29185351;35794425;29103475;33858223		4	0
23472537	2012	Marijuana induced hyperemesis: a case report.	Gessford, Amy Kathryn;John, Molly;Nicholson, Bobbi;Trout, Rachael	W V Med J	Yes	0.219988	No	0.384615	1.74835	3.46931	11.2	1	0	0	0	1	0.25		No	31241817;40517066;28835305;28000146;25939318		5	0
23480923	2013	Oral ketamine and midazolam for pediatric burn patients: a prospective, randomized, double-blind study.	Norambuena, Claudia;Yañez, Jaqueline;Flores, Viviana;Puentes, Pamela;Carrasco, Patricia;Villena, Rodolfo	J Pediatr Surg	Yes	1.58196	No	2.5	1.58032	2.85546	66.9	1	0	0	0	1	0.75	27992073;30477544;24550026	Yes	27687341;27992073;36389198;27018176;29036469;30477544;26525584;28941987;29491717;38165669;30505671;40607743;29051890;24550026;35645483;36740434;35220708;40804602;36588700;27476980;35176732;34887486;35768986;26096492;30294144;27118747;40635813;31348905;26495384;27828892	16741210;16428530;15994712;7489470;10793592;15675923;19879174;11517123;9063785;11878656;16566568;20199468;15957724;1729932;9243682;15357562;1443705;17890286;11882804;16327585	30	20	10.1016/j.jpedsurg.2012.08.018
23513636	2013	Hypersensitivity pneumonitis due to flavocoxid: are corticosteroids necessary?	Panduranga, Veena;Atienza, Jonessa;Kumar, Anupam;Metersky, Mark L	Conn Med	Yes	0.0474553	No	0.0833333	1.75604	3.43649	2.5	1	0	0	0	1	0.05		No	32923218		1	0
23527328	2013	Bilateral hallux varus deformity correction with a suture button construct.	Hsu, Andrew R;Gross, Christopher E;Lin, Johnny L	Am J Orthop (Belle Mead NJ)	Yes	0.315311	No	0.333333	1.05716	1.12556	16.6	1	0	0	0	1	0.05		No	24878415;26190783;29307743;37274885		4	0
23539434	2013	Case report and review of esophageal lichen planus treated with fluticasone.	Ynson, Marie Lourdes;Forouhar, Faripour;Vaziri, Haleh	World J Gastroenterol	No	0.917439	No	1.66667	1.81665	3.63692	47	1	0	0	0	1	0.5		No	37436831;31011313;39007491;40504580;36405107;34249326;27580215;37040750;29168645;27726411;29021479;34591036;26958558;31608788;40787740;33382498;28789612;37097828;38173935;27859412	11680610;16957518;19542934;7769197;12581256;18575934;12165059;19280529;16957508;18517264;21092955;7114412;3801311;10519750;20946136;19826643;1611430;18535938;3208440;11117791;2105780;1791218;20471494;7680985;12665780	20	25	10.3748/wjg.v19.i10.1652
23551705	2013	Comparison of marginal fidelity and surface roughness of porcelain veneers fabricated by refractory die and pressing techniques.	Jha, Ritu;Jain, Veena;Das, Taposh K;Shah, Naseem;Pruthi, Gunjan	J Prosthodont	Yes	0.569781	No	0.666667	1.17004	1.49882	30.9	0.75	0	0.25	-0.216506	0.625	0.05		No	35260253;26345102;36579272;26929486;40653452;27982193;40863061;33341255	9495168;16911889;15523338;7965907;2079666;9590975;9597601;9693518;1918580;21458649;8126673;342584;19054302;16060381;3250567;1815716;1331431;1066475;2200878;11317377;15348443;16198170;3459134;9754744;7035652;2637047;6944487;1524642;2646440;2637214;7021809;9104711;8006839;8507328	8	34	10.1111/jopr.12032
23586712	2013	Intrinsic immune alterations in renal cell carcinoma and emerging immunotherapeutic approaches.	Bockorny, Bruno;Dasanu, Constantin A	Expert Opin Biol Ther	No	0.408005	No	1.33333	3.26794	8.43575	22	0.5	0	0.5	-0.433013	0.25	0.25		No	27057460;23537045;26648075;30508035;25452786;24799057;37065178;25168392;27319973;24676409;32732112;26488922;36075667;24215158;31672701;24885059	11499809;20448658;10953098;15803149;20339477;20015695;19836845;19811548;9300731;22918931;7790111;10744069;8946836;7226102;20839259;20406969;17026465;10411089;22658128;21900394;2416106;7509844;12914817;17487490;10749115;3959224;12119440;22658126;14987883;19276286;17352228;7520535;7518614;20969772;15488763;11401029;8345590;12848995;18516705;17477809;8044522;14612901;18294286;14535653;21315783;21464…	16	120	10.1517/14712598.2013.778970
23600983	2013	Efficacy of cevimeline vs. pilocarpine in the secretion of saliva: a pilot study.	Brimhall, Jae;Jhaveri, Malhar A;Yepes, Juan F	Spec Care Dentist	Yes	1.04148	No	1.75	1.6803	3.18606	51.7	1	0	0	0	1	0.5	35118740;26360421	Yes	29956369;33336287;37183064;28759822;28249650;31520497;29274375;34298670;26025820;35719318;29115899;35118740;40738361;31261876;33704905;26985175;33985911;26360421;39614391;24646087;34072470	2687586;11943053;17049480;11920411;16927740;20224229;19416095;20664046;11726216;18198958	21	10	10.1111/scd.12010
23626618	2012	Fetus in fetu: A rare case report.	Sharma, Atul;Goyal, Ashok;Sharma, Santosh	J Res Med Sci	Yes	0.780264	No	0.846154	1.08445	1.19526	41.2	1	0	0	0	1	0.25		No	24689738;31367265;24497870;35350818;35965936;40143878;39228932;38186560;39345845;34467432;40041259	8233707;4428289;9766375;13761753;19184054;4856308;17334616;9349774;6875777;10715039;7724290	11	11
23630679	2013	L5 nerve root decompression after malunion of surgically managed vertically unstable pelvic ring injuries.	Alexander, Jamie J;Brennan, Michael;Rahm, Mark D	Am J Orthop (Belle Mead NJ)	Yes	0.147143	No	0.166667	1.13269	1.37531	7.2	1	0	0	0	1	0.05		No	24694272;35468386		2	0
23641435	2013	Management of the 'young' patient with hip disease.	Ritterman, Scott A;Rubin, Lee E	R I Med J (2013)	Yes	0.17259	No	0.25	1.44852	2.41965	8.6	1	0	0	0	1	0.25		No	27430185;25682208;40166799		3	0
23647891	2013	Comparison of diagnostic utilities of ankle-brachial index and carotid intima-media thickness as surrogate markers of significant coronary atherosclerosis in Indians.	Ezhumalai, Babu;Krishnasuri, Subrahmanyam Dharanipragada;Jayaraman, Balachander	Indian Heart J	Yes	0.119688	No	0.25	2.08876	4.53667	5.8	1	0	0	0	1	0.25		No	30073874;39155579;28373854	20951328;20378031;14514551;7554192;10497713;17384434;15486123;15253467;12485966;22572416;21122625;16872534;20134281;19098336;17384039;10980210;15785021;15068986;15879302;8973232;18664020;15536024;14969630;15692111;15992643;15477416;19801021;20043836;15562933	3	29	10.1016/j.ihj.2013.02.011
23656498	2013	Potential nephroprotective effects of l-carnitine against drug-induced nephropathy: a review of literature.	Jafari, Atefeh;Dashti-Khavidaki, Simin;Khalili, Hossein;Lessan-Pezeshki, Mahboob	Expert Opin Drug Saf	No	0.411467	No	0.833333	2.02528	4.32675	22.2	0.5	0.5	0	0.433013	0.25	0.25		No	37630992;33178317;30341034;24958564;28161696;28828020;39013979;40087749;32538173;36655104	11562072;22069563;15591005;16080512;23139833;19520747;22429871;17157757;16350832;20434560;19309244;11461933;15547209;15041344;9492379;19737869;17973863;18504579;19263582;10412953;12821286;12824292;21969220;11817027;9406679;18270833;18852009;10636865;20562210;15347908;8962210;22435679;19491382;7844680;10442274;16463019;16885387;19467331;20107927;12085175;22000903;8353366;16472963;16444919;17823470…	10	111	10.1517/14740338.2013.794217
23681143	2013	Effect of perioperative intravenous lidocaine administration on pain, opioid consumption, and quality of life after complex spine surgery.	Farag, Ehab;Ghobrial, Michael;Sessler, Daniel I;Dalton, Jarrod E;Liu, Jinbo;Lee, Jae H;Zaky, Sherif;Benzel, Edward;Bingaman, William;Kurz, Andrea	Anesthesiology	Yes	6.45921	No	10.6667	1.65139	3.09045	95.4	1	0	0	0	1	0.95	40293731;25147364;26299324;39528937;28666848;25785316;34229861;32198342;40326715;34636752;29595671;29125426;25275577;39039587;36394651;33229930;30987664;31504866;38771164;39222726;28375035;39537870;39044154;26397235;32119135;28403408;27003917;34483301;36603131	Yes	26827847;28239510;40293731;26684648;29694674;25147364;26299324;37854475;32497141;35050806;37610553;31739933;25230242;27188335;29517981;31630508;31239760;36255169;38585987;24755805;30117019;39528937;28666848;30139215;40648763;25785316;34229861;24755806;32198342;24874023;31656870;40969727;32297162;40326715;35528286;34636752;38404562;29595671;27644694;27995355;29125426;30933912;36034364;37491286;252…	18431130;10320260;20588151;9856708;8547556;22556210;16299047;11465548;9817135;19843784;18844267;20672949;22542421;11876744;18580181;18415635;8719529;19231397;9459225;5285383;17667496;9728837;20371784;10692621;21061107	128	25	10.1097/ALN.0b013e318297d4a5
23683540	2013	Acute dyskinetic reaction in a healthy toddler following methylphenidate ingestion.	Waugh, Jeff L	Pediatr Neurol	Yes	0.665796	No	1.08333	1.62713	3.01022	35.8	1	0	0	0	1	0.25		No	39069696;37842135;34204464;40092027;30510906;26082097;29790008;25920038;33813918;28328695;25768854;25607477;29298248	20109534;22003063;17123740;10708903;12393134;22336227;10755581;7370909;21658150;21063274;18658080;8151081;7970356;17509542	13	14	10.1016/j.pediatrneurol.2013.01.008
23686913	2013	Skin involvement with Hodgkin disease: a rare condition late in the course of Hodgkin lymphoma.	Lowe, Garrett C;Hocker, Thomas L;Comfere, Nneka I;Lehman, Julia S	Am J Hematol	Yes	0.135439	No	0.166667	1.23056	1.69894	6.6	1	0	0	0	1	0.05		No	26576962;25014106	18222326;11921013;7593816;21264899;23151980;5476793	2	6	10.1002/ajh.23479
23700179	2013	Imaging of periprosthetic infection.	Carty, Fiona;Walsh, Anne;Cashman, James Patrick	Surg Technol Int	No	0	No	0			0	1	0	0	0	1	0.05		No			0	0
23702117	2013	Impact of diabetes on aneuploidy screening.	Gurram, Padmalatha;Benn, Peter;Campbell, Winston A	Clin Lab Med	No	0.122979	No	0.25	2.03287	4.35186	6	1	0	0	0	1	0.25		No	34749617;28817202;26237478	21207406;9031835;9717920;16088864;2447576;85459;21671890;6201071;16104677;2968116;11943689;8796802;18361449;2458978;19911411;8650125;8649704;989112;11943789;20408053;14534333;1699416;19858532;22314812;11360279;21332636;9370905;18455133;2423826;1392745;22324916;1283415;20687123;22572044;12709291;19564524;9512318;12376933;18432600;12523608;15738045;16282175;11028579;17728480;12389009;6201687;200679…	3	53	10.1016/j.cll.2013.03.022
23702118	2013	Anemia in pregnancy.	Horowitz, Kari M;Ingardia, Charles J;Borgida, Adam F	Clin Lab Med	No	2.17102	No	4.16667	1.91922	3.97607	76.9	1	0	0	0	1	0.75	25966799;34551736;29489457	No	35230991;39987181;36103883;34860889;25172972;29222250;24778671;37944922;26246160;34066323;33598148;27212091;39887530;33648575;39310906;28105762;26224434;35198923;36347508;33893005;31368389;33064224;33992832;39990572;40741959;32053933;30814805;33126346;25966799;26404445;29280474;35270026;26561239;36096944;36460302;39829607;40868906;34551736;38767622;31007914;33514623;34306215;27071803;34860784;273…	1536233;16007898;1565358;14531486;1984194;12160364;11732878;18591330;8639928;11014960;17004982;14313451;7270606;9563847;16919177;12663150;21159035;11262469;12755524;2542755;2057169;23130909;16934813	50	23	10.1016/j.cll.2013.03.016
23706276	2013	Comparison between p16 INK4A immunohistochemistry and human papillomavirus polymerase chain reaction assay in oral papillary squamous cell carcinoma.	Argyris, Prokopios P;Kademani, Deepak;Pambuccian, Stefan E;Nguyen, Reyna;Tosios, Konstantinos I;Koutlas, Ioannis G	J Oral Maxillofac Surg	Yes	0.266294	No	0.5	1.87762	3.83852	13.8	0.666667	0	0.333333	-0.288675	0.5	0.25		No	27765330;31078506;33717510;36252129;31230231;27335246	19745700;12861066;10645398;21572401;22996374;10862019;19427557;22672806;20530316;17342339;15619206;19643273;15213596;10229599;22596101;21595750;16332246;10605401;22654367;20451455;12409715;12738951;17063073;20588174;16889404;2547512;19775640;17826171;21836494;22977668;20669304;11896579;17541467;7791229	6	34	10.1016/j.joms.2013.04.004
23710483	2013	Both-bone forearm fracture with distal radioulnar joint dislocation.	Ryan, Michael K;MacKay, Brendan J;Tejwani, Nirmal C	Am J Orthop (Belle Mead NJ)	Yes	0.153256	No	0.166667	1.08751	1.22592	7.5	1	0	0	0	1	0.05		No	33263862;36644729		2	0
23722870	2014	Effectiveness of oncogenetics training on general practitioners' consultation skills: a randomized controlled trial.	Houwink, Elisa J F;Muijtjens, Arno M M;van Teeffelen, Sarah R;Henneman, Lidewij;Rethans, Jan Joost;van der Jagt, Liesbeth E J;van Luijk, Scheltus J;Dinant, Geert Jan;van der Vleuten, Cees;Cornel, Martina C	Genet Med	Yes	1.30292	No	2.63636	2.02343	4.15611	60	1	0	0	0	1	0.75	30308700;25837634	Yes	29433521;35322684;31172371;36450397;26583682;33162275;30050101;30308700;33117641;32782179;27763635;31130337;23942200;28244812;34028705;32577939;25410893;29749827;40370713;27445117;31824576;33824503;24715212;37141562;31186523;32757859;25837634;35582250;35582255	19451876;22109790;22109720;15694064;21746696;17385735;22550075;19208375;11940179;15566533;16078099;16632141;12390456;17714907;20810374;19763885;17230201;21158354;9528734;11604368;17024669;10875832;19001484;21335412;19811163;20442748;12663311;19661809;21953657;17518833;11078676;18073579;21329524;11325768;18316340;22075527;18349093;22241093	29	38	10.1038/gim.2013.69
23726403	2013	51-year-old man with tinnitus.	Fussner, Lynn A;Harer, Kimberly N;Poterucha, Thomas H	Mayo Clin Proc	Yes	0.156406	No	0.25	1.5984	2.91525	7.7	1	0	0	0	1	0.25		No	35846821;28703487;34507282	22107854;11387517;12856294;22107858;17043268;14727828;12856306;3810761;22107856	3	9	10.1016/j.mayocp.2012.09.013
23726406	2013	62-year-old man with painless jaundice and hyponatremia.	Cangemi, David J;Donovan, Sean T;Johnson, Margaret M	Mayo Clin Proc	Yes	0.0493677	No	0.0833333	1.68801	3.21156	2.6	1	0	0	0	1	0.05		No	31694388	12890847;19142556;21480339;14534340;18286546;12002984;17133470;21327704;20394749;19524577;19826967;2645773	1	12	10.1016/j.mayocp.2012.09.009
23732173	2013	Individually optimized hemodynamic therapy reduces complications and length of stay in the intensive care unit: a prospective, randomized controlled trial.	Goepfert, Matthias S;Richter, Hans Peter;Zu Eulenburg, Christine;Gruetzmacher, Janna;Rafflenbeul, Erik;Roeher, Katharina;von Sandersleben, Alexandra;Diedrichs, Stefan;Reichenspurner, Herrmann;Goetz, Alwin E;Reuter, Daniel A	Anesthesiology	Yes	5.69348	No	10.9167	1.9174	3.97005	94.3	1	0	0	0	1	0.95	26041437;30052211;29644444;27554234;28120005;37814204;29743101;24947162;32374755;26951105;33327334;24865266;31425207;29019796;25888321;29040264;38436757;32889413;24894892;33247165;28457779;35504126;25380955;27817009;29068831;39184243;26939694;25001621;29851062;25572383;26646462;28116294	Yes	26041437;30052211;31576402;26279223;31242941;26728428;27317553;25526883;29644444;24267637;27554234;35535511;28120005;26405356;30428928;28181055;37814204;27583584;30935893;29217236;36448514;29029990;38423955;32251569;25639574;30648673;33616352;29743101;24947162;32374755;31054241;38204636;36582907;28039243;30760207;26951105;33327334;31582094;37404260;28593456;24865266;24842135;31425207;25208960;315…	14605066;4701410;15242867;20698956;8504649;16155038;10794327;12475851;3191758;11967591;21871269;22285070;21676229;15928472;11957169;11685313;7675044;20085545;18349193;16100177;16356219;8201106;17119923;15857740;18090369;15465840;20966436;7993413;10781452;16484902;12771609;20003415;11323328;18633040;12163777;11902287;19183113;17377871	131	38	10.1097/ALN.0b013e31829bd770
23741730	2013	A case of intracranial hemorrhage causing stress-induced cardiomyopathy.	Russell, Leslie;Stockwell, Philip	R I Med J (2013)	Yes	0.185745	No	0.25	1.34593	2.08042	9.3	1	0	0	0	1	0.25		No	25772741;36506760;34957767		3	0
23742197	2014	Evaluation of the use of digital study models in postgraduate orthodontic programs in the United States and Canada.	Shastry, Shruti;Park, Jae Hyun	Angle Orthod	Yes	1.25003	No	1.45455	1.16361	1.47378	58.5	1	0	0	0	1	0.5		No	25098186;33062231;36143907;29514564;39281791;40028827;31216639;25636561;30384944;35094752;30443308;29116344;28444012;28362170;25677755;28554463	15264638;20164126;14530419;20545088;11605868;22530811;12828439;22920696;19113071;21205164;17826603;16214623;19075377;22858338;19286874;17045148;12867904;17208106;15898364;16769498;18249296;18030371;16286210;22500363;19577140	16	25	10.2319/030813-197.1
23745979	2014	Characteristics of Down syndrome subjects in a Saudi sample.	Korayem, Mohammed A;AlKofide, Eman A	Angle Orthod	Yes	0.51722	No	0.818182	1.58189	2.77864	28.1	1	0	0	0	1	0.25		No	27275928;38347173;36738889;38999474;26805511;33484855;33199843;33685243;35810249	2937647;2972553;6575614;2934485;1828445;7750976;123708;9377191;4254102;17899715;6594933;4276438;20578856;16043473;18797100;16102396;4281324;3162012;4268228;21208077;12195302;20936962;11578024	9	23	10.2319/030813-195.1
23749324	2014	Myeloid leukemia in a urine specimen: a case report and review of the literature.	McCroskey, Zulfia;Mehta, Vikas;Wojcik, Eva M;Barkan, Güliz A	Diagn Cytopathol	No	0.259327	No	0.363636	1.40223	2.21819	13.4	0.666667	0	0.333333	-0.288675	0.5	0.05		No	31051690;39295310;24623571;35687328	7602369;12137850;20940529;20421542;21934235;22562766;19839860;8392254;22363368;21686890;17700206;11908726;20073599;20391985;21710648;18807121;17169796;19203516;21883967;16740041;19047789	4	21	10.1002/dc.23017
23758600	2014	Three-dimensional cone beam computed tomographic image reorientation using soft tissues as reference for facial asymmetry diagnosis.	Lee, Jae-Kyu;Jung, Pil-Kyo;Moon, Cheol-Hyun	Angle Orthod	Yes	2.35464	No	2.63636	1.11965	1.33663	79.2	1	0	0	0	1	0.75	40608029	No	28713739;38762519;38575839;40000302;35085684;38954312;26538893;31624402;38214946;31449216;39302492;26629474;33550361;40608029;29556456;27529732;31256835;27763980;35772255;34841516;38186377;25126566;29333593;32509708;26691977;38155147;32071472;30712693;31033678	2012321;9511487;12750669;3476493;7639437;17482079;17346584;5225690;16318594;12594423;6939355;21977479;2098450;18416611;16097236;20580240;3177285	29	17	10.2319/112112-890.1
23764810	2013	Complementary and integrative treatments: allergy.	Garbo, Grant;Tessema, Belachew;Brown, Seth M	Otolaryngol Clin North Am	No	0.0911762	No	0.166667	1.82796	3.67431	4.4	1	0	0	0	1	0.05		No	25943957;40675604	9518918;17882923;15080820;21737041;19055209;11799030;20447156;15611396;17935764;14526714;11743836;15281472;18254486;15575924;12452206;20819319;16461133;20546945;19047814;19672568;15480326;17935569;19441597;15857205;21952357;16890769;5056915;16630937;12859442;20817082;16937742;16381607;3963525;11868925;19786306;11080704;18155284;2754147;9042844;12897734;20144472;21737043;19549426;12417881;15492861…	2	49	10.1016/j.otc.2012.12.005
23764813	2013	Complementary and integrative treatments: upper respiratory infection.	Weiss, Jessica R;Tessema, Belachew;Brown, Seth M	Otolaryngol Clin North Am	No	0.1527	No	0.333333	2.18294	4.84807	7.5	1	0	0	0	1	0.25	37892528	No	38372128;25000319;37892528;33874878	16686397;12588210;19296870;18005909;21735425;12917904;17636648;20644061;17253470;11340701;20238351;21901706;16034850;19592479;11697022;21285300;21563130;16923704;17823437;11387176;20478383;18253996;19588387;21328251;19588383;18579649;12517470;22465313;11512079;22099619;11081985;16437427	4	32	10.1016/j.otc.2012.12.007
23789839	2013	Immune alterations and immunotherapy prospects in head and neck cancer.	Varilla, Vincent;Atienza, Jonessa;Dasanu, Constantin A	Expert Opin Biol Ther	No	1.12677	No	3.5	3.10623	7.90104	54.6	0.25	0	0.75	-0.649519	-0.125	0.25	30242022	No	29676642;25826749;29171655;30833002;35381343;39599834;26892430;27623508;26579120;31186787;34185284;31024913;30466712;36613989;24188670;24944316;31637295;33383676;27275486;38254801;30582236;27380958;24858806;24941990;37034220;24936037;34305889;30242022;30449528;35740551;36816017;24218361;37418217;36652131;33594603;32038557;33747915;29113454;35035956;33193693;27052632;32383556	19184003;11519037;21463982;9843169;10416612;23121148;20622890;17315170;18483276;20857101;18221909;22116344;20191626;17558744;12784237;21911310;16503117;19217922;17122156;18292929;22075762;19183242;8727106;22251006;14529789;16428488;19073006;15095020;18045068;19072995;22204817;18798532;19680453;19216848;16517708;17265021;20514424;19967383;19427557;9311915;9547657;15545580;18753635;23023383;1847487…	42	116	10.1517/14712598.2013.810716
23793192	2013	Unilateral punctate porokeratosis -- case report.	Teixeira, Vera Barreto;Reis, José Pedro;Vieira, Ricardo;Tellechea, Óscar;Figueiredo, Américo	An Bras Dermatol	Yes	0.212262	No	0.25	1.17779	1.52444	10.7	1	0	0	0	1	0.05		No	32401728;32675969;38132857	17555681;18068266;4273370;21393947;753851;6696485;1535351;10189241;5131713;21050621	3	10	10.1590/abd1806-4841.20131809
23809320	2013	34-year-old man with exertional syncope, dyspnea, and chest pain.	Mikhalkova, Deana;Fenstad, Eric R;Miller, Wayne L	Mayo Clin Proc	Yes	0.0774735	No	0.0833333	1.07564	1.18666	3.7	1	0	0	0	1	0.05		No	34386172	12947142;3605900;18997169;21357375;15939821;19181654;15249493;12090751;12221045;21377593;6743418	1	11	10.1016/j.mayocp.2012.09.012
23810617	2013	Metastatic squamous cell carcinoma of an unknown primary site with cardiac involvement: case report.	Fouladi, Reza;Pirgousis, Phillip;Fernandes, Rui P	J Oral Maxillofac Surg	Yes	0.122166	No	0.166667	1.36427	2.14105	5.9	1	0	0	0	1	0.05		No	26101300;40270900	11408816;11755831;3788778;13016041;4810086;880547;18490328;17855031	2	8	10.1016/j.joms.2013.04.025
23820040	2014	Myiasis of the foot and leg caused by Chrysomya bezziana.	Lam, Kwok Hang;Lui, Tun Hing	J Foot Ankle Surg	Yes	0.126377	No	0.181818	1.43869	2.33194	6.1	1	0	0	0	1	0.05		No	28215913;29321204	2716619;18156065;20883399;16154168;1459768;8075764;6045486;11044194	2	8	10.1053/j.jfas.2013.05.001
23825061	2014	Emergency medical services versus private transport of trauma patients in the Sultanate of Oman: a retrospective audit at the Sultan Qaboos University Hospital.	Al-Shaqsi, Sultan;Al-Kashmiri, Ammar;Al-Hajri, Hamood;Al-Harthy, Abdullah	Emerg Med J	Yes	1.16852	No	1.54545	1.32257	1.96968	56	1	0	0	0	1	0.75		No	30621338;26203394;29419523;29657691;28690892;26453056;33012475;28351526;33228903;29372078;35299801;39838312;31856219;36398167;31761299;38188231;27121607	23000329;8459466;17640641;21509075;10722034;18704613;9356056;23441951;9647900;19467757;18427089;9647896;10754963;8611068;11204886;15003588	17	16	10.1136/emermed-2013-202779
23825894	2013	First reported case of reactive airway dysfunction syndrome in a laborer due to porcelain tile dust.	Arif, Tasleem;Malik, Javid Ahmad;Shoib, Sheikh	Iran J Med Sci	Yes	0	No	0	0.843948	0.420561	0	0	0	1	-0.866025	-0.5	0.05		No		12226151;12630439;12762081;18779187;18308694;16236983;12929153;12724121;4028848;19996546	0	10
23845653	2013	Ovarian steroid cell tumor, not otherwise specified, associated with congenital adrenal hyperplasia: rare tumors of an endocrine disease.	Thomas, Tina T;Ruscher, Kimberly R;Mandavilli, Srinivas;Balarezo, Fabiola;Finck, Christine M	J Pediatr Surg	No	0.613329	No	1.08333	1.76632	3.47048	33.1	1	0	0	0	1	0.5		No	30054734;34616364;35550562;35757411;31827013;38296783;34762785;31772787;37964596;34307849;26214349;29752879;28032206	1825720;9750088;4702208;224075;8000336;11684964;22036349;7124773;16562593;11443169;17090637;20431278;10905393;2823622	13	14	10.1016/j.jpedsurg.2013.04.006
23845698	2013	Nutritional considerations for head and neck cancer patients: a review of the literature.	Alshadwi, Ahmad;Nadershah, Mohammed;Carlson, Eric R;Young, Lorrie S;Burke, Peter A;Daley, Brian J	J Oral Maxillofac Surg	No	5.04056	No	11.0833	2.19883	4.90063	93.1	1	0	0	0	1	0.95	35356942;37403447;30345816;35499696;29111172;38141827;39940362;30710885;31598793;30218187;26828426;34371175;31474502;30633580;28128983;27597175;36490206;26805494	No	29576094;35356942;24844870;29569135;32899975;36441690;37403447;38610609;28093985;39196352;30345816;26803343;28301644;32710174;35339299;25929388;38130271;39796640;35499696;28448668;35076744;33083643;25272261;39723091;39438295;32078176;38840131;37897858;32711854;29111172;38141827;39344001;30200243;35053512;35152926;34881636;39070536;30347001;39940362;32535862;29246276;34349990;30710885;35203597;316…	20811546;12699237;1951893;9243270;11822956;9927128;22356728;1518361;3086582;21970879;16570149;18449445;22230365;14689999;7539633;18088816;15846706;7719222;21621700;21621703;22831158;21243477;11743469;21928416;16484909;17285641;11728975;15592814;19144498;15474870;11308231;22880820;16781352;11588077;11772213;18083420;15297092;12107380;14575362;10430262;17967380;19413607;22111677;14990270;20179299;1…	133	52	10.1016/j.joms.2013.04.028
23846944	2013	Hepatoid variant of pancreatic cancer: insights from a case and literature review.	Majumder, Shounak;Dasanu, Constantin A	JOP	No	0.660752	No	1.41667	2.14402	4.7194	35.5	0.666667	0	0.333333	-0.288675	0.5	0.5		No	27580541;29387209;25986692;32258082;27488314;35469480;33266496;39072242;36863507;29961402;24965084;34471360;26605284;25989715;31784920;38586639;30376979	16682522;10566157;18028786;17096071;10738216;17197931;3673946;20502062;10383723;15586521;2410093;22726068	17	12	10.6092/1590-8577/1476
23850039	2014	Evaluation of reconstructive techniques for anterior and middle skull base defects following tumor ablation.	Thakker, Jayini S;Fernandes, Rui	J Oral Maxillofac Surg	Yes	2.15426	No	2.72727	1.26599	1.79317	76.7	1	0	0	0	1	0.75		No	39999689;29676403;38355871;36681121;34727459;40846581;28162241;30922111;26225296;39099694;25722926;26421478;33771617;29944558;27571583;30176082;29148237;35502968;31518747;32682593;36861610;35433189;38458254;32056144;28665391;40125125;35903650;40212226;38634896;33405443	12706142;17603647;1654058;16456769;10193609;18434825;6713155;17434057;8942901;15825205;7576471;15262756;1535822;3032319;11335798;21572377;12369068;6954227;8356119;15577797;14078719;22286427	30	22	10.1016/j.joms.2013.05.017
23850042	2013	Tapia syndrome after repairing a fractured zygomatic complex: a case report and review of the literature.	Varedi, Payam;Shirani, Gholamreza;Karimi, Abbas;Varedi, Peyman;Khiabani, Kazem;Bohluli, Behnam	J Oral Maxillofac Surg	No	1.52057	No	1.83333	1.20569	1.6167	65.5	1	0	0	0	1	0.5		No	28712836;26809980;35075037;37776686;35829719;38024075;31781403;35410105;36333724;30140523;26088745;34660104;40458365;30937340;38314391;38633379;28421823;26167022;32026971;28083087;38273909;25625257	19923990;9105249;9915343;7373407;11879217;11753027;20062625;12173208;18236639;1880535;17087848;15599532;22179851;6882274;9082866;375880;12391494;19423205;14504349;10670122;9452858;15675991;20098201	22	23	10.1016/j.joms.2013.05.019
23871172	2014	A useful surgical technique for retrieval of a broken guide pin in the midfoot.	Roy, Shuvendu Prosad;Lim, Chin Tat;Tan, Ken Jin	J Foot Ankle Surg	Yes	0.533287	No	0.636364	1.19329	1.56635	28.9	1	0	0	0	1	0.25		No	25794886;38488626;26410126;36851910;24862119;26586989;33842167	19058705;12073114;15561130;19047710;11918034;21157764;14211068	7	7	10.1053/j.jfas.2013.06.005
23871314	2013	Fulminant Clostridium difficile colitis: a complication of perioperative antibiotic prophylaxis.	Hansen, Donovan;Pollan, Lee D;Fernando, Hiran	J Oral Maxillofac Surg	Yes	0.385597	No	0.833333	2.16115	4.77605	20.7	0.666667	0	0.333333	-0.288675	0.5	0.25	27789268	No	26404991;25243153;28759258;27789268;30895206;26917207;25714717;30462767;27531912;32694715	19591596;16455883;7720439;7043127;15337727;9777516;16206099;21168350;10572152;12452292;16704777;15796280;1497405;7323683;18971494;19419269;17245181;18462108;8043060;22047560;20844489;2050409;19451485;17599306;18171114;2240392;8277174;20686078;850083;22184691;21653301;1732112;9500319;11095331;9867755;8314293;18385641;20307191;16477549;15314196;700321;7738167;17116920;21059973	10	44	10.1016/j.joms.2013.04.035
23871316	2014	What is in a name? Oral and maxillofacial surgeon versus oral surgeon.	Guerrero, Andre V;Altamirano, Alessandra;Brown, Eric;Shin, Christina J;Tajik, Katayoun;Fu, Emily;Dean, Jeffrey;Herford, Alan	J Oral Maxillofac Surg	Yes	0.356094	No	0.363636	1.02118	1.02945	19	1	0	0	0	1	0.25		Yes	32921504;27720721;38797786;26356146	21939807;8859242;12378495;21501782;17881191;19101487;15993281;17507269;8068583;21684656;18807787	4	11	10.1016/j.joms.2013.04.018
23871468	2013	Myositis ossificans of the temporalis muscle: case report and review of the literature.	Schiff, Michael J;Meara, Daniel J	J Oral Maxillofac Surg	No	0.630026	No	0.666667	1.05816	1.12887	34	1	0	0	0	1	0.25		No	27034763;26147036;40040944;40777678;32158529;36896048;40100192;30373608	11936393;18571044;15902514;12215998;11928347;21459556;11694380;12216001;15699623;19304059;20613616	8	11	10.1016/j.joms.2013.05.002
23890785	2013	Analysis of incision effects on upper lip height and thickness after maxillary surgically assisted expansion: a randomized clinical trial.	Antonini, Fernando;da Costa, Delson João;de Moares, Rafaela Scariot;Rebellato, Nelson Luis Barbosa;Klüppel, Leandro Eduardo;Parente, Eduardo Varela	J Oral Maxillofac Surg	Yes	0.3865	No	0.416667	1.07805	1.19465	20.7	1	0	0	0	1	0.05		Yes	35070614;28499507;39013735;30902549;30765138	1059747;1539554;15015164;2732829;11213983;11500653;19477655;10936832;7673444;6575616;9121794	5	11	10.1016/j.joms.2013.04.013
23891011	2013	Removal of symptomatic third molars may improve periodontal status of remaining dentition.	Dicus-Brookes, Carolyn;Partrick, Maura;Blakey, George H;Faulk-Eggleston, Jan;Offenbacher, Steven;Phillips, Ceib;White, Raymond P	J Oral Maxillofac Surg	Yes	0.746934	No	0.916667	1.22724	1.68796	39.7	1	0	0	0	1	0.5	33728338	No	33680330;32368796;33728338;28987222;26562734;27600798;27578151;33790564;36781007;36418503;30168629	12420254;17619915;18088867;1408014;7301827;16098716;8361720;12420255;20970905;20798701;8843448;6101618;6931159;19022127;18634941;8859232;7848998;16214273;2019777;5222538;5286137;8189295;18062113;10102590	11	24	10.1016/j.joms.2013.06.190
23891013	2013	Mandibular nerve schwannoma resection using sagittal split ramus osteotomy.	Mahmood, Laith;Demian, Nagi;Weinstock, Yitzchak E;Weissferdt, Annikka	J Oral Maxillofac Surg	Yes	1.06264	No	1.08333	1.01947	1.00095	52.5	1	0	0	0	1	0.5		No	26339581;30202176;30845091;29554403;37716827;29360457;27728775;28212127;39353830;24820725;39205669;29554414;38055108	17577516;17403891;12847445;9631613;291684	13	5	10.1016/j.joms.2013.05.010
23900477	2013	Simultaneous medullary carcinoma, papillary carcinoma and granulomatous inflammation of the thyroid.	Kataria, Kamal;Yadav, Rajni;Sarkar, Chitra;Karak, Asis Kumar	Singapore Med J	Yes	0.20718	No	0.333333	1.60891	2.94999	10.5	1	0	0	0	1	0.25		No	31600997;37580706;32936534;35928582	8729519;3626517;15947103;16627915;19260112;15044923;2736843;16930327;17133107;8205357;15116328;10839611;9174630;1824340;10550306	4	15	10.11622/smedj.2013115
23904217	2013	Urodynamics: examining the current role of UDS testing. What is the role of urodynamic testing in light of recent AUA urodynamics and overactive bladder guidelines and the VALUE study?	Brown, Elizabeth Timbrook;Krlin, Ryan M;Winters, J Christian	Curr Urol Rep	No	0.807631	No	1.41667	1.7541	3.43009	42.4	1	0	0	0	1	0.5	40211880	No	38668463;24358012;37592629;28715147;39803869;25933741;40211880;35751673;25435915;30936468;39974573;32220624;29731932;32965724;39148679;27494644;25904700	22270284;23098785;23553613;10647672;22664930;23339136;7196460;22551104;15371849;12131318;12771757;23194121;23494881;22875951;21130559;23098783;16287448;21420124;15458904;21927939	17	20	10.1007/s11934-013-0361-6
23910413	2013	35-year-old man with Fever and abdominal pain.	Hegerova, Livia T;Swiecicki, Paul L;Kumar, Shaji K	Mayo Clin Proc	Yes	0.0866531	No	0.166667	1.92338	3.98982	4.2	1	0	0	0	1	0.25		No	28104979;34809643	21258094;15250018;11807146;19566419;10423464;16148283;17918076;15722392;11032599;1727660;17689933;17251531	2	12	10.1016/j.mayocp.2012.10.007
23910421	2013	76-year-old woman with pruritus [corrected] and lip swelling.	Sartori-Valinotti, Julio C;Kloesel, Benjamin;Park, Miguel A	Mayo Clin Proc	Yes	0	No	0	1.94542	4.0627	0	1	0	0	0	1	0.05		No		2468689;20692689;20934625;15316492;15190141;3300459;21195938;4025384;16467547	0	9	10.1016/j.mayocp.2012.11.016
23910737	2014	De-epithelialized fasciocutaneous turnover flap for recurrent calcaneal wound with osteomyelitis.	Panagakos, Panagiotis;McDonald, Patrick;Norem, Nathan;Shapiro, Howard;Boc, Steven F;Mitra, Amit	J Foot Ankle Surg	Yes	0.4591	No	0.545455	1.1881	1.55016	24.9	1	0	0	0	1	0.25		No	29752152;32774040;27066868;30328715;38869983;33509723	2760095;7150851;9393472;12540087;1583052;12398145;19912720;20691374;16816684;17198952;6860862;17145467	6	12	10.1053/j.jfas.2013.03.002
23911143	2014	Low prealbumin level is a risk factor for microvascular free flap failure.	Shum, Jonathan;Markiewicz, Michael R;Park, Etern;Bui, Tuan;Lubek, Joshua;Bell, R Bryan;Dierks, Eric J	J Oral Maxillofac Surg	Yes	3.33622	No	5.18182	1.5532	2.68916	87	1	0	0	0	1	0.95	36960779;31637508	No	26408563;40336926;28301644;36384866;31821214;29773240;40207753;36960779;35288078;32788857;40862499;38549404;27109709;26851310;38141824;39451887;39452567;37629355;39336528;29611769;38556683;33266480;36776808;39667496;38371218;27227353;33883433;39565205;33540593;33551361;37510909;31838094;33434315;33125793;36032641;27542108;34918862;36067478;31286627;26468795;31637508;32271497;30840321;26963669;358…	3920627;18342966;17254677;21989582;3296945;11989633;8115501;8198786;17138848;17068165;22407907;3405599;19264448;19618218;15313867;373811;20091687;8686865;21621700;21058198;15281044;21925404;16207668;17390378;9328380	57	25	10.1016/j.joms.2013.05.022
23911145	2013	A Merkel-cell carcinoma metastatic to the tonsil: a case report and review of the literature.	Vasileiadis, Ioannis;Sofopoulos, Michalis;Arnogiannaki, Niki;Georgopoulos, Stavros	J Oral Maxillofac Surg	No	0.144309	No	0.416667	2.88732	7.1772	7.1	1	0	0	0	1	0.05		No	34040905;25538393;36950672;24978434;25667793	17270666;18091058;21692131;17113506;1487674;14576661;22808302;2405209;10375107;16625069;3277546;16785370;15095915;1624294;12552639;19638070;20646783;9710195;15731927;17520670	5	20	10.1016/j.joms.2013.06.196
23917609	2013	Subvesical bile duct injury: an often missed cause of postcholecystectomy bile leak.	Majumder, Shounak;Habibi, Hamid;Garcia, Christopher M	Surg Laparosc Endosc Percutan Tech	Yes	0.363638	No	0.5	1.375	2.17653	19.4	1	0	0	0	1	0.25		No	39200979;31357101;31031813;32681758;30652047;28129610	16927110;24713781;9087834;19502173;15729238	6	5	10.1097/SLE.0b013e31828b8364
23921672	2013	Oncofertility: an emerging discipline in obstetrics and gynecology.	Lange, Sara;Tait, David;Matthews, Michelle	Obstet Gynecol Surv	No	0.27797	No	0.75	2.69813	6.55164	14.5	0.333333	0	0.666667	-0.57735	0	0.25		No	28463857;26730794;25490381;31617210;25200829;34975672;25796377;26800405;25556619	19410280;15950628;21145049;19527376;22325192;22935472;20163850;23083924;6411321;22648282;19758691;20595517;20232475;21685461;19364956;22945381;2408897;21523750;19415740;20142588;20379357;16651642;6745463;15911867;16135468;2039706;10561298;19106664;22245711;23095141;20480389;21927621;16199623;2507885;15661684;20124287;1694156;18291033;12525446;2493061;20943258;12525451;3036533;11027744;394864;2234…	9	47	10.1097/OGX.0b013e31829d460d
23921673	2013	Contemporary uses of erythropoietin in pregnancy: a literature review.	Sienas, Laura;Wong, Tienne;Collins, Rebecca;Smith, James	Obstet Gynecol Surv	No	1.0625	No	2.25	2.11764	4.63217	52.5	1	0	0	0	1	0.75	31672135;40240983;25966799;25080540;27566219	No	31672135;35025925;40240983;37435001;35644793;34394723;25966799;24439719;40155574;30559870;26579658;29622861;25080540;31031053;27400730;25825329;39652827;34623079;39087437;38707831;33328064;29355168;25194281;34434389;27566219;31368389;39451629	21996203;19466977;12712099;9702790;14726931;12118656;17357331;17653881;10473039;20216236;15755051;17496405;8216843;17365469;22160256;17253966;20526192;16207112;20106521;19515150;20463319;21159035;7896210;17237479;15180817;19444267;9689156;2849206;12410378;16253714;20827658;12389675;12841929;15863598;21975735;21252790;2914405	27	37	10.1097/OGX.0b013e3182a2d51c
23923121	2013	Methadone-induced Torsades de pointes.	Russell, Leslie;Levine, Daniel	R I Med J (2013)	Yes	0.102507	No	0.166667	1.6259	3.00618	4.9	1	0	0	0	1	0.25		No	30051169;29849428		2	0
23930800	2013	Immune alterations in malignant melanoma and current immunotherapy concepts.	Shimanovsky, Alexei;Jethava, Ashif;Dasanu, Constantin A	Expert Opin Biol Ther	No	0.497653	No	1.66667	3.34905	8.70398	27	0.5	0.5	0	0.433013	0.25	0.25	28235882	No	28386327;25385327;32194692;26743601;24512518;24969320;24792481;25889680;28738055;28235882;25903101;25482339;27623136;26714172;26048310;31934142;25072125;25628199;24625306;27741090	20445343;20368186;19536890;3100623;18650914;18451154;18832814;18023716;10856105;23724867;1716514;8669474;20146707;9500606;1712819;15867394;23369587;17768418;12878358;19491215;1107572;22658128;22596171;6691541;21151098;15748647;11239445;19122629;16977338;9738653;21239604;12492494;20938360;20842060;22658127;20616954;23724846;3300960;10202929;23264909;21159663;14685277;8608507;23608443;7118294;85660…	20	146	10.1517/14712598.2013.827658
23933299	2013	Intraoral herpes simplex virus infection in a patient with common variable immunodeficiency.	Villa, Alessandro;Treister, Nathaniel S	Oral Surg Oral Med Oral Pathol Oral Radiol	Yes	0.0625064	No	0.166667	2.66639	6.44668	3.1	1	0	0	0	1	0.05		No	38541942;35295979	17379150;8217097;18159535;11982967;18319398;6703544;199523;20477064;22180439;9294203;3029166;18620909;12353186;9118821;19344423;20332369	2	16	10.1016/j.oooo.2013.05.012
23944224	2014	Factors affecting orthodontists' management of the retention phase.	Bibona, Kevin;Shroff, Bhavna;Best, Al M;Lindauer, Steven J	Angle Orthod	Yes	0.88342	No	1	1.13196	1.37505	45.6	1	0	0	0	1	0.5	32865325	No	33277222;26751763;38859624;30771260;30788505;26969423;30112475;31323673;32865325;26062276;32724269	21803257;2321598;21696115;10535026;19401355;9709631;19075377;10613140;8876492;18068606;17702797;11803664;18174074;18675196;19506744;18980517;12056207;17974536;4890739;20152670;16433081	11	21	10.2319/051313-372.1
23945519	2014	Rapid growing myofibroma of the gingiva: report of a case and review of the literature.	Aiki, Minako;Yoshimura, Hitoshi;Ohba, Seigo;Kimura, Sotai;Imamura, Yoshiaki;Sano, Kazuo	J Oral Maxillofac Surg	No	0.951816	No	1.54545	1.62369	2.90906	48.4	1	0	0	0	1	0.25		No	26965170;33958368;38912834;37232383;35450239;26562734;39376390;40358523;28522188;27403363;25918649;37463144;38197361;27526249;29854892;26402126;31734141	7284977;11289185;10785590;15015167;10630943;21958664;3428883	17	7	10.1016/j.joms.2013.06.212
23954095	2014	Tarsal tunnel syndrome secondary to schwannoma of the posterior tibial nerve.	Hallahan, Katrina;Vinokur, Jessica;Demski, Sarah;Faulkner-Jones, Beverly;Giurini, John	J Foot Ankle Surg	Yes	0.763393	No	0.909091	1.19086	1.55877	40.4	1	0	0	0	1	0.25		No	28624667;34670341;30715028;25024003;30155329;34169007;36034033;31592361;40125172;33017702	19577727;8646201;1619219;17761326;1548275;3957182;20833568;7780392;11324666;6065454	10	10	10.1053/j.jfas.2012.12.020
23969350	2013	Clinical Spanish use and language proficiency testing among pediatric residents.	Lion, K Casey;Thompson, Darcy A;Cowden, John D;Michel, Eriberto;Rafton, Sarah A;Hamdy, Rana F;Killough, Emily Fitch;Fernandez, Juan;Ebel, Beth E	Acad Med	Yes	1.88298	No	3	1.59322	2.89811	72.7	1	0	0	0	1	0.5	38458488;33468598;36915138	No	29778122;30283851;25054413;37380258;38093027;25418242;35012526;38458488;38290808;26259055;25713276;39501743;31394260;30844905;33468598;35067168;24435596;35152769;39164755;39808857;29910972;25201156;30048713;23969358;29461136;36915138;36329559;27299172;25365437;31445969;24667471;34273559;29877912;27773981;36329797;36484536	12728111;19089503;22091825;22624935;10901356;17957420;16954489;20922496;18464136;7606608;16140695;12509547;12413338;22424655;17277013;20183357;15009776;16639205;12090837;19786911;10417598;20703951;20151191;11113842;15894705;22528618;16855260;16117746;17362215;20352518	36	30	10.1097/ACM.0b013e3182a2e30d
23973047	2013	Short- and long-term changes of condylar position after bilateral sagittal split ramus osteotomy for mandibular advancement in combination with Le Fort I osteotomy evaluated by cone-beam computed tomography.	Chen, Shuo;Lei, Jie;Wang, Xing;Fu, Kai-Yuan;Farzad, Payam;Yi, Biao	J Oral Maxillofac Surg	Yes	4.91827	No	5.91667	1.203	1.6078	92.8	1	0	0	0	1	0.95	40328532;31728734	No	32185199;36747208;30735641;28174061;30386522;28253453;30778128;38172014;33583702;34260469;33229066;35522330;25779607;40328532;27637317;38750659;26837717;31369666;38622579;29215195;38902369;27942547;29724535;36143222;28684071;26346765;36117893;30816184;40858401;39863455;34654618;37801718;31629758;26114537;33888384;30712988;39855982;40679033;32904976;33378504;33350537;27531555;29308861;34260465;344…	2019890;8686682;22464854;3467295;1985178;20113391;8760837;2921656;21738889;10203221;14980592;16360924;19651349;3145953;6958313;1955923;19464658;21256643;16798915;9565261;14580015;11298310;21055977;14122415;264514;9086872;9563593;19361736;9915392;17208105;10958420;18405810;7552848;16344217;19138603;6590809;15337177;3469906;15101594;19892270;10807709;17884553;22410127;18617112;6592523;10368087;6572…	71	61	10.1016/j.joms.2013.06.213
23973048	2013	Marsupialization facilitates eruption of dentigerous cyst-associated mandibular premolars in preadolescent patients.	Qian, Wen-Tao;Ma, Zhi-Gui;Xie, Qian-Yang;Cai, Xie-Yi;Zhang, Ying;Yang, Chi	J Oral Maxillofac Surg	Yes	1.66856	No	1.83333	1.09875	1.26311	68.7	1	0	0	0	1	0.5		No	25978779;27313912;30173817;28809370;33827533;36733637;31023587;40900817;28707233;32730758;32226697;34150952;27391520;29072251;37064731;38174041;39406309;27071279;26212420;29075422;32593630;31988815	280640;14198083;6594665;8477864;9037974;8064467;16004537;8524689;19451007;11840131;18482520;10935592;16364089;5414693;20297710;10225634;10547520;9461152;14614418;8769674;20605411;7331872;18201608	22	23	10.1016/j.joms.2013.06.223
23982531	2013	Sexual and urinary outcome after surgical treatment for low rectal cancer.	Khair, M A;Rahman, M S;Khanam, F;Haque, S;Hoque, M M;Rahman, M M;Paul, B K;Kundu, G K	Mymensingh Med J	Yes	0	No	0	0.80034	0.276364	0	1	0	0	0	1	0.05		No			0	0
23982560	2013	Acute renal failure following wasp sting.	Jesmin, T;Muinuddin, G;Hossain, M M;Rahman, M H;Mamun, A A	Mymensingh Med J	Yes	0.0634829	No	0.0833333	1.31269	1.97051	3.1	0.5	0.5	0	0.433013	0.25	0.05		No	36307881		1	0
23987242	2014	Expression of substance P, calcitonin gene-related peptide, β-endorphin and methionine-enkephalin in human dental pulp tissue after orthodontic intrusion: a pilot study.	Chavarría-Bolaños, Daniel;Martinez-Zumaran, Alan;Lombana, Nelson;Flores-Reyes, Hector;Pozos-Guillen, Amaury	Angle Orthod	Yes	1.18271	No	2.09091	1.7679	3.35893	56.4	1	0	0	0	1	0.75		Yes	26551874;27034673;27341389;28303458;39608279;38455874;32860529;39407805;28631175;34017236;40366100;36430624;30465937;25263178;34670269;36436210;34336071;34963037;26538838;37333763;36835953;25924915;36346338	11853236;3474889;21499333;10407533;22915176;8955671;22177809;12965251;2471405;21969325;11698029;19157985;12701777;21457841;15059944;8680980;16640639;10759425;18570980;2081689;8814028;12607860;12647869;23041439;21917790;11903825;17021507;22145886;2529409;21689547;1702686;9085027;12183638;22123247;21587328;6184468	23	36	10.2319/060313-423.1
23988145	2013	Virtual surgical planning for treatment of severe mandibular retrognathia with collapsed occlusion using contemporary surgical and prosthodontic protocols.	Dhima, Matilda;Salinas, Thomas J;Rieck, Kevin L	J Oral Maxillofac Surg	Yes	0.152208	No	0.166667	1.095	1.25068	7.5	1	0	0	0	1	0.25		No	39942227;28728741	21530759;20816308;23010370;1104791;11078134;19138603;17525360;22137334;20613609;9237143;7629618;15332187;21353926;23182371;23083958;2101988;19588400;20654770;21353923;23196069;16860216;22432231;20618719;2094653;18437794	2	25	10.1016/j.joms.2013.06.216
23992782	2014	Phosphorylated signal transducer and activator of transcription-1 immunohistochemical expression is associated with improved survival in patients with oral squamous cell carcinoma.	Pappa, Elena;Nikitakis, Nikolaos;Vlachodimitropoulos, Dimitrios;Avgoustidis, Dimitrios;Oktseloglou, Vlasios;Papadogeorgakis, Nikolaos	J Oral Maxillofac Surg	Yes	0.224201	No	0.818182	3.64932	9.22829	11.4	0.666667	0	0.333333	-0.288675	0.5	0.25		No	29249519;26141950;30333870;31324732;32426049;31709529;35844493;31372038;35595823	20419384;10334639;22514085;16449678;21418178;20581241;14751092;15864281;23265849;12374673;17258495;16150633;14663485;17559122;19641938;11994401;23245396;15578920;18364677;15709199;10851047;23213929;21207025;15549093;22203180;20944119;9287210;10745168;23363816;12209125;20305037;15548705;10851046;15784679;16831082;10851048;12796382	9	37	10.1016/j.joms.2013.06.198
23992785	2014	Antibiotic concentrations in saliva: a systematic review of the literature, with clinical implications for the treatment of sialadenitis.	Troeltzsch, Matthias;Pache, Christoph;Probst, Florian Andreas;Troeltzsch, Markus;Ehrenfeld, Michael;Otto, Sven	J Oral Maxillofac Surg	Yes	0.887468	No	1.81818	2.04873	4.23503	45.8	1	0	0	0	1	0.75	33518395	No	38565843;33518395;25692182;31607525;38300489;31022578;28042939;33992212;32877360;40539290;31171824;26662484;34420925;26119580;37223397;39042871;31569384;26917207;34704694;32373439	6807848;511356;17966841;2682427;1592683;3097094;10968328;10440793;8370320;10674962;8529431;2738528;2050551;11996681;9096194;4318047;2817866;12138326;3518994;12162760;8067752;22459228;3468465;3563419;7699082;1992268;10945507;715384;1867664;2254223;7782117;11480124;12544218;18159374;19396515;9691317;10552979;19622552;23684362;3125047;21524712;20204311;10508004;1903789;2385766;248268;12018662;348124…	20	66	10.1016/j.joms.2013.06.214
23993040	2013	Acute ischemia after revision hallux valgus surgery leading to amputation.	Goforth, W David;Kruse, Dustin;Brantigan, Charles O;Stone, Paul A	J Foot Ankle Surg	Yes	0	No	0	1.06779	1.16071	0	1	0	0	0	1	0.05		No		16799395;12472039;20055902;1444678;10720362;20682413;16609348;18355896;15831258;3607408;19298930;19103358;8592738;8472422	0	14	10.1053/j.jfas.2013.07.002
23996709	2013	Comparing the immunoregulatory effects of stem cells from human exfoliated deciduous teeth and bone marrow-derived mesenchymal stem cells.	Alipour, Razieh;Adib, Minoo;Masoumi Karimi, Masoumeh;Hashemi-Beni, Batool;Sereshki, Nasrin	Iran J Allergy Asthma Immunol	Yes	0.540811	No	1.16667	2.15725	4.76315	29.3	0.333333	0	0.666667	-0.57735	0	0.05		No	31648649;24846008;34184321;25339481;25222336;30257724;37970951;30873880;28042544;25818674;25559824;31198641;25722879;37245265	20565251;16985180;17071860;17899199;19160415;12622402;19494321;20661924;12716973;15514012;14550804;18331285;19307751;21341975;19353519;16123384;20682625;15801964;21625731;19231921;19568970;14576065;19840643;18295530;18502411;20504286;17409736;19143868;15494428;19231772;20619384;19796238;19010366;21165555;17962701;19539568;16631737;19000235;19077161;15625118;20628526;15591115;20175883;14500637;176…	14	69
24010987	2013	Methemoglobin levels in generally anesthetized pediatric dental patients receiving prilocaine versus lidocaine.	Gutenberg, Lauren L;Chen, Jung-Wei;Trapp, Larry	Anesth Prog	Yes	0.278976	No	0.416667	1.49355	2.56856	14.6	1	0	0	0	1	0.25		Yes	30429739;33301869;40615859;29332890;33051233	20705783;12839231;20831930;17260521;15342970;16723054;20831923;20592403;19224791;17065881;20841412;10377640;10533013;16986127;20007731;3415022	5	16	10.2344/0003-3006-60.3.99
24013392	2013	Immediate free iliac bone graft after nonsegmental mandibular resection and delayed implant placement: a case series.	Kim, Andrew;Kar, Kian;Nowzari, Hessam;Cha, Hyun-Suk;Ahn, Kang-Min	Implant Dent	Yes	0.797179	No	1.08333	1.35896	2.1235	41.9	1	0	0	0	1	0.75		No	28169143;35592026;27779895;27077072;28060092;38110933;30785240;24570842;26899295;27237079;30238612;33854802;33708606	11168252;19405836;19531416;1693441;18828825;21353578;10437722;19885411;6196801;11928427;12378486;4922056;2293737;7510892;16584410;21959421;21933736;2034730;6156232;8676235;11168196;19438961;20407367;20868451;19632815;8833293;3174875;20713263;4034769;21527038;9371107;11933611;18271386;22959878;9327286;17884536;20591551;3527955;14613081;6191016;12960861	13	41	10.1097/ID.0b013e31829f1ed0
24013396	2013	Prosthodontic rehabilitation in patient with ectodermal dysplasia combining preprosthetic techniques: a case report.	Pombo Castro, María;Luaces Rey, Ramón;Arenaz Búa, Jorge;Santana-Mora, Urbano;López-Cedrún Cembranos, José Luís	Implant Dent	Yes	0.412873	No	0.5	1.21103	1.63434	22.3	1	0	0	0	1	0.25		No	25728861;25957874;27918747;35907134;36567052;27052318	21814619;19070767;18280960;9109277;12378486;21365056;1744347;21684659;15623068;21844814;18486790;15316542;2098402;8696334;17362496;20553179;12239475;19835745;18548955;23593156;20924460;17433622;17022296	6	23	10.1097/ID.0b013e3182a2b8d2
24015397	2013	Reexpansion pulmonary edema following thoracentesis.	Alqadi, Rasha;Fonseca-Valencia, Carolina;Viscusi, Michael;Latif, Syed R	R I Med J (2013)	Yes	0.141733	No	0.25	1.76388	3.46242	6.9	1	0	0	0	1	0.05		No	34527363;30985654;38584660		3	0
24021974	2013	Full-mouth rehabilitation with immediate loading of implants inserted with computer-guided flap-less surgery: a 3-year multicenter clinical evaluation with oral health impact profile.	Marra, Roberto;Acocella, Alessandro;Rispoli, Alessandra;Sacco, Roberto;Ganz, Scott D;Blasi, Andrea	Implant Dent	Yes	1.61617	No	2.25	1.39218	2.23336	67.6	1	0	0	0	1	0.75	30732920;30366435;25197015	No	34831594;30732920;40417979;40137372;36836025;33924711;37568499;39724527;28708905;31672684;25625236;40314873;27228244;25790741;27447141;30328203;30366435;37041958;30640310;28984664;40304451;34220167;35348935;29761505;27875618;38672977;25197015	15889656;22611900;17618938;16137093;11151581;12691648;2308091;17618930;15543905;12375458;19254301;20032605;18241215;23062125;9474623;11887654;9870539;9258715;12816303;8555143;7558559;17618915;18565011;18423295;22382748;12691645;12691650;12666712;15903171;16836166;16900816;4924041;8193981;17919248;16137096;17716317	27	36	10.1097/ID.0b013e31829f1f7f
24028316	2014	Influence of active reminders on oral hygiene compliance in orthodontic patients.	Eppright, Matthew;Shroff, Bhavna;Best, Al M;Barcoma, Elvi;Lindauer, Steven J	Angle Orthod	Yes	3.33902	No	4.54545	1.36131	2.09054	87.1	1	0	0	0	1	0.95	33759964;33944974;40611131;25799001;28705122;38366912;37528572;33406220;37492635;30516416;29358543;25343689;27891568;26631059;37658907;34801348;31291683;33378447;30080128;27007753	Yes	33759964;33944974;40611131;29947755;34059274;25799001;26941793;30120085;28705122;31474272;34994803;36890517;38366912;31159560;36198717;37528572;30761580;33406220;37492635;30516416;31520040;29664334;30206523;32974991;30461616;29358543;35754419;26604705;25343689;27891568;39013856;26631059;31118585;34436002;33298841;37658907;35416863;34801348;33023735;36902696;32006440;31291683;33573897;39276182;327…	2069154;12887145;21840079;21306222;21208070;14489483;5288673;12970701;9564421;8876486;20691360;3472889;19135907;1831003;2262585;22751981;14518840;2524573;12449206;8811479;23210546;19254521	50	22	10.2319/062813-481.1
24045192	2014	Oral syphilis: a series of 5 cases.	Hertel, Moritz;Matter, Daniel;Schmidt-Westhausen, Andrea M;Bornstein, Michael M	J Oral Maxillofac Surg	Yes	1.16743	No	2.09091	1.79104	3.43114	56	0.75	0	0.25	-0.216506	0.625	0.5	32339705	No	35468757;26682516;30459066;34342809;28393058;25604539;25736987;37129418;32339705;36497491;28317567;25894582;28785283;29135519;30996173;31270011;32583241;26365167;33459991;30625362;40753013;25305698;34289093	17176415;19716491;12518780;9891668;22697151;15953910;19805553;11689757;11081944;15617968	23	10	10.1016/j.joms.2013.07.015
24045444	2014	Glove and gown effects on intraoperative bacterial contamination.	Ward, William G;Cooper, Joshua M;Lippert, Dylan;Kablawi, Rawan O;Neiberg, Rebecca H;Sherertz, Robert J	Ann Surg	Yes	2.24553	No	3.63636	1.61938	2.89562	77.9	0.5	0	0.5	-0.433013	0.25	0.75	31451412;27558147;37300696;30946303	Yes	35922897;25477543;34073171;29672240;30878507;30343970;29025239;31451412;26807355;27005885;27558147;30479974;32991908;35438070;36158460;37300696;28266976;39280674;34124084;34491413;30946303;31208911;35135784;25542615;33108510;32506459;34286868;36150696;30497094;37709388;32977778;30348561;28476310;30072247;33931327;38878054;31448313;40804577;28042909;31011510	7257558;1094972;15587381;3813865;10530856;21562405;21587113;7016885;9584801;2039364;7414454	40	11	10.1097/SLA.0b013e3182a6f2d9
24048608	2013	Safe and effective use of prostacyclins to treat pulmonary arterial hypertension.	Coons, James C;Clarke, Megan;Wanek, Matthew R;Bauer, Abby;Bream-Rouwenhorst, Heather R	Am J Health Syst Pharm	No	0.180373	No	0.333333	1.84803	3.74066	9	0.666667	0.333333	0	0.288675	0.5	0.25		No	27856154;30689746;33794472;34476657	22438264;20855220;22853986;22855104;8532025;16537868;17045906;10733441;16899485;16946127;11897647;16778286;10861321;20430649;21659437;12151469;8053614;20430262;8988890;18462147;19389575;15102871;14681345	4	23	10.2146/ajhp130005
24049400	2013	A review through Charaka Uttara-Tantra.	Vishwakarma, Richa;Goswami, Pradip Kumar	Ayu	No	0.0288973	No	0.0833333	2.88377	7.16547	1.8	0	0	0	0	-0.75	0.05		No	35285010		1	0	10.4103/0974-8520.115438
24067051	2014	A patient with protrusion and multiple missing teeth treated with autotransplantation and space closure.	Ko, Jeong-Min;Paik, Cheol-Ho;Choi, Simon;Baek, Seung-Hak	Angle Orthod	Yes	0.555228	No	0.636364	1.14613	1.41925	30.1	1	0	0	0	1	0.5	32777135	No	30154002;39271874;28062250;34617363;31727038;32777135;29318054	2318262;20630704;12656866;2318259;9558764;11499760;6418671;3920164;7503041;1915616;22554758;3858238;16443475;8005203;2318260;23019827;11113791;18248591;15151692;23342342	7	20	10.2319/070813-498.1
24071376	2014	Nicardipine infusion for hypotensive anesthesia during orthognathic surgery has protective effect on renal function.	Kim, Ji Eun;Lee, Jong Seok;Kim, Mi Kyeong;Kim, Seung Hyun;Kim, Ji Young	J Oral Maxillofac Surg	Yes	0.45985	No	0.636364	1.38385	2.16085	24.9	1	0	0	0	1	0.5	28410819;34519144;28639533	Yes	28410819;34568412;36012890;34519144;25811042;28639533;40737184	17488147;19394503;9067301;7845430;9197292;19067065;2547485;9197291;17002675;7810693;15086483;19462800;9145121;1874198;18511238;6188899;8307900;9815122;12584277;9523801;1614068;7810692;22702094;10935580;8366555;21970770;6966683;8989018;9805693;8648471;12000983;18668648;2858067;8869663;18502357	7	35	10.1016/j.joms.2013.08.011
24072105	2013	Educational objectives for international medical electives: a literature review.	Cherniak, William A;Drain, Paul K;Brewer, Timothy F	Acad Med	No	2.03004	No	3.33333	1.642	3.05942	75	1	0	0	0	1	0.75	26879889	No	24787526;34399794;38374078;40276111;35039072;29221533;34123512;26288763;26606711;37920599;37315197;30988957;32801209;28619413;33684210;25734002;35493984;34929774;30637318;32201550;40703267;37752506;31665079;40896304;32837797;29240454;30779518;28989010;34311768;26231997;27421774;27530530;26879889;26604994;33251121;29177222;38229034;36540832;28767491;29805120	17292031;15471419;19811124;16461877;17327707;21324295;10591310;19952266;19769643;19240438;22367606;22250939;20186283;22189881;19161481;21176226;16313583;20675512;22484282;17574175;21628050;22455654;18303368	40	23	10.1097/ACM.0b013e3182a6a7ce
24075236	2014	Treatment outcomes with the use of maxillomandibular fixation screws in the management of mandible fractures.	West, Griffin Harold;Griggs, Jason Alan;Chandran, Ravi;Precheur, Harry Vincent;Buchanan, William;Caloss, Ron	J Oral Maxillofac Surg	Yes	3.36349	No	4.18182	1.2433	1.72238	87.2	1	0	0	0	1	0.75	28386782;25911121	Yes	39463391;37236625;28386782;26498515;35093587;38520780;26207551;38155086;28941514;27206626;37507172;29650475;38783716;36403929;37222977;37799871;28602382;40708607;26993104;36002589;26617892;29846213;30946454;35480144;25511963;38582498;31570287;25911121;27939907;33501703;26428613;39679714;40969499;28281784;29892326;39893796;27618328;31668431;26335408;25930955;29937656;36671649;25488313;31711997;276…	21216063;12465006;17545295;9145153;15775945;21470746;2809841;12818601;17719392;10371314;18617101;8628766;5237084;18774081;1372513;18983323;17197402;17032102;12054717;18848111;1766305	46	21	10.1016/j.joms.2013.08.001
24078946	2013	Irreducible longitudinal distraction-dislocation of the hallux interphalangeal joint.	Paulus, Megan C;Neufeld, Steven K	Am J Orthop (Belle Mead NJ)	Yes	0.408563	No	0.416667	1.01983	1.00215	22	1	0	0	0	1	0.25		No	37654751;30469143;40786764;26215553;33623774		5	0
24078955	2013	Diagnosing segmental wedge fracture of the tibia before performing intramedullary nailing.	Gutowski, Christina;Abrams, Jeffrey S;Gutowski, W T	Am J Orthop (Belle Mead NJ)	No	0	No	0	0.869685	0.50566	0	1	0	0	0	1	0.05		No			0	0
24078960	2013	Pancarpal synovial and tenosynovial chondromatosis in a 65-year-old man: a highly unusual presentation of a common condition.	Mata, Brian A;Eward, William C;Brigman, Brian E	Am J Orthop (Belle Mead NJ)	No	0.255247	No	0.333333	1.30593	1.94814	13.2	1	0	0	0	1	0.25		No	27490219;35478946;36221868;26008872		4	0
24078967	2013	Extranodal Rosai-Dorfman disease as solitary lesion of the tibia in a 56-year-old woman.	Orvets, Nathan D;Mayerson, Joel L;Wakely, Paul E	Am J Orthop (Belle Mead NJ)	Yes	0.35352	No	0.583333	1.65007	3.0861	18.8	1	0	0	0	1	0.05		No	33644210;30034819;32226766;27785544;31008172;26509029;25794795		7	0
24078968	2013	New anticoagulants for thromboprophylaxis after total knee arthroplasty.	Brown, Timothy S;Huo, Michael H	Am J Orthop (Belle Mead NJ)	No	0.0468513	No	0.0833333	1.77868	3.51134	2.5	1	0	0	0	1	0.05		No	30508972		1	0
24078972	2013	Traumatic obturator hip dislocation in a 9-year-old boy.	Avery, Daniel M;Carolan, Gregory F	Am J Orthop (Belle Mead NJ)	Yes	0.973503	No	1	1.02722	1.02656	49.2	1	0	0	0	1	0.5		No	28630852;33865607;34239833;25075766;40225526;28210820;40026391;40461124;37146164;30123599;30123600;28435593		12	0
24079558	2013	An in vitro comparison of photogrammetric and conventional complete-arch implant impression techniques.	Bergin, Junping Ma;Rubenstein, Jeffrey E;Mancl, Lloyd;Brudvik, James S;Raigrodski, Ariel J	J Prosthet Dent	Yes	2.85281	No	3.83333	1.34371	2.07306	83.8	1	0	0	0	1	0.75	28385445;38727015	No	40660725;34893053;27148990;26794693;38068516;36826196;40645363;33836855;25682892;29627211;30328182;28385445;35206217;38421115;39468497;37574104;29148121;36481688;32386912;27881327;31203907;33933270;27889076;34776266;39286169;31754870;40399848;25749089;31757443;28944372;39681238;30573714;35409985;31780108;29559220;34154820;37714451;37591510;32613641;36574597;38727015;34801243;40448359;37933413;408…	15109;11887597;273096;1800742;9197102;20862405;15903174;18922257;8240646;8038342;21631595;10635208;12737254;17455431;22299086;8206552;10453662;22633598;17066636;6928030;21447784;7605083	46	22	10.1016/S0022-3913(13)60370-4
24079684	2013	31-year-old woman with alopecia.	Loo, Nicole M;Arthur, Allison K;Lee, Mark C	Mayo Clin Proc	Yes	0	No	0	1.94542	4.0627	0	1	0	0	0	1	0.05		No		18690941;14708596;17942874;16635664;8784287;10498493;20947203;12887115;12190640;21221382;5055094;12643360;19487557;10193599	0	14	10.1016/j.mayocp.2013.01.010
24079694	2013	83-year-old man with abdominal swelling and lower extremity edema.	Saffouri, George B;Wittich, Christopher M	Mayo Clin Proc	Yes	0	No	0	1.94542	4.0627	0	1	0	0	0	1	0.05		No		1573754;19475696;17854593;7674411;20492521;8277955;12873814;21916992	0	8	10.1016/j.mayocp.2013.03.008
24080930	2013	Risk of airway embarrassment during root canal therapy.	Weinstock, Robert J;Clarkson, Earl	J Am Dent Assoc	Yes	0.140834	No	0.166667	1.18343	1.54309	6.9	1	0	0	0	1	0.05		No	40710879;30343309	9775472;1083904;10649874;15013551;11452748;17340906;16631834;19918453;22099859;1298800	2	10	10.14219/jada.archive.2013.0032
24091055	2013	Vitamin B12 deficiency in patients undergoing bariatric surgery: preventive strategies and key recommendations.	Majumder, Shounak;Soriano, Jose;Louie Cruz, Allan;Dasanu, Constantin A	Surg Obes Relat Dis	Yes	2.43934	No	5	2.04973	4.40763	80.1	1	0	0	0	1	0.95	32846783;39512156;31342249	No	24707137;30074676;39224894;27655070;31280233;33923999;25078533;27039102;35426325;24281775;38673453;38929871;39939550;38061845;32347520;36218029;29800266;27146660;38769035;30125527;28247320;32743907;35720235;37775602;36416696;34311464;31327456;25194760;34754367;36928810;35347390;32846783;39802595;39512156;31201694;36153490;34302218;33938111;29934782;27446930;31342249;32368209;26185175;33622624;364…	23301732;22403000;9489599;20088746;19083422;9247460;16034940;18490202;13149628;20202584;10903597;2666054;22545207;13998317;16901358;17509392;22525731;9843603;16585128;7259341;13475493;17258928;13654889;19439456;19487104;1541791;10475189;14565839;16365242;14616423;3970598;8328834;7134827;6684880;20391044;1736382;14749150;18214631;9694707;16545153;20101473;8017332;21671542	60	43	10.1016/j.soard.2013.04.017
24095004	2014	Mandibular fractures treated with small plates and screws reduce treatment cost.	Bouloux, Gary F;Demo, Michael;Moe, Justine;Easley, Kirk A	J Oral Maxillofac Surg	Yes	0.223624	No	0.272727	1.21958	1.64838	11.4	1	0	0	0	1	0.25	26233715	Yes	26233715;31288966;23835608	18940489;11078130;22698293;10077199;12022099;9461138;15883941;8676232;4520558;10416889;14501896;12796884;20869149;7552862	3	14	10.1016/j.joms.2013.08.005
24095008	2013	Takotsubo cardiomyopathy precipitated by maxillofacial surgery and general anesthesia: a case report and review of literature.	Bruckman, Karl C;Taub, Daniel I;McNulty, Stephen E	J Oral Maxillofac Surg	No	0.366205	No	0.583333	1.59291	2.8971	19.6	1	0	0	0	1	0.25	28833618	No	27324891;30326229;34670976;30480168;28833618;29098955;30621585	18294473;19828290;21959463;20157831;22991810;19775052;19082409;19152137;18174631;20206856;20627885;18046297;12428317;19702218;18579499;18038119;18829243;21029839;16720686;22679548;21145257;19106400;14598678;22709473;11878723;17448067;23297662;22286936;21861425;20498782;21751687;20364275;16931998;16583180;20038421	7	35	10.1016/j.joms.2013.08.002
24095009	2014	Measuring upper airway volume: accuracy and reliability of Dolphin 3D software compared to manual segmentation in craniosynostosis patients.	de Water, Valerie R;Saridin, Joan K;Bouw, Frederik;Murawska, Magdalena M;Koudstaal, Maarten J	J Oral Maxillofac Surg	Yes	1.52171	No	2.18182	1.43379	2.31665	65.6	1	0	0	0	1	0.75	32377675	No	39317376;33483220;27692428;29036284;39347062;25415117;30713816;37705022;29257005;28651774;33523094;29169513;26258929;26293187;30005068;27260280;33291187;36267755;40634203;40084997;37627800;32377675;39244033;31564477	20679838;22554760;19361733;21239934;22554756;19644279;1519659;21624836;22032536;7172600;20056390;20381759	24	12	10.1016/j.joms.2013.07.034
24115897	2004	A case of epiphora and recurrent basal cell carcinoma of the nasal tip and review of acquired nasolacrimal system obstruction.	Parker, Wendy Lynne;Lessard, Marie-Lucie	Can J Plast Surg	Yes	0	No	0			0	1	0	0	0	1	0.05		No		1476972;1554647;1629368;6277817;1093212;1344640;8443110;3763155	0	8	10.1177/229255030401200402
24115898	2004	Severe myositis ossificans in a paraplegic trauma patient: Influence in pressure sore management.	Parker, Wendy Lynne;Hodge, Jacqueline C;Lessard, Marie-Lucie	Can J Plast Surg	Yes	0	No	0			0	1	0	0	0	1	0.05		No		10199499;8864593;11353942;8752214;11565880;9917627;10908488;9250745;403570;4219096;3555130;2502888;7633105;7644947;6780568;11289633;1156127;6744763;9431543;1549634;11884494;2676300;3097023;2710719;9865397	0	25	10.1177/229255030401200409
24122194	2013	Hyperbaric oxygen in the treatment of perichondritis of the pinna.	Fernandes, Fernando Laffitte;Lavor, Milena;de Carvalho, Guilherme Machado;Guimarães, Alexandre Caixeta	Diving Hyperb Med	Yes	0.172915	No	0.166667	0.963866	0.817082	8.6	1	0	0	0	1	0.05		No	32590256;29576831	16638474;15635573;19239860;21184071;20427683;18558410;19566972;17319983	2	8
24125939	2013	Metastatic melanoma of the ovary and circulating S100B.	Boespflug, Amélie;Combemale, Patrick;de la Fouchardiere, Arnaud;Neidhardt, Eve Marie	Eur J Dermatol	Yes	0.0396877	No	0.0833333	2.09973	4.57294	2.2	1	0	0	0	1	0.05		No	27048377	21964175;21311903;14991540;18383903;15982725;21682901	1	6	10.1684/ejd.2013.2133
24126262	2013	Failure of the Laryngeal Mask Airway Unique™ and Classic™ in the pediatric surgical patient: a study of clinical predictors and outcomes.	Mathis, Michael R;Haydar, Bishr;Taylor, Emma L;Morris, Michelle;Malviya, Shobha V;Christensen, Robert E;Ramachandran, Satya-Krishna;Kheterpal, Sachin	Anesthesiology	Yes	1.78111	No	2.58333	1.4504	2.42587	70.9	1	0	0	0	1	0.75	27106973;25027230;29256932;27012370;27555183	Yes	26700886;26702197;26661389;29720749;39804591;24113647;27106973;32792177;25027230;34143394;24936927;30963548;27777585;24936928;33853390;27375384;31073483;29256932;35585872;32178913;27072313;25999001;28297107;27012370;26248211;33539365;27095241;27555183;37222766;28737223;26891386	7948497;19922510;23063385;9539588;12393784;12500516;17444312;21479705;11123728;8615487;10961056;18931212;19450886;14996260;1443734;8638834;8281594;11506098;12535043;23176987;22510864;18292674;18762752;22178627;10451140;22394325;6349667;8590490;19434787;11339788;8595697;1994755;18929286;20640119;17474948;22672411;16490094;8984875;12043359;17172188;19572845;16407809;22696887;19318301;12803274;12519…	31	52	10.1097/ALN.0000000000000015
24128966	2013	Evaluation and use of a rapid Staphylococcus aureus assay by an antimicrobial stewardship program.	Trienski, Tamara L;Barrett, Heather L;Pasquale, Timothy R;DiPersio, Joseph R;File, Thomas M	Am J Health Syst Pharm	Yes	0.477495	No	1	2.09426	4.55487	25.9	0.333333	0	0.666667	-0.57735	0	0.25		Yes	26677248;27216499;30651387;32644060;32760676;32329637;31523763;39200086;31694970;27608539;28831593;31293115	20879856;22011388;18383927;18053452;18288879;18463221;23370140;11682512;15854883;14530782;9336672	12	11	10.2146/ajhp130118
24139295	2014	Cardiovascular collapse and disseminated intravascular coagulation as complications of ethanol embolization of arteriovenous malformations in the upper lip: case report and literature review.	Wang, Deming;Su, Lixin;Fan, Xindong	J Oral Maxillofac Surg	No	0.961814	No	1.36364	1.41778	2.26668	48.8	1	0	0	0	1	0.75		No	32877388;34547475;25892320;30065960;25536394;26598124;34774812;38312130;37067389;30905365;32951973;29455883;32670448;36756946;38790562	8729181;20123194;3511641;16490104;19270102;16517770;15544907;15858106;11897302;2916057;21331109;20233314;2217971;23031458;11816725;19028113;19767485;22766677;19617451;9697961;2134040;15833991;19924783;20594492;22266239	15	25	10.1016/j.joms.2013.07.036
24139453	2013	Osteogenesis imperfecta and hearing loss--description of three case reports.	Pereira da Silva, Ana;Feliciano, Telma;Figueirinhas, Rosário;Almeida E Sousa, Cecília	Acta Otorrinolaringol Esp	No	0.113392	No	0.166667	1.46983	2.49011	5.5	1	0	0	0	1	0.05		No	32091187;28553606	19358256;16278881;19862557;21353196;22206639;3998630;18404382;19929435;15205159;21436749;19323351;16151329;18057871	2	13	10.1016/j.otorri.2013.02.007
24140439	2014	Head and neck cutaneous squamous cell carcinoma metastatic to cervical sublevel IIb lymph nodes occurred from primary sites involving the auricle and adjacent neck.	Maher, Nigel Gordon;Hoffman, Gary Russell	J Oral Maxillofac Surg	No	0.0674038	No	0.0909091	1.34872	2.05127	3.3	1	0	0	0	1	0.05		No	27554510	16148706;19399751;23046820;9588706;21255868;16783833;20091686;1607418;3957335;16148695;17875856;23349556;23554002;19713116;16446553;9790288;9604987;16649220;5846318;11505484;12117328	1	21	10.1016/j.joms.2013.08.024
24157081	2014	Brain abscess potentially secondary to odontogenic infection: case report.	Yang, Joseph;Liu, Stanley Y;Hossaini-Zadeh, Mehran;Pogrel, M Anthony	Oral Surg Oral Med Oral Pathol Oral Radiol	Yes	0.607441	No	0.909091	1.49659	2.51256	32.8	1	0	0	0	1	0.25		No	33187946;33928005;36498085;25705523;28968316;28621821;38722527;28286386;26949551;32868724	7938429;9356788;8639108;7310502;3267286;11354924;22134280;7526233;7709419;6352873	10	10	10.1016/j.oooo.2013.08.011
24160722	2013	Intra-articular plica causing ankle impingement in a young handball player: a case report.	Somorjai, Nicolaas;Jong, Bob;Draijer, W F	J Foot Ankle Surg	Yes	0.278179	No	0.333333	1.19827	1.59216	14.5	1	0	0	0	1	0.25		No	33432724;34164748;25805439;36368840	17503050;12432115;19038606;19887302;17697650;19781946;8066536;20729435;22331585;22184170;8902131;11262816;21317565	4	13	10.1053/j.jfas.2013.08.003
24160997	2014	Effects of sliding velocity on friction: an in vitro study at extremely low sliding velocity approximating orthodontic tooth movement.	Yanase, Yumi;Ioi, Hideki;Nishioka, Masato;Takahashi, Ichiro	Angle Orthod	Yes	0.308954	No	0.363636	1.17699	1.51552	16.3	1	0	0	0	1	0.05		No	29248845;26321341;31116289;28414874	1843797;1927985;2816839;10474098;2248227;2638266;11606960;7817958;21771803;8540482;16539544;15329715;1763840;10672218;1915622;2773871;15222719;2378317;3463195;2211736;17093895	4	21	10.2319/060513-427.1
24168402	2014	The effect of water storage on the bending properties of esthetic, fiber-reinforced composite orthodontic archwires.	Chang, Ju-Han;Berzins, David W;Pruszynski, Jessica E;Ballard, Richard W	Angle Orthod	Yes	0.307015	No	0.363636	1.18443	1.53872	16.2	1	0	0	0	1	0.05		No	32617780;29451650;31052150;25086028	15754889;10194282;16456302;18331941;15348073;15348683;12742734;22567615;10547513	4	9	10.2319/061213-443.1
24171988	2013	Shaping potential of manual NiTi K-File and rotary ProTaper and analyzing the final outcome of shaped canals using CT.	Kakar, Surbhi;Dhingra, Anil;Sharma, Himanshu	J Contemp Dent Pract	Yes	0	No	0	0.826946	0.364341	0	1	0	0	0	1	0.05		No		15055435;15317565;10530203;11556516;11491636;15910476;11487151;12406375;16104974;11853237;12193268;19567334;3473181;3251996;9594751;12657151;17645514;19298577;17185117;20582214	0	20	10.5005/jp-journals-10024-1343
24172854	2014	Role of Montgomery T-tube stent for laryngotracheal stenosis.	Prasanna Kumar, Saravanam;Ravikumar, Arunachalam;Senthil, Kannan;Somu, Lakshman;Nazrin, Mohd Ismail	Auris Nasus Larynx	No	1.70421	No	2.36364	1.38694	2.17048	69.4	1	0	0	0	1	0.75	40575842;40448073	No	31864681;29997975;30556048;37926907;29405476;33082890;36117070;33358410;35293485;40013344;40575842;39268114;26351844;27508129;32886930;35550842;28480810;35490607;40484507;32896340;25038167;27092981;34135990;34381701;40448073;30337136	14327039;20494088;1479264;1688757;21823127;16939668;10922232;7877309;20172440;24413853;11999827;2467629;12897569;15978676;22991458;11825744;16257995;15145010;8617068;19362491;17934107;11088027;11081858	26	23	10.1016/j.anl.2013.10.008
24173007	2013	Risk of posttransplant lymphoproliferative disorder associated with use of belatacept.	Martin, Spencer T;Powell, Jaclyn T;Patel, Monank;Tsapepas, Demetra	Am J Health Syst Pharm	No	1.1733	No	2.91667	2.48587	5.84975	56.1	1	0	0	0	1	0.75	34166370	No	27633876;30828430;27861286;40630326;34768680;34166370;35632747;35318509;28580358;30471741;26329325;33126667;33658896;37201797;38541064;31071442;37205758;38001955;34633534;28661055;28394486;32871087;36528248;26597009;30198355;38106575;28677367;31550421;39273134;32143894;33128832;40849621;35975023;35120762;35998321	22300431;14974943;11395971;21114656;15268728;16120857;21449628;20634298;20415897;20415898;15183903;22026591;14668458;21992533;21076381;21827622;29292600;22335273;16889577;15201670	35	20	10.2146/ajhp120770
24173008	2013	A review of tuberculosis: Focus on bedaquiline.	Chan, Bonnie;Khadem, Tina M;Brown, Jack	Am J Health Syst Pharm	No	0.976507	No	2.25	2.30413	5.24882	49.3	1	0	0	0	1	0.25		No	25977095;26137207;36421267;25095807;27649863;31143712;28628823;40321826;26061110;30602509;38968950;34485463;32291133;33400546;35164018;38248866;33918382;40396746;33684606;25797824;29033842;28039773;38914795;29547522;37384221;25183075;25654056	8879698;22421275;21814495;7829406;17504204;10645439;16949809;16878362;19494223;22391540;10342699;9523361;17388672;2515563;18254061;19494215;21858172;17174706;8829336;3826326;15591164;7963745;20521931;21828024;23385248;22615332;16845631;11827806;17988168;10885821;18505852;20488524;11336841;19075053;22126739;16611222;20797644;11153397;18923677;14670344;17135182;10815117	27	42	10.2146/ajhp130199
24176178	2013	A technique for fabricating a hinged mandibular complete dental prosthesis with swing lock for a patient with microstomia.	Rathi, Nakul;Heshmati, Reza;Yilmaz, Burak;Wilson, William	J Prosthet Dent	Yes	0.58853	No	0.666667	1.13277	1.37557	31.8	0.666667	0	0.333333	-0.288675	0.5	0.25		No	25220570;33639025;31179135;29042117;29551383;31322283;26187103;25086480	23217473;1432774;11005895;12815346;17174654	8	5	10.1016/j.prosdent.2013.04.008
24177403	2013	A case of small-bowel obstruction secondary to inadvertent ingestion of impression material.	Murphy, James P;Webb, David E;Hutchison, Richard A	J Am Dent Assoc	Yes	0	No	0	1.23882	1.72624	0	1	0	0	0	1	0.05		No		18180984;20070020;17586147;19442311;1742104;21658255;18387377;8830874;18287991;10933293;23114494	0	11	10.14219/jada.archive.2013.0053
24182583	2013	Orthodontic soft-tissue parameters: a comparison of cone-beam computed tomography and the 3dMD imaging system.	Metzger, Tasha E;Kula, Katherine S;Eckert, George J;Ghoneima, Ahmed A	Am J Orthod Dentofacial Orthop	Yes	2.30575	No	2.83333	1.22881	1.69316	78.6	1	0	0	0	1	0.75		No	35306870;38401276;28863914;36495315;31678402;27757330;32304663;32513431;31407036;36169663;31624403;34357410;40835491;29264684;33760976;29360971;38792430;37534660;33920674;27556824;30077373;26267357;28212123;29462843;39307456;32163667;38589391;33047731;32791014;28154748;36451461;27614543;35351027;34117514	20381762;21208076;20708318;8685250;16216709;18203157;18539435;18452351;18298221;10593439;14704586;19852641;19216599;20951517;22889202;10534979;16770184	34	17	10.1016/j.ajodo.2013.07.007
24182708	2013	16-year-old boy with new-onset hypertension and weight gain.	Hafdahl, Luke;Patel, Sandeep M;Young, William F	Mayo Clin Proc	Yes	0	No	0	1.94542	4.0627	0	1	0	0	0	1	0.05		No		12614635;21752886;9177382;4310919;9793762;19704057;11572035;18565894;18334580;20618115;19174605;1657597	0	12	10.1016/j.mayocp.2013.02.012
24182710	2013	83-year-old man with chest pain, exertional dyspnea, and anemia.	Wan, Siu-Hin;Liang, Jackson J;Rihal, Charanjit S	Mayo Clin Proc	Yes	0.121882	No	0.166667	1.36744	2.15155	5.9	1	0	0	0	1	0.05		No	31371333;32829994	3876926;6609803;9971864;3872616;17024322;20393879;15473467;3499881;6609874;8179652;17347626;6969839	2	12	10.1016/j.mayocp.2013.03.015
24186827	2013	Massive gastrointestinal hemorrhage as a complication of the Flexi-Seal fecal management system.	Mulhall, Aaron M;Jindal, Shivani K	Am J Crit Care	No	0.71699	No	1.16667	1.62717	3.01038	38.2	0.666667	0	0.333333	-0.288675	0.5	0.5	37053376;32389107;40706525	No	31423842;29109873;34538832;39078095;29521926;37053376;38503718;32389107;35833732;27374724;40706525;26235545;27916359;28805188	17498610;19414093;19519687;20173484;9707037;22948494;22464606;18395989;478796;19913139;9043049;17431722;20372049;9022584;21873912;14978632;20561094;18359441;17620467;11535857;21644089;18461400;17413833;20737801;22031391;7393073;21490868;11742013;19374042;15586147;17595371;21350270	14	32	10.4037/ajcc2013499
24195175	2013	Brain on fire: anti-N-methyl-D-aspartate-receptor encephalitis associated with ovarian teratoma.	Maraka, Spyridoula;Bulathsinghala, Chinthaka P;Grover, Prasant	Conn Med	Yes	0.0559866	No	0.0833333	1.48845	2.55169	2.8	1	0	0	0	1	0.05		No	32070914		1	0
24195177	2013	Microalbuminuria as a risk factor for cardiovascular disease in healthy individuals: a case report and review of the literature.	Noyes, Adam Macarthur;Eckardt, Karen	Conn Med	No	0.129307	No	0.333333	2.57784	6.15385	6.3	1	0	0	0	1	0.25	25738648;27350024;29128648	No	25738648;27350024;27217411;29128648		4	0
24195874	2013	Epidural injections for spinal pain: a systematic review and meta-analysis evaluating the "control" injections in randomized controlled trials.	Bicket, Mark C;Gupta, Anita;Brown, Charlie H;Cohen, Steven P	Anesthesiology	Yes	4.71725	No	9.16667	1.94322	4.05543	92.3	1	0	0	0	1	0.95	24850114;25675062;39259542;39093369;28226332;29756333;39485352;25883095;25054387;27965254;25054399;33534439;26606003;24452658;24850106;24988555;26000667;28396242;26475805;30730862;25415784	No	32271952;24850114;28025354;33538816;34100846;32798067;25678838;25311951;26610278;24787336;25675062;39259542;39093369;33483424;36171350;27008296;28226332;26831725;28204730;25589942;24755794;39011664;29025132;29756333;29173656;25795154;34265792;39485352;26005584;25883095;26175884;25988417;26302454;25054397;27198870;29177411;28807894;27195644;24284849;33974132;25031804;25463400;25054387;27965254;248…	8809442;20704666;21463472;18295635;17704089;11251138;22996849;17940309;21914755;17342295;19387704;23110347;158236;22506167;19057627;1589245;19387178;21922288;19668281;16818902;19103627;22859902;9171065;18164453;17426294;21539702;2961394;23028241;16452103;15010197;6697071;17445733;20033148;19165306;15166582;9854752;19621070;14506816;17636629;16095548;16550448;11145807;22090263;22828692;23362516;21…	110	105	10.1097/ALN.0b013e31829c2ddd
24196118	2014	Violaceous necrotic plaques on the leg of an immunosuppressed patient. Cutaneous mucormycosis.	Xu, Shuai;Nambudiri, Vinod E;Tahan, Steven;Seo, Su-jean	JAMA Dermatol	Yes	0.0282165	No	0.0909091	3.22184	7.89472	1.8	1	0	0	0	1	0.05		No	24919518	16080086;21937481;15356792;15966968;19435437;8349863;15003897	1	7	10.1001/jamadermatol.2013.5322
24200763	2013	A Closer look at calcium absorption and the benefits and risks of dietary versus supplemental calcium.	Booth, Anna;Camacho, Pauline	Postgrad Med	No	0.668258	No	1.41667	2.11994	4.63977	35.9	1	0	0	0	1	0.75	38325238;25300649;33200626	No	26295256;38325238;39770539;25300649;30362417;33200626;40220055;32814854;33820577;25097513;38187795;30568435;39528775;39105138;29318083;30847848;25228457	16491287;3614304;10759138;8618137;3838218;2203964;20526911;18198394;20671013;11285351;3354496;11522558;11444420;11870410;23440163;20936404;20685944;20484446;22283597;7852497;9931035;20660223;21664413;16280447;10367024;16636212;22626900;9092314;12059174;22254052;15447899;4037557;19309298;18034744;16373957;1331788;10919942	17	37	10.3810/pgm.2013.11.2714
24201890	2013	Clues to a misleading ECG.	Khouzam, Rami N;Soufi, Mohamad Khaled	JAAPA	Yes	0	No	0			0	1	0	0	0	1	0.05		No		21704221;18359312;19182282	0	3	10.1097/01.JAA.0000430352.34929.c6
24214951	2013	The impact of body mass index on reduction mammaplasty: a multicenter analysis of 2492 patients.	Gust, Madeleine J;Smetona, John T;Persing, J Scott;Hanwright, Philip J;Fine, Neil A;Kim, John Y S	Aesthet Surg J	Yes	2.16325	No	3	1.3868	2.21556	76.8	1	0	0	0	1	0.75	28112868;37335587;29425275	No	28043695;31262440;29548531;29044364;31461005;31679031;38510229;39137437;31481711;27069242;39003221;38720101;29169014;33559996;39841897;35299241;28112868;29908875;36518689;37335587;39104935;30854363;36472232;32472794;30694846;31178310;28207040;25919256;40000470;29425275;40073703;26895958;26164617;35862089;29291699;40452064	11039370;18626352;18812705;18594370;8970487;8543964;17471126;20682461;12490659;19083555;20354428;10623917;15840860;16462312;22090252;18039601;8543963;22286438;21629095;20071471;22005086;9785431;15793440;11932597;15793442;21666541;20395806;20347729;11357797;15803353;9731686	36	31	10.1177/1090820X13508131
24215057	2013	Cavernous haemangioma of the testis mimicking testicular malignancy in an adolescent.	Naveed, S;Quari, H;Sharma, H	Scott Med J	No	0.184783	No	0.25	1.35294	2.10359	9.2	1	0	0	0	1	0.25		No	27626837;32454970;36409742	12243076;19147509;17702185;11002773;21469432;17628940;16979741;11294992;12796635;12491614	3	10	10.1177/0036933013508042
24215661	2014	Primary neuroendocrine carcinoma in oral cavity: two case reports and review of the literature.	Wu, Bin-Zhang;Gao, Yan;Yi, Biao	J Oral Maxillofac Surg	No	0.431606	No	0.636364	1.47441	2.44336	23.3	1	0	0	0	1	0.25		No	28116178;34870796;27840746;40019409;27123267;33694290;39670137	14635065;19615663;17548031;22044820;7595799;15027882;17643676;18565894;19091780;9876371;10484121;20303044;19167190;2172961;8850488;21557244;18302254;9635682;14720139;20659699;22082601;20002872;10973561;15172635;10027519;1891252;22359135;18284937;21907552;22024350;11904342;21493041	7	32	10.1016/j.joms.2013.08.020
24224440	2013	Acute chest pain while exercising: a case report of Bochdalek hernia in an adolescent.	Kurniawan, N;Verheyen, L;Ceulemans, J	Acta Chir Belg	Yes	0.275616	No	0.333333	1.20941	1.629	14.4	1	0	0	0	1	0.25		No	28529538;34257772;37496073;38947577	19242298;15899350;20614149;11450924;14505240;11461863;17990045;20039230	4	8	10.1080/00015458.2013.11680930
24231686	2014	From the toe to the head: metastatic endophalmitis following staphylococcal purpura fulminans.	Sharma, Alka;Sharma, Vishal	Trop Doct	Yes	0	No	0	0.901048	0.654676	0	0.666667	0	0.333333	-0.288675	0.5	0.05		No		19374581;19668027;19858241;22292586;21641144	0	5	10.1177/0049475513512638
24237729	2013	Evaluation of image quality parameters of representative intraoral digital radiographic systems.	Udupa, Hema;Mah, Peter;Dove, Stephen B;McDavid, William D	Oral Surg Oral Med Oral Pathol Oral Radiol	Yes	1.76941	No	2.25	1.27161	1.83468	70.7	1	0	0	0	1	0.25		No	33184008;26354080;34627711;36117096;27068317;30166247;27727114;25671214;25629721;26166035;38951952;32430258;31982368;28853783;32302219;28159585;34067332;36402578;36383836;28749701;30982341;29963479;40553244;33937123;26614948;26856290;34860568	18068609;10630953;15140814;20443035;22980188;1554759;12222098;15150634;23322865;10808218;15772598;18539867;15151966;16618846;21862364;8556466;15070845;15070841;12202637;8521112;9084280;1907710;23030728;16461488;18757717;19272812;6878707;10202486;17321456;8277056;20141365;10740767;10710463;16940477	27	34	10.1016/j.oooo.2013.08.019
24246255	2014	Transcervical removal of an impacted third molar: an uncommon indication.	Singh, Yash K;Adamo, Arthur K;Parikh, Niral;Buchbinder, Daniel	J Oral Maxillofac Surg	No	0.640635	No	0.727273	1.13524	1.38526	34.5	1	0	0	0	1	0.25	37833029	No	37833029;27429810;32763150;34137925;28728738;34636218;25584338;40917709	20091416;17764987;21701799;21709653;15510357	8	5	10.1016/j.joms.2013.09.031
24246370	2014	Performance of single-use and multiuse diamond rotary cutting instruments with turbine and electric handpieces.	Rotella, Mario;Ercoli, Carlo;Funkenbusch, Paul D;Russell, Scott;Feng, Changyong	J Prosthet Dent	Yes	0.782886	No	0.909091	1.1612	1.46627	41.3	1	0	0	0	1	0.25		No	36837447;38796434;30983118;25922337;33377353;27157601;32037295;28429482;35771711;25682529	9631615;12004701;13919933;12403548;12644805;1666657;11070132;19410066;11022384;8708278;6572060;19328278;16903197;16161364;1327885	10	15	10.1016/j.prosdent.2013.06.003
24249761	2013	Syndrome of inappropriate antidiuretic hormone associated with aripiprazole.	Yam, Felix K;Jackson, Elizabeth A;Kwan, Brian K	Am J Health Syst Pharm	Yes	0.247759	No	0.416667	1.68174	3.19082	12.8	1	0	0	0	1	0.25		No	27694641;26309578;29241352;28078393;31084987	18806526;14609439;3674097;12063084;22424891;16522696;17507705;8997475;8520076;10789959;16858173;18468754;7779241;21539435;17242925;10824078;12065741;12861122;17474829;2148061;487691;17927296;12044626;7249508;20082537;1256311;18306096;19687129	5	28	10.2146/ajhp130142
24250928	2013	Sylvian fissure lipoma with angiomatous component and associated brain malformation: A case report.	Thakur, Shruti;Sood, Ram Gopal;Jhobta, Anupam;Makhaik, Sushma;Thakur, Charusmita	Iran J Neurol	Yes	0.364716	No	0.416667	1.14244	1.40756	19.5	1	0	0	0	1	0.25		No	35198314;37560567;26808679;25489889;40655299	2119122;20224717;10616565;18789493;11039355	5	5
24253212	2013	An evaluation of the association for the advancement of wound care venous ulcer guideline and recommendations for further research.	Morton, Laurel M;Bolton, Laura L;Corbett, Lisa Q;Girolami, Susan;Phillips, Tania J	Adv Skin Wound Care	No	0.138476	No	0.166667	1.20358	1.60972	6.7	1	0	0	0	1	0.05		No	25380098;37134230	20123293;22591415;16286374;14718821;20204086;18210952;18494622;9394986;12430368;20006528;16616239;19660037;15086765;9397880;10466996;15828938;18467617;18700104;10326361;9735735;15468399;15160576;9833043;17659003;17537117;12075883;15313740;10491043;17502444;10136260;7912767;7966805;4072377;21959100;8021371;20528993;17199762;10781211;18713490;17985974;15828937;20006920;9718145;18372153;17968180;210…	2	61	10.1097/01.ASW.0000434057.81199.6c
24253311	2014	Tuberculosis of knee region in children: a series of eight cases.	Kant, Kumar Shashi;Agarwal, Anil;Suri, Tarun;Gupta, Neeraj;Verma, Indreshwar;Shaharyar, Abbas	Trop Doct	Yes	0.388397	No	0.636364	1.63844	2.95507	20.9	0.75	0	0.25	-0.216506	0.625	0.25		No	28054229;29301169;35882489;32099280;34980042;28502224;36963920	4077334;5307259;7706356;7429686;11964637;7096418;15233198;18799014	7	8	10.1177/0049475513512633
24266132	2013	Patency rates and the role of newer grafts in coronary artery bypass grafting.	Rai, Mridula;Rustagi, Tarun	Conn Med	No	0.0383462	No	0.0833333	2.17318	4.81582	2.2	1	0	0	0	1	0.05		No	33111860		1	0
24268767	2014	Acral fibrokeratoma of the foot treated with excision and trap door flap closure: a case report.	Boffeli, Troy J;Abben, Kyle W	J Foot Ankle Surg	Yes	0.541735	No	0.545455	1.00687	0.984794	29.4	1	0	0	0	1	0.25		No	29135278;25863992;31728175;40063228;28083953;32674910	3977361;19265623;15118387;7956341;21062599;19281713;22309331;5696520	6	8	10.1053/j.jfas.2013.09.018
24268801	2014	Asymptomatic swelling of the tongue.	Singhal, Ruchi;Bhagol, Amrish;Narwal, Anjali;Singh, Virendra;Kumar, Pradeep;Agrawal, Aviral	Oral Surg Oral Med Oral Pathol Oral Radiol	Yes	0.353834	No	0.363636	1.0277	1.0498	18.9	0.5	0.5	0	0.433013	0.25	0.05		No	30098957;35858657;33643888;37915656	3458786;17453382;9927929;12915988;16505796;22364857;9850394;21571578;17391298;2264692;6807927;10519757;17706437;3088167;16388881;23139554;7600220;9135966;4521458;19773211;18620785	4	21	10.1016/j.oooo.2013.09.001
24268963	2014	Role of computed tomographic angiography in treatment of patients with temporomandibular joint ankylosis.	Susarla, Srinivas M;Peacock, Zachary S;Williams, W Bradford;Rabinov, James D;Keith, David A;Kaban, Leonard B	J Oral Maxillofac Surg	Yes	1.58646	No	1.81818	1.14606	1.41903	67	1	0	0	0	1	0.75	24856926	No	33639096;35288496;31278592;37019738;31594444;24856926;32354914;28372882;36199458;27624775;38223910;28049115;29153241;33137301;28153614;31490446;34339614;37777385;39904620;37378175	15184851;1062536;11709682;3950486;11338644;6575331;3474016;2213309;3356937;19686936;22209104;16425444;3183800;2005501;14130698;19531434;9819681;8089799;3473202;4534309;7968172;9485767;7062363	20	23	10.1016/j.joms.2013.09.024
24268965	2014	Stability of mandibular setback surgery with and without presurgical orthodontics.	Kim, Chin-Soo;Lee, Sang-Chang;Kyung, Hee-Moon;Park, Hyo-Sang;Kwon, Tae-Geon	J Oral Maxillofac Surg	Yes	5.57948	No	6.54545	1.17313	1.50348	94.1	1	0	0	0	1	0.95	34132509	No	34727451;32657976;26259691;26865007;26723177;27021449;28601235;29957310;30088563;27717716;36458270;37271262;38976020;29545077;33927487;34654418;32898673;29549017;31677676;40360332;35265515;31721949;36775867;37718330;39583461;34663525;33934974;33927500;35472486;29631986;31810279;26594968;31495757;40461343;26718384;36323403;27524382;29521747;31004589;30685226;27060493;38782430;29287638;27489827;375…	20552809;23455415;6573846;21124147;6345475;19138603;22421845;21470740;20186090;21199616;14614870;19276579;21038796;10926431;21353934;9081991;17884524;22819298;21257249;11108524;16779977;9082005;22801151;21195281;21256648	72	25	10.1016/j.joms.2013.09.033
24268966	2014	Malignant epithelioid hemangioendothelioma of the lip: a case report and comprehensive literature review.	Robinson, Allen A;Tolentino, Lucilene F;Uyanne, Jettie;Melrose, Raymond;Calhoun, Colonya C	J Oral Maxillofac Surg	No	0.349375	No	0.454545	1.30103	1.90246	18.6	0.5	0	0.5	-0.433013	0.25	0.05		No	40701075;25924932;25364420;31530411;33158420	2037920;16772059;16301153;20614338;17614859;22998114;21233686;23359640;2197386;7093931;11575111;9204078;12747979;23019156	5	14	10.1016/j.joms.2013.09.027
24275354	2014	Hybrid ameloblastoma and adenomatoid odontogenic tumor: report of a case and review of hybrid variations in the literature.	Yamazaki, Manabu;Maruyama, Satoshi;Abé, Tatsuya;Babkair, Hamzah;Fujita, Hajime;Takagi, Ritsuo;Koyama, Jun-Ichi;Hayashi, Takafumi;Cheng, Jun;Saku, Takashi	Oral Surg Oral Med Oral Pathol Oral Radiol	No	1.33691	No	1.63636	1.22399	1.66213	61	1	0	0	0	1	0.25		No	39136876;27857774;36072074;40893989;37799872;37251860;28584671;39406622;27817004;28384994;38716224;32770291;27195964;26297394;40964508;27365557;32015658;28932051	23019835;11484795;15928325;21403572;1488234;6575339;15876968;9790098;20090240;4526977;21933708;15243475;16091120;18063360;418160;2403592;18486530;17142069;20614266;17577321;7616462;6958843;1716354;20038909;17892598;15980833;18221328;14551807;20116726;17942348;19566363;7685634;3471932;15472661;8632252;12604894;20684947;11337330;18284543;22669147;8298426;10432200;15944987;2723853;15979930;8189290;1…	18	48	10.1016/j.oooo.2013.08.032
24276034	2014	Severe vitamin D deficiency in a patient with sickle cell disease: a case study with literature review.	Kaza, Poonam L;Moulton, Thomas	J Pediatr Hematol Oncol	No	0.120824	No	0.272727	2.25724	4.8855	5.8	1	0	0	0	1	0.25	25985241	No	25985241;29668535;26090221	17924548;19682065;20511052;6959561;18755325;20439594;20848081;17634462;19307527;18676559;15520761;18519464;19543765;16317761	3	14	10.1097/MPH.0000000000000045
24280172	2014	Le Fort III distraction osteogenesis versus conventional Le Fort III osteotomy in correction of syndromic midfacial hypoplasia: a systematic review.	Saltaji, Humam;Altalibi, Mostafa;Major, Michael P;Al-Nuaimi, Muhammed H;Tabbaa, Sawsan;Major, Paul W;Flores-Mir, Carlos	J Oral Maxillofac Surg	Yes	3.22948	No	4.18182	1.29489	1.88332	86.4	1	0	0	0	1	0.75		No	26793119;36755652;37302140;28060091;33606434;31369509;32459782;31232989;30034147;34753869;31784011;34857441;31044122;28570459;27528515;38856193;27171947;40782675;40324915;34100307;31106169;39618452;35188943;30799133;29636276;38098686;26703038;29916980;33965326;28665865;35787822;29520643;33194886;35613293;25383053;30693232;30642732;27378001;29345318;29771833;39322466;38832196;29589980;33071493;340…	3469043;8628794;14501344;20303330;22374067;5791337;22227504;9586536;11994576;7833411;8643719;3473926;15458670;3469045;10670886;11604605;16582797;9851495;22421870;15060354;12958120;21460667;17119404;9773995;3469044;22186512;8234498;19631507;17255686;11405458;19175030;8115503;9310563;16432404;2732824;16360870;20347626;273440;20346624;22449603;2304984;15915099;3465235;19098565;20226576;17102732;2140…	46	105	10.1016/j.joms.2013.09.039
24280422	2014	Evaluation of the rearfoot component (module 3) of the ACFAS scoring scale.	Shibuya, Naohiro;Kitterman, Ryan T;Jupiter, Daniel C	J Foot Ankle Surg	Yes	0.0807154	No	0.0909091	1.12629	1.35736	3.9	1	0	0	0	1	0.05		No	38388122	10925833;8808320;11998821;11124729;16210152;16818159;25680021;11858602	1	8	10.1053/j.jfas.2013.10.002
24286638	2014	Assessing the accuracy of computer color matching with a new dental porcelain shade system.	Wang, Jian;Lin, Jin;Gil, Mindy;Seliger, Alison;Da Silva, John D;Ishikawa-Nagai, Shigemi	J Prosthet Dent	Yes	1.04275	No	1.27273	1.22055	1.65141	51.8	1	0	0	0	1	0.25		No	39097503;29315947;32021495;38540994;39849248;26412001;29594999;33149479;37394391;28653050;26576257;40133183;37815400;38872321	16198403;11831308;19329240;15369473;12589286;3858320;18456047;19520478;3476616;19423209;21194584;22765984;12488850;2715476;22100774;17499089;22385694;20621154;9553875;7916887;21264365;1307007;16003426;15172604;3883392;21262406;20136947;20136946;8148021;15000900;9758972	14	31	10.1016/j.prosdent.2013.07.008
24287638	2015	Osteolysis in cemented total hip arthroplasty involving the OptiPlug cement restrictor: more than an incident?	Hanssen, N M A I;Schotanus, M G M;Verburg, A D	Eur J Orthop Surg Traumatol	No	0.171837	No	0.2	1.16389	1.46224	8.5	1	0	0	0	1	0.25		No	38414223;26905752	17260197;20638718;22806907;8207024;7769510;18336902;10654471;8951002;8978656;15348889;12635790;15369006;12742451;17260607;14967531;12322986;17206103;9151172;16612619;10713563;22521399;12819894;8207040;18431789	2	24	10.1007/s00590-013-1366-z
24290122	2013	69-year-old woman with ascites, hypoxia, and weight loss.	Prasad, Megha;Wilson, Michael E;McGoon, Michael D	Mayo Clin Proc	Yes	0	No	0	1.94542	4.0627	0	1	0	0	0	1	0.05		No		22035608;22547754;16899857;17475953;22323570;19713419;19181654;19155250;19555859;6148159;19389575;19555858	0	12	10.1016/j.mayocp.2013.04.028
24290129	2013	23-year-old man with fever and a sore thumb.	Crozier, Jennifer A;Palmer, William C;Petrucelli, Olga M	Mayo Clin Proc	Yes	0	No	0	1.94542	4.0627	0	0.666667	0	0.333333	-0.288675	0.5	0.05		No		2679968;3906124;16875962;8749624;8712097;1856406;19179202;15956145;22492317;20435834;10770721;22738096	0	12	10.1016/j.mayocp.2013.04.029
24303518	2013	Spontaneous coronary dissection in polycystic kidney disease.	Afari, Maxwell E;Quddus, Abdullah;Bhattarai, Manoj;John, Amrita R;Broderick, Ryan J	R I Med J (2013)	Yes	0.351314	No	0.916667	2.60925	6.25774	18.7	1	0	0	0	1	0.25		No	29650765;26260542;36197250;28612004;26971055;38916232;39063956;33969096;39464583;26888492;37970664		11	0
24321311	2014	Composite three-layer closure of oral antral communication with 10 months follow-up-a case study.	Weinstock, Robert J;Nikoyan, Levon;Dym, Harry	J Oral Maxillofac Surg	Yes	0.61948	No	0.636364	1.02725	1.0484	33.4	1	0	0	0	1	0.25		No	33194234;27265647;25498338;31485358;33685787;31624444;25454712	23225989;4509709;8163853;17161510;23507319;7557766;20227153;22386856;21752508;16816818;2167326;23139559;16949963;16122592;13349116;22503070	7	16	10.1016/j.joms.2013.09.022
24324988	2013	Post-operative wound management.	Yao, Kaihan;Bae, Lily;Yew, Wei Ping	Aust Fam Physician	No	1.40974	No	2.66667	1.8916	3.88474	62.9	1	0	0	0	1	0.5	35092178;39627130;37382345;27911904;32028478;27523771	No	35092178;37976315;38654266;34436328;31789622;33194252;37416684;36135986;34117588;39627130;27790955;38001053;37382345;27911904;37319382;40112168;40383405;27126653;27019183;29692326;35890706;37933278;39162388;29888991;32028478;30464538;30077291;39131519;26976986;27523771;38626585;38982581	18768947;22548866;19930861;9194878;17276200;22777875;22081871	32	7
24324990	2013	Cutaneous indurated plaque on the abdomen associated with diabetes mellitus.	Salazar-Nievas, Maria;Crespo-Lora, Vicente;Rubio-López, Juan;Arias-Santiago, Salvador	Aust Fam Physician	Yes	0	No	0	0.896427	0.594086	0	1	0	0	0	1	0.05		No		6736348;16476333;21398082;11391115	0	4
24325171	2013	Comparison of estimation of volume of fetomaternal hemorrhage using Kleihauer-Betke test and microcolumn gel method in D-negative nonisoimmunized mothers.	Mittal, K;Marwaha, N;Kumar, P;Saha, S C;Thakral, B	Immunohematology	Yes	0.0646024	No	0.0833333	1.28994	1.89529	3.2	0.666667	0	0.333333	-0.288675	0.5	0.05		No	40616214		1	0
24331568	2014	Does upper premolar extraction affect the changes of pharyngeal airway volume after bimaxillary surgery in skeletal class III patients?	Kim, Min-Ah;Park, Yang-Ho	J Oral Maxillofac Surg	Yes	0.558765	No	0.727273	1.30157	1.90417	30.3	1	0	0	0	1	0.25		No	32591799;32591796;33435182;26330061;26616028;34479766;27022385;26522033	22695022;21889088;19361733;19892292;20677956;22558918;18617110;12353934;15127024;10716109;22682739;15804590;22500578;22442586;22024138;21118911;22991623;7751760;18797561;21571419;17346593;22594229	8	22	10.1016/j.joms.2013.09.020
24333453	2014	Management decisions for adolescent idiopathic scoliosis significantly affect patient radiation exposure.	Presciutti, Steven M;Karukanda, Teja;Lee, Mark	Spine J	Yes	4.08681	No	6.54545	1.6016	2.84016	90.4	1	0	0	0	1	0.95	31063421;31201564;34545047;28207655	No	37339276;32852591;37400726;39518509;33725327;39992136;36103891;39362366;33595351;34281677;34980063;31063421;33390775;34020475;39810037;36291449;40411987;32451976;34094858;30220572;27090816;35239226;40332530;35141592;36289006;30292501;29432262;28152019;31201564;26704861;28441687;30229200;34545047;29589171;26707132;39903253;29399226;37673418;29948320;28207655;39038406;32780303;36943485;27592106;341…	429405;17923509;10954636;18418132;15774593;10739292;12180626;8643829;11507125;20169842;598138;2769783	72	12	10.1016/j.spinee.2013.11.055
24335895	2013	Use of acellular dermal regeneration template combined with NPWT to treat complicated extremity wounds in children.	Hutchison, R L;Craw, J R	J Wound Care	Yes	1.17121	No	1.5	1.28072	1.8648	56.1	1	0	0	0	1	0.5		No	26977866;36370620;31321161;33620693;38451787;40661093;32447838;27819848;36398157;37813390;32322648;32743039;36113853;32530778;40463924;25408784;35083065;29521921	21078866;17828040;7358747;11420509;19614789;17099531;20938372;6987234;15868572;20939003;17065934;15060345;9734445;9188971;15308896;10613682;21200280;20602648;21233697;15060344;23096978;20548234;9188970;20092950;22050631;15867033;21131847;21088647;21115301;16677888;19407624	18	31	10.12968/jowc.2013.22.12.708
24342573	2014	Immediate total temporomandibular joint replacement with TMJ concepts prosthesis as an alternative for ameloblastoma cases.	Ruiz Valero, Carlos Alberto;Duran-Rodriguez, Gabriel;Solano-Parra, Nicolás;Castro-Núñez, Jaime	J Oral Maxillofac Surg	Yes	0.973678	No	1.18182	1.21377	1.63025	49.2	1	0	0	0	1	0.5		No	37246472;29381612;40758973;40973830;35981425;34510060;29958720;39597895;36720364;25706407;31003177;32649564;25542283	16389366;13707265;12767873;16959604;19464145;17056165;11346735;16959603;8170660;10936834;16139761;16959605;21273046;922668;3459793;17956213;8676236;3923173;8705582;7595787;12165060;8974139;11601818;2544844;17222535;9347494;7830175;18710697;19233617;16487813;10632168;2280959;9638694;16781332;8113429;8880449;6363642	13	37	10.1016/j.joms.2013.09.026
24342575	2014	Self-perception of the facial profile: an aid in treatment planning for orthognathic surgery.	Bullen, Ryan Newell;Kook, Yoon-Ah;Kim, Kibum;Park, Jae Hyun	J Oral Maxillofac Surg	Yes	0.509797	No	0.636364	1.24827	1.73788	27.7	1	0	0	0	1	0.25		No	35033506;32672658;28658359;39194998;27127750;33461898;32910746	21299386;18947285;15222716;6951835;16102406;8166096;15356484;10895643;1990827;19188076;6935218;3862344;3542157;19216599;23119126;11407775;6931492;15573350;843571;17630252;17628248;20123378;11307183;4531103;4509525;16905057;17470277;23714988;4524314;3473084;19627521;17016544;15888952;23141151	7	34	10.1016/j.joms.2013.09.015
24342579	2014	Is the frequency of temporomandibular dysfunction different in various mandibular fractures?	Tabrizi, Reza;Bahramnejad, Emad;Mohaghegh, Mina;Alipour, Shirin	J Oral Maxillofac Surg	Yes	1.40862	No	1.72727	1.22622	1.66908	62.8	1	0	0	0	1	0.5	31704268;29162786;31493722;28591339	No	31704268;38421497;26723500;32554064;29162786;29223659;31345496;32245577;31493722;31861285;27375843;35257636;40450622;31028738;32606278;36317713;28591339;27237077;39739135	11479967;22866277;15829878;7055365;23141983;16243173;17223310;10520151;18351033;2019784;12539427;18164790;9698170;9161240;21889312;18810176;22110802;2374053	19	18	10.1016/j.joms.2013.10.018
24345707	2014	Arthroscopic synovectomy, irrigation, and debridement for treatment of septic ankle arthrosis: a systematic review and case series.	Mankovecky, Michael R;Roukis, Thomas S	J Foot Ankle Surg	Yes	0.861459	No	1.27273	1.47741	2.45272	44.7	0.5	0	0.5	-0.433013	0.25	0.5		No	37236677;39219009;35051886;36726925;38108160;37236690;34874471;34886200;27394023;39797548;30889008;35307158;38308313;35093496	3542354;23099185;19721035;8972665;11157138;17223664;10974757;8689280;19335910;17041325;11561499;20046201;12029509;14967330;11871494;16983609;10364899;19962076;9153550;2650702;7597888;18421539;22188904;17694271;3485436;2104697;8536051;15356433;3454937;15939366;9336613;21961455;1458782;1115748;11061294;1735221;1852426;21459626	14	38	10.1053/j.jfas.2013.10.012
24345708	2014	A comparative study of incorporation rates between non-xenograft and bovine-based structural bone graft in foot and ankle surgery.	Shibuya, Naohiro;Holloway, Brandon K;Jupiter, Daniel C	J Foot Ankle Surg	Yes	0.531375	No	0.818182	1.53974	2.64718	28.8	0.8	0.2	0	0.173205	0.7	0.25		No	25440415;27682289;31762126;35666125;28865593;39896152;28688712;36124544;32372420	20491835;17296139;14040679;7631235;13376671;9127222;4019758;18762645;4562192;17257531;14575632;9542352;23653038;7866855	9	14	10.1053/j.jfas.2013.10.013
24348593	2013	Leksell Gamma Knife : An Effective Non Invasive Treatment for Rare Case of Nelson's Syndrome.	Arshad, Faheem;Laway, Bashir Ahmad;Bhat, Manzoor Ahmad;Irfan Showkat, Hakim;Kotwal, Suman;Ahmad Mir, Shahnaz	Int J Endocrinol Metab	Yes	0	No	0			0	1	0	0	0	1	0.05		No		17062771;18984772;17961028;13566440;15163342;12466338;17766706;20668020;6291340	0	9	10.5812/ijem.10225
24353650	2013	The fiery landscape of depression: A review of the inflammatory hypothesis.	Madeeh Hashmi, Ali;Awais Aftab, Muhammad;Mazhar, Nauman;Umair, Muhammad;Butt, Zeeshan	Pak J Med Sci	No	0.775441	No	1.91667	2.47171	5.80294	41	0	0	0	0	-0.75	0.25		No	25035139;40656087;30193782;38607962;38705150;33271426;24557746;33386229;37904386;38030246;29237268;40656117;40601331;27825895;32450998;25226167;37008780;40582635;24533141;37965066;32056910;40060385;38928175	23586276;16767957;1943879;15576057;9617578;19906234;10442171;15777252;11126391;12700687;20943121;11274622;19496103;12960751;18760060;8555758;15802953;18195714;11790511;15464048;14707015;18652795;19213366;12131606;16084838;22347798;21791234;16491133;16687994;15024756;14575884;12467958;10949106;15564347;12235226;15864338;16545775;22516310;15265539;17575807;8852528;18073775;21796103;4169954;18801471…	23	85	10.12669/pjms.293.3357
24353738	2013	Complete traumatic fracture-dislocation L3-L4 of the lumbar spine.	Mohammadi, Hassan Reza;Zandi, Shokrollah	Pak J Med Sci	Yes	0.352345	No	0.416667	1.18255	1.5402	18.8	1	0	0	0	1	0.25		No	32195971;31731891;28930904;26180701;34881117	17486126;22575882;15237284;18534310;16636623	5	5	10.12669/pjms.295.3783
24355883	2013	Accuracy and implications of percutaneous renal biopsy in the management of renal masses.	Londoño, Diana C;Wuerstle, Melanie C;Thomas, Anil A;Salazar, Luis E;Hsu, Jin-Wen Y;Danial, Tarek;Chien, Gary W	Perm J	Yes	0.407574	No	0.916667	2.24908	5.06678	21.9	1	0	0	0	1	0.25	28095147	No	22779004;29978713;29054495;36819431;40378292;28095147;26901507;39825499;32476704;39258576;26338069	18061339;14634382;18707712;12704038;21807926;17561170;18648330;19683799;20163843;17997455;19118884;21763964;16985252;10235157	11	14	10.7812/TPP/12-110
24355901	2013	Image diagnosis: a curious case of causeless clubbing.	Sharma, Vishal;Sharma, Alka;Kumar, Vivek;Aggarwal, Sourabh	Perm J	Yes	0	No	0	1.03205	1.04255	0	1	0	0	0	1	0.05		No		17976417;22927514;22273836	0	3	10.7812/TPP/12-111
24360006	2014	A nonsurgical approach to treating aggressive inflammatory papillary hyperplasia: a clinical report.	Orenstein, Noah P;Taylor, Thomas	J Prosthet Dent	Yes	0.624895	No	0.818182	1.30931	1.92831	33.7	1	0	0	0	1	0.25		No	39040778;30898306;28085987;34691183;34859545;30693459;27918740;28567138;27160364	13782571;21519569;3526801;19552363;5322390;14891216;4869053;17023102;22334986;9758987;8739138;5259036;4863770;5239864;4556802;366110	9	16	10.1016/j.prosdent.2013.07.020
24361009	2014	Isolated dislocation of the posterior tibial tendon in an amateur snowboarder: a case report.	Gambardella, Gabriel V;Donegan, Ryan;Caminear, David S	J Foot Ankle Surg	Yes	0.629515	No	0.727273	1.15529	1.44783	33.9	1	0	0	0	1	0.25		No	34670676;28476400;28697881;30007514;32649149;28399642;26446101;28237568	9167812;19501808;1634155;11573927;18021591;1427535;19945971;15154538;5641586;3182132;16789461;6525756;19124987;8600751;15363384;23513032;20350818;9872468;7371257;2199555;20351200;9833117;3783782;18199628;7500423;18245603;6507710;9308473;1456377;24060023;670634;422618;2731833;21106362	8	34	10.1053/j.jfas.2013.10.006
24361030	2013	ECG diagnosis: acute pericarditis.	Masek, Kevin P;Levis, Joel T	Perm J	Yes	0.319997	No	0.583333	1.82293	3.65768	16.9	1	0	0	0	1	0.25		No	24626086;39897235;40881486;33936880;39184666;37602025;40722807	21873705;18052017;12622586;20487049;15548780	7	5	10.7812/TPP/13-044
24368588	2014	Effect of chlorhexidine in preventing plaque biofilm on healing abutment: a crossover controlled study.	Bressan, Eriberto;Tessarolo, Francesco;Sbricoli, Luca;Caola, Iole;Nollo, Giandomenico;Di Fiore, Adolfo	Implant Dent	Yes	0.914981	No	1.54545	1.68906	3.11298	46.9	1	0	0	0	1	0.25	39185638	Yes	33445707;25644534;28280531;25382386;33541349;26123234;32138236;27868469;27329966;28543332;39185638;35160219;36676383;31731408;36913698;34372023;37762317	20686768;16805682;17589656;5280246;19089279;4531857;16672025;10394973;4254164;1860282;4254172;18622483;17970679;8400426;20618550;8583018;23748313	17	17	10.1097/ID.0000000000000018
24371249	2015	Managing the Complications of Mild Therapeutic Hypothermia in the Cardiac Arrest Patient.	Noyes, Adam M;Lundbye, Justin B	J Intensive Care Med	No	0.500063	No	1.4	2.79965	6.33161	27.1	1	0	0	0	1	0.5	35103766;25680823	No	27147892;30802174;32703653;35103766;28118608;28813616;35925159;30575443;27351982;26799665;31934833;25680823;34022286;35326094	21450428;18784565;18963350;17181536;15036742;21638118;17258378;14767590;11682404;11115460;19564314;4871803;17968176;19948565;10625721;2240386;11327339;21473710;19406552;3048895;5016038;11560852;11360024;19398674;11354399;23427372;12066721;22120604;9603087;23136160;7712760;21336107;20130890;14987786;8557016;23201502;11755294;18381513;12505732;20959789;12130969;21816940;7909212;22475362;19236702;82…	14	99	10.1177/0885066613516416
24373657	2014	Adult patient with hemifacial microsomia treated with combined orthodontics and distraction osteogenesis.	Choi, Sung-Hwan;Kang, Da-Young;Hwang, Chung-Ju	Am J Orthod Dentofacial Orthop	Yes	1.00557	No	1.18182	1.17527	1.51015	50.4	1	0	0	0	1	0.5	36857566;35864577	No	25626797;34907947;37852887;28713737;33850407;36857566;25289655;34273238;26073915;39324969;28706792;35864577;28364902	2912628;6167704;11176641;3659162;11405458;3619396;22748997;2910611;11994578;11680355;18675213;8471584;12071607;15877035;12733950;20685540;281132;6928455;10672212;1727238;1812129;3300623;10833006;23172466;3466531;9563594;10981988;9428965	13	28	10.1016/j.ajodo.2013.02.033
24373661	2014	Accuracy and reproducibility of dental replica models reconstructed by different rapid prototyping techniques.	Hazeveld, Aletta;Huddleston Slater, James J R;Ren, Yijin	Am J Orthod Dentofacial Orthop	Yes	12.7109	No	18.4545	1.45187	2.37305	98.6	0.5	0	0.5	-0.433013	0.25	0.75	40437453	No	29615324;31027960;28888410;33177305;31053289;31727038;29399370;29475753;33803596;34803026;32627658;36635136;32429549;34504257;38706414;30539294;38647515;40942599;31127429;30384944;38409924;36972190;38523938;39073554;40351858;35566511;34332692;34579820;30773556;36852172;32115120;36933047;34884227;39194648;35075238;33924968;33260676;34987708;37418746;25759851;34301029;29287640;26216658;36051587;362…	6573846;15264638;14606529;14530419;8526291;11605868;22920696;1390579;9423701;21205164;11686444;17826603;19893964;16214623;3466559;7564793;12867904;2868172;8024501;16769498;12956501;2816841;16286210;18809782	203	24	10.1016/j.ajodo.2013.05.011
24375602	2014	Methicillin-resistant Staphylococcus aureus epidural abscess treated with ceftaroline fosamil salvage therapy.	Bucheit, John;Collins, Rebeccah;Joshi, Prajwol	Am J Health Syst Pharm	Yes	0.569917	No	1.18182	2.07367	4.31283	30.9	0.666667	0	0.333333	-0.288675	0.5	0.25		No	30838147;25422288;28900682;26861570;37253231;25362576;28702467;38451889;33586407;32461749;34462863;37876291;32068093	22009993;19420170;18462094;23548646;20695801;21270727;21208910;22302374;19441869;21308559;22902942;19112049;21502620;21067350;16982782;22797874;22311935	13	17	10.2146/ajhp130246
24382622	2014	Use of therapeutic hypothermia in cocaine-induced cardiac arrest: further evidence.	Scantling, Dane;Klonoski, Emily;Valentino, Dominic J	Am J Crit Care	Yes	0	No	0	1.31423	1.94366	0	1	0	0	0	1	0.05		No		19081448;14767591;10563216;11157713;22353781;20956224;12858857;18036703;11856793;22265728;23007950;17093073;7561868;2576507;17350374	0	15	10.4037/ajcc2014299
24385715	2013	Blastic Plasmacytoid Dendritic Cell Neoplasm: A Rapidly Progressive and Fatal Disease without Aggressive Intervention.	Prochaska, Lindsey;Dakhil, Christopher;Mathur, Sharad	Clin Med Insights Case Rep	Yes	0.217905	No	0.333333	1.52972	2.68813	11.1	0.25	0	0.75	-0.69282	-0.2	0.05		No	25120824;28906324;25825579;29424411	19357394;23582004;22331943;20940186;20697854;21215813;23396213	4	7	10.4137/CCRep.S12608
24388029	2014	52-year-old man with acute midabdominal pain.	Bick, Benjamin L;Acosta Cardenas, Andres J;Vege, Santhi Swaroop	Mayo Clin Proc	Yes	0	No	0	2.17788	4.63793	0	1	0	0	0	1	0.05		No		20298951;16534866;17493436;20574087;20926500;11159889;20298944;11759648;17142105;18674733;10784596	0	11	10.1016/j.mayocp.2013.03.022
24388535	2014	Radiosensitization in head and neck cancer: do we have an alternative to platins? Role of taxanes.	Joseph, Bindhu;Vishwanath, Lokesh;Venugopal, Bindu K	Oral Surg Oral Med Oral Pathol Oral Radiol	No	0.225801	No	0.636364	2.81825	6.63567	11.5	0.5	0	0.5	-0.433013	0.25	0.25		No	38143509;25575980;33818799;36734873;35412173;26683470;25060589	12972312;9804855;9022794;10328592;9668078;9716185;14697434;12675210;14506145;11392448;15006626;9427267;22290566;9331130;15908667;15128894;9240634;15254053;11157033;9022793;13775960;17606717;12006516;15128893;21233014;9721870;18594541;22754800;21426588;12844327;10768432;17960013;17960012;7627965	7	34	10.1016/j.oooo.2013.10.006
24393097	2014	Comparative evaluation of antifungal activity of melaleuca oil and fluconazole when incorporated in tissue conditioner: an in vitro study.	Sharma, Sunanda;Hegde, Veena	J Prosthodont	Yes	1.65958	No	2.36364	1.42423	2.28683	68.5	0.333333	0.666667	0	0.57735	0	0.25		No	40514631;31417116;35335563;26290676;32655221;34423036;34545538;31462861;31111285;29132828;29042733;40620637;37229625;27492984;36986730;39045908;29071233;32063532;33279153;36043755;39517657;30543887;27085676;25722982;35308456;40428134	9576598;3886866;10735256;10825850;18280967;9848442;2056461;8006850;4517081;12161399;12969301;361931	26	12	10.1111/jopr.12117
24398848	2014	Primary stability comparison using piezoelectric or conventional implant site preparation systems in cancellous bone: a pilot study.	Gandhi, Shweta A;Baker, Justin A;Bairam, Latifa;Kim, Hyeong-Il;Davis, Elaine L;Andreana, Sebastiano	Implant Dent	Yes	0.534467	No	0.727273	1.36074	2.08877	29	0	1	0	0.866025	-0.5	0.25	30186865	No	29583059;34494117;29615293;29148161;33247573;29843978;30186865;31532728	17397320;18342999;19718009;20009598;23414112;17092230;16089045;15336773;17974108;16648766;9672097;17986265;7744442;7615315;19014159;16955606;15214217;16479765;19587871;20869150;15355393;19570693;17382518;19179957;21165267;11203575;16611362;18379449;8778385;22092442;15263877;20664840;16441787;9922740;8820120;1508518;17470021;8528447;18083438	8	39	10.1097/ID.0000000000000022
24401975	2014	Recurrent pneumonia as a result of Mounier-Kuhn syndrome.	Desiderio, Michael;Fettig, Jade;Nagarajan, Vijaiganesh	Br J Hosp Med (Lond)	Yes	0	No	0			0	1	0	0	0	1	0.05		No		7618672;20066541;2338095;21494536	0	4	10.12968/hmed.2014.75.1.52
24407543	2013	Isolated tension pneumopericardium in a case of acute lymphoblastic leukemia.	Rao, Kailas Laxman;Imamuddin, Syed;Kumar, Alane Praveen	Indian Heart J	Yes	0.313376	No	0.416667	1.32961	2.02644	16.5	1	0	0	0	1	0.25		No	34239752;34760087;32110216;33322294;31269314	12231618;3548282;3945735	5	3	10.1016/j.ihj.2013.10.010
24417713	2014	An in vitro comparison of fracture load of zirconia custom abutments with internal connection and different angulations and thickness: part I.	Albosefi, Abdalah;Finkelman, Matthew;Zandparsa, Roya	J Prosthodont	Yes	0.875555	No	1.18182	1.34979	2.0546	45.3	0.5	0	0.5	-0.433013	0.25	0.5	27027093	No	37895786;38532413;31746068;27836144;36161530;31009128;36835805;37986128;27027093;36689439;29907973;25865430;33170540	291276;17944336;11915544;9134111;16202048;19663946;15237888;19166544;14564286;9586460;20084415;18997915;16473084;11380790;18707604;11151578;15125591;9468847;9048454;12011861;16629897;19865625;16429699;17694948	13	24	10.1111/jopr.12118
24423930	2014	Morphological clues in the diagnosis of sclerodermiform dermatitis.	Fernandez-Flores, Angel;Gatica-Torres, Michelle;Ruelas-Villavicencio, Ana Lilia;Saeb-Lima, Marcela	Am J Dermatopathol	No	0.76932	No	1.09091	1.41802	2.26744	40.7	1	0	0	0	1	0.25		No	28609347;30255410;25159854;27515982;28473954;25370988;26273177;27698568;34490932;26897387;28393380;28895446	15742120;23453242;17544960;8427830;15527700;6601953;6488715;20493595;12218249;7420336;7601944;6844854;22072085;19224125;1191357;16309506;3789776;12003748;2419372;6699826;4259052;11386897;16134777;12581140;17083697;3545090;1792201;8188883;8763092;22577083;2334180;10499315;2976405;9704849;3813596;3232080;2671538;3579342;394117;6120328;21536453;16765712;7813140;4221381;21093674;17014648;16966019;140…	12	98	10.1097/DAD.0000000000000049
24426423	2013	Skeletal muscle metastases from pancreatic carcinoma-a case report and review of literature.	Chisthi, M Meer;Manju, P A	Indian J Surg	No	0.248245	No	0.5	2.01414	4.28992	12.8	0	0	0	0	-0.75	0.25		No	29372347;36262499;37276535;32765988;37546150;35918223	1641392;9165320;8968868;15121758;12131081;18250533;3071763;9339931;8623060;15028824;12605717;8647636;22811847;18333251;11986021;9917613;17198200;12120245;10647931;11242036;8651741	6	21	10.1007/s12262-012-0650-1
24429012	2014	Elevated International Normalized Ratio in a patient concurrently using warfarin and vismodegib.	Lim, Shannon;Houranieh, Jenna;Crawford, Russell	Am J Health Syst Pharm	Yes	0.0552733	No	0.0909091	1.64472	2.97467	2.8	1	0	0	0	1	0.05		No	30714077	15667530;19726763;19845436;17389673	1	4	10.2146/ajhp130093
24429013	2014	Failed triple therapy in a treatment-experienced patient with genotype 6 hepatitis C infection.	Gammal, Roseann S;Spooner, Linda M;Abraham, George M	Am J Health Syst Pharm	Yes	0.0733148	No	0.272727	3.71995	9.44863	3.6	0.666667	0	0.333333	-0.288675	0.5	0.05		No	28389452;29089588;25511831	22423262;20492332;15765399;17251399;22571904;22266603;21699786;21540909;22050396;15282352;17030169;16957039;19684573;21898493;19749758;21038410;14720456;11583749;19330875;12324553;18971279;21480315;17567830;15336451;19207969;21623850	3	26	10.2146/ajhp130432
24438600	2014	Guided bone regeneration using chitosan-collagen membranes in dog dehiscence-type defect model.	Li, Xiaojing;Wang, Xinmu;Zhao, Tengfei;Gao, Bo;Miao, Yuwen;Zhang, Dandan;Dong, Yan	J Oral Maxillofac Surg	Yes	0.863354	No	1.36364	1.57946	2.77109	44.8	0	1	0	0.866025	-0.5	0.25		No	37836057;30050929;29407143;36781898;38052231;39452578;40442739;35072812;33433516;36839074;30813437;37855164;37001532;25434564;26584656	21924867;17223012;16968389;12562369;21518008;21556380;10740458;19191792;11799706;12716338;22092957;18661198;12816297;18034854;21557757;17137467;22287502;18683230;21108645;15894370;22542079;9698183;10382578;22749520;20507369;18324961;19301105;11738343;9105597;9728109;12950840;11168266;15777331;16171443;17107729;21806682;20109331;16362958;22524331;21614199;19438941	15	41	10.1016/j.joms.2013.09.042
24439924	2014	Diffuse large B-cell lymphoma of the mandible with periosteal reaction: a case report.	Okahata, Ryoko;Shimamoto, Hiroaki;Marutani, Keisuke;Tomita, Seiki;Nakatani, Atsutoshi;Kishino, Mitsunobu;Kakimoto, Naoya;Murakami, Shumei;Furukawa, Souhei	Oral Surg Oral Med Oral Pathol Oral Radiol	Yes	0.286545	No	0.636364	2.22082	4.77189	15	1	0	0	0	1	0.25		No	35032248;35136528;35802244;35317293;26581467;31528626;39245882	10729980;15716836;10710468;11012982;16012407;15556331;20952271;10846118;22669071;11027381;19718002;21666818;2179495;9331243;8907280;9084197;11709688;10584821;2205355;21892315;19770293;12504325	7	22	10.1016/j.oooo.2013.12.002
24440862	2014	Pyoderma gangrenosum of the hand.	Schotanus, Maaike;van Hout, Naomi;Vos, Dagmar	Adv Skin Wound Care	No	0.297388	No	0.363636	1.22277	1.65832	15.6	1	0	0	0	1	0.25		No	25657946;36337430;30614954;30607199	8609250;8089286;16021123;19470075;21824126;3537032;15533059;3803665;11096397;12409543	4	10	10.1097/01.ASW.0000441101.33820.e3
24441445	2014	Emergent reversal of oral anticoagulation: review of current treatment strategies.	Straznitskas, Andrew;Giarratano, Melissa	AACN Adv Crit Care	No	0	No	0	0.831432	0.4375	0	1	0	0	0	1	0.05		No		19717844;19967567;20206776;20214409;22315259;21870978;22473649;19610020;21047223;18355382;21830957;23220847;21900088;23216615;20352166;17846060;12668507;1308464;22315269;16863486	0	20	10.1097/NCI.0000000000000000
24448485	2014	Trench foot: a relatively rare condition in tropical countries - a case report.	Kant, Kumar Shashi;Agarwal, Anil;Suri, Tarun;Gupta, Neeraj;Verma, Indreshwar;Shaharyar, Abbas	Trop Doct	Yes	0.240246	No	0.272727	1.1352	1.38514	12.3	1	0	0	0	1	0.05	30307817	No	30307817;28794010;26004855	4812396	3	1	10.1177/0049475514521803
24448967	2014	Pyoderma gangrenosum following breast reduction: treatment with topical tacrolimus and steroids.	Doren, Erin Louise;Aya-ay, Melanie Lynn	Aesthet Surg J	Yes	1.00101	No	1.36364	1.36226	2.09349	50.2	1	0	0	0	1	0.75		No	38531543;26015898;29748073;33471065;34231016;40389731;31513063;30252999;29368849;36160315;39744929;39802275;37439568;38118291;39152834	18037117;15380703;20227580;20851068;17433111;10876288;11981198;10530858;10328199;20442095;19554230;16462310;12370648;15060355;8416543;19338926;19060470;16309489;19903010;12469964;9802693;15058560;16722879;3543980;11192029;12668707;3889978;20175832;17699437;11562037;9623835;22318079;10876287;9892935;16585995	15	35	10.1177/1090820X13520448
24451088	2014	Sterilization of endoscopic instruments.	Sabnis, Ravindra B;Bhattu, Amit;Vijaykumar, Mohankumar	Curr Opin Urol	No	1.47657	No	2.27273	1.53919	2.64546	64.5	1	0	0	0	1	0.5		No	26207401;32565648;25699232;31317310;34368714;36746718;25374497;27581309;24647343;34128107;40528274;39134065;38764050;40756229;28621298;29749069;37647324;40664706;37043455;37958171;31087123;31416709;35607858;39562626;37502101	14106571;16754082	25	2	10.1097/MOU.0000000000000034
24455058	2013	Inverted ductal papilloma of the oral cavity secondary to lower lip trauma. A case report and literature review.	Sala-Pérez, Sergi;España-Tost, Antoni;Vidal-Bel, August;Gay-Escoda, Cosme	J Clin Exp Dent	Yes	0.266545	No	0.333333	1.25057	1.7651	13.8	0.666667	0	0.333333	-0.288675	0.5	0.05		No	39670030;29155535;26166027;31209701	14706310;15346372;16872441;2018298;18774261;2981137;7059911;1952669;14645348	4	9	10.4317/jced.51055
24465097	2013	Management of lactational mastitis and breast abscesses: review of current knowledge and practice.	Kataria, Kamal;Srivastava, Anurag;Dhar, Anita	Indian J Surg	No	2.04857	No	3.25	1.58647	2.8758	75.2	0.5	0	0.5	-0.433013	0.25	0.75	37653765;24911394;40440876	No	40846749;30940373;34641942;37510566;32021332;40167075;37653765;32469943;38322095;39036221;24911394;37285505;29572362;35925215;25074034;32816268;31148346;31631250;29993125;27869418;38428874;33120705;40370865;40440876;32816262;30873261;32858320;36401263;38765535;36726900;39320640;36878139;28807202;35026681;37118650;26513602;35070889;34165329;30123878	11339157;15284435;16045520;19680016;7669238;19669231;3418580;12616423;4904160;10551245;11155607;20273993;1174212;1676318;8240608;11892876;19876476;1959303;6742017;2240858;7718101;11259943;9623462;11574080;21253250	39	25	10.1007/s12262-012-0776-1
24470862	2013	"HTLV-I Infection" Twenty-Year Research in Neurology Department of Mashhad University of Medical Sciences.	Shoeibi, Ali;Etemadi, Mohammdmahdi;Moghaddam Ahmadi, Amir;Amini, Mona;Boostani, Reza	Iran J Basic Med Sci	No	0.690763	No	1.66667	2.41279	5.60812	37	0.285714	0	0.714286	-0.541266	0.0625	0.25	26169165	No	30291566;30693992;31888669;33651323;34557280;28466382;25992936;26174324;26169165;28123439;30627195;37476029;32202037;29050947;35425772;25132488;28991665;27840624;26712781;26156876	19810922;8820981;19206063;11262653;12094559;21998206;22727800;9179793;10445282;20573027;18711311;21796326;17119676;21388871;18657726;15871115;10371587;16966512;22990724;22568157;11030050;12045818;12244385;15595431;17237568;9222342;22737506;22588562;20610824	20	29
24470880	2009	Carpal tunnel syndrome and HIV infection. A case report and literature review.	Reyes-Corcho, Andrés;Barrueta-Reyes, Dagnis;Bouza-Jiménez, Yadira;Jam-Morales, Blas C;Bouza-Jiménez, Yanelka;Lopez-Puig, Yarima	Infect Dis Rep	Yes	0.0414877	No	0.0625	1.50647	2.86212	2.3	0.25	0	0.75	-0.649519	-0.125	0.05		No	30634131	12093434;9772842;10815392;11578281;17244422;10411196;17143983;11732865;10716519;11919506;17968917;17873999;9343156;15088301	1	14	10.4081/idr.2009.e2
24474106	2013	Bullous pemphigoid in a 3-month-old infant: case report and literature review of this dermatosis in childhood.	Reis-Filho, Eugenio Galdino de Mendonça;Silva, Tainah de Almeida;Aguirre, Luiza Helena de Lima;Reis, Carmelia Matos Santiago	An Bras Dermatol	No	0.852637	No	1.25	1.46604	2.47758	44.3	1	0	0	0	1	0.5		No	39711925;27762214;30210165;35449587;29267440;26391853;37664259;27150267;32157316;38957636;27254056;37901243;32873568;38978534;26603586	9572692;20579597;17310001;1829723;21955378;22534318;22963966;20375426;16206462;22137222;19453790;17945382;22393540;21430884;17472685;21054491;1998369;19503978;22560135;20447089;21603823;22781589	15	22	10.1590/abd1806-4841.20132378
24474108	2013	Ectopic cutaneous schistosomiasis--case report.	Nunes, Kathia Monielly Tenorio;Cardoso, Alberto Eduardo Cox;Pereira, Fabio de Souza Guedes;Batista, Luiz Henrique Carvalho;Houly, Ricardo Luiz Simoes	An Bras Dermatol	Yes	0.414119	No	0.666667	1.60984	2.95308	22.3	1	0	0	0	1	0.25		No	27447892;35230422;36096120;27075797;26915759;30753565;25587473;26598562	10773705;17420842;963464;15486639;15230901;21173919	8	6	10.1590/abd1806-4841.20132848
24474110	2013	Generalized lichen nitidus in a boy with Niemann-Pick disease type B.	Teixeira, Vera Barreto;Coutinho, Inês;Cardoso, José Carlos;Tellhechea, Óscar	An Bras Dermatol	Yes	0.378968	No	0.416667	1.09948	1.2655	20.3	1	0	0	0	1	0.25		No	30746752;27459731;26686015;26341890;39882979	7857847;9092753;22714765;22329413	5	4	10.1590/abd1806-4841.20132829
24474113	2013	Dermatoscopic findings of urticaria pigmentosa.	Miller, Marcela Duarte Benez;Nery, Natália Solon;Gripp, Alexandre Carlos;Maceira, Juan Piñeiro;Nascimento, Gisele Moro do	An Bras Dermatol	Yes	0.338687	No	0.416667	1.23024	1.69789	18	0.666667	0	0.333333	-0.288675	0.5	0.05		No	30201155;27613297;31544081;36012900;32695725	19416274;12734496;10392589;11377676;12174079;19060465;21844452	5	7	10.1590/abd1806-4841.20132217
24474114	2013	Amelanotic metastatic cutaneous melanoma.	Mendes, Marcela Sena Teixeira;Costa, Mariana Carvalho;Gomes, Ciro Martins;de Araújo, Lisley Calixto;Takano, Gustavo Henrique Soares	An Bras Dermatol	Yes	0.248493	No	0.333333	1.34142	2.0655	12.8	1	0	0	0	1	0.25		No	38793100;28252554;26896294;31644637	21987152;22950556;15214897;22587541;21585561;10890382;10607316;20708469;16443072	4	9	10.1590/abd1806-4841.20132206
24474118	2013	Case for diagnosis. Hashimoto-Pritzker disease.	Zanuncio, Virginia Vinha;Carvalho, Luciana Rabelo de;Guedes, Antônio Carlos Martins;Silva, Cláudia Márcia Resende;Gontijo, Bernardo	An Bras Dermatol	Yes	0.200307	No	0.25	1.24809	1.75689	10.1	1	0	0	0	1	0.05		No	28977321;37805684;36153176	16780478;15124855;21987150;16261594;16585988;17291304;17224372;21864117;15057004;21158911	3	10	10.1590/abd1806-4841.20132451
24474119	2013	Case for diagnosis. Granular cell tumor.	Lage, Thaiane Lima;Miranda, Mario Fernando Ribeiro de;Bittencourt, Maraya de Jesus Semblano;Dias, Carolina Moraes;Parijós, Amanda Magno de;Raiol, Theisla Kely Azevedo	An Bras Dermatol	Yes	0.145206	No	0.416667	2.86948	7.11822	7.1	1	0	0	0	1	0.05		No	34480587;27148567;36416325;37663691;29127127	22420297;12041812;16133461;20471560;10503740;19445877	5	6	10.1590/abd1806-4841.20132772
24474125	2013	Clinical epidemiological profile of vitiligo in children and adolescents.	Marinho, Flauberto de Sousa;Cirino, Pablo Vitoriano;Fernandes, Nurimar C	An Bras Dermatol	Yes	0.483732	No	0.666667	1.37817	2.18704	26.2	1	0	0	0	1	0.25		Yes	27878842;27328922;31544238;27458777;34079380;40115779;38312261;37695810	21603806;22121275;7751099;12787267;19377758;22870353;22417114	8	7	10.1590/abd1806-4841.20132219
24480756	2014	Late postoperative hemorrhage in a patient with undiagnosed COX-1 deficiency after third molar extractions.	Doscher, Jesse C;Volpe, Fedele N	J Oral Maxillofac Surg	No	0.0761492	No	0.0909091	1.19383	1.56805	3.7	1	0	0	0	1	0.05		No	26267566	6972630;19408188;1849272;19036102;12513934;19141164;483266;22160063;17305573;16181984;8233418;6404162;4543442;11483590;15876263;17906610;2120289;18663056;15842039	1	19	10.1016/j.joms.2013.11.013
24480766	2014	Recurrent metastatic spread to a percutaneous gastrostomy site in a patient with squamous cell carcinoma of the tongue: a case report and review of the literature.	Nevler, Avinoam;Gluck, Iris;Balint-Lahat, Nora;Rosin, Danny	J Oral Maxillofac Surg	No	0.73133	No	1.45455	1.9889	4.0484	38.9	1	0	0	0	1	0.5		No	25590659;31099603;29323421;33615591;28865046;31277406;25321077;26321115;31926149;30684284;30418629;30614611;25795984;27434041;33482564;26374651	7567944;22917953;18193123;16381369;6430111;19836255;22711678;2612434;23780843;6780678;15712297;21071581;338091;19413607;11095357	16	15	10.1016/j.joms.2013.10.024
24480773	2014	Accuracy of assessing the mandibular canal on cone-beam computed tomography: a validation study.	Gerlach, Nicolaas Lucius;Ghaeminia, Hossein;Bronkhorst, Ewald Maria;Bergé, Stefaan Jozef;Meijer, Gerrit Jacobus;Maal, Thomas Jan Jaap	J Oral Maxillofac Surg	Yes	1.0725	No	1.36364	1.27145	1.8102	52.8	1	0	0	0	1	0.75		No	34780873;38375372;27241557;39932925;30121723;32008512;26179681;30328204;27178249;25262399;40357575;38458378;36601244;37563606;25156043	20929149;14722903;24421958;19699058;2459815;20400791;2840471;17586353;20784403;8219689;15537976;9016319;20036043;16480609;20381753;18839484;19138636;2420695;19640685;1813647;16991601;20545547;3139793;21329813;18672980;18379448;10596660;1403947;21496995;18848113;15284188;17172961;19040585;20636726	15	34	10.1016/j.joms.2013.09.030
24485136	2014	86-year-old man with atrial fibrillation and dyspnea on exertion.	Chandra, Suparna M;Chon, Tony Y	Mayo Clin Proc	Yes	0	No	0	2.17788	4.63793	0	1	0	0	0	1	0.05		No		19433768;16636189;17959655;8995091;16732553;16186440;23130126;21975052;19414641;15983293;10430755;19324967;19762550;21875922	0	14	10.1016/j.mayocp.2013.05.029
24485198	2014	The sensitivity and specificity of frozen-section histopathology in the management of benign oral and maxillofacial lesions.	Aronovich, Sharon;Kim, Roderick Y	J Oral Maxillofac Surg	Yes	0.461074	No	0.727273	1.57735	2.76449	25	1	0	0	0	1	0.25		No	27998738;33956217;32554066;28886310;26125010;27314404;35476304;28558942	1065842;11077375;18088690;22285333;22445416;15883937;21492225;8214266;9216496;21217647;8908219;8407307	8	12	10.1016/j.joms.2013.10.022
24485375	2014	Improving infection prevention methods in hemodialysis units: a multicenter survey.	Askarian, Mehrdad;Hajiabadi, Mohsen Janipour;Kashkooli, Yasin Ayubi;Yousofi, Mehrzad;Fathi, Hafez;Kouchack, Farideh;Danaei, Mina;Palenik, Charles John;Momeni, Mohsen	Am J Infect Control	Yes	0.188709	No	0.272727	1.44523	2.35233	9.4	1	0	0	0	1	0.25		No	27366106;25097774;26900434	16630971;10023650;16216666;20178573;15769816;16835740;22458921;11349873;19748158	3	9	10.1016/j.ajic.2013.09.024
24485728	2014	Evaluation of cone-beam computed tomography in the diagnosis of simulated small osseous defects in the mandibular condyle.	Patel, Alpesh;Tee, Boon Ching;Fields, Henry;Jones, Elizabeth;Chaudhry, Jahanzeb;Sun, Zongyang	Am J Orthod Dentofacial Orthop	Yes	2.11152	No	2.63636	1.24856	1.73879	76.1	0	1	0	0.866025	-0.5	0.75	37008891	No	34938062;37941125;40637684;27092920;33541784;28127320;38028230;25369205;29215439;25810839;37008891;29215437;33272140;26679363;32803679;25726401;26109234;28931867;26924432;31476537;26892353;28989905;39856527;28680846;27364215;36271700;36288407;26236073;37208280	22464854;9260045;21724068;17920495;9159823;20382043;15791504;16805691;3203132;15978765;1603550;8680983;16618847;22196184;21300222;16798915;14561979;18757718;843571;23452969;2868172;21640865;21180970;17536085;21083575;20609023;11505273;13679353;19166780;17082331;23071967	29	31	10.1016/j.ajodo.2013.10.014
24485731	2014	Long-term occlusal changes assessed by the American Board of Orthodontics' model grading system.	Aszkler, Robert M;Preston, Charles B;Saltaji, Humam;Tabbaa, Sawsan	Am J Orthod Dentofacial Orthop	Yes	0.615616	No	0.636364	1.0337	1.06851	33.2	1	0	0	0	1	0.25		No	33520444;27426275;29173859;28746490;29173862;30547018;32863088	4505873;7577875;9743135;12439471;13741513;21055595;14719727;9743642;15821689;1054698;7484967;20122416;3855348;4502018;1558058;4534973;3477951	7	17	10.1016/j.ajodo.2013.10.010
24485738	2014	Timely relocation of subapically impacted maxillary canines and replacement of an ankylosed mandibular molar are the keys to eruption disturbances in a prepubertal patient.	Shi, Kyung-Keun;Kim, Ji-Young;Choi, Tae-Hyun;Lee, Kee-Joon	Am J Orthod Dentofacial Orthop	Yes	0.191472	No	0.272727	1.42437	2.28725	9.6	1	0	0	0	1	0.05		No	40729240;30408613;24993927	2688487;11605877;21131389;20573529;6593760;16644426;15356485;3473928;1739070;14614418;16527628;15953925;22337449;22284273;19955066;6578683;19732679;3460109;267436	3	19	10.1016/j.ajodo.2013.04.025
24485739	2014	Interdisciplinary treatment of a periodontally compromised adult patient with multiple missing posterior teeth.	Agarwal, Sachin;Gupta, Sumita;Chugh, Vinay K;Jain, Eety;Valiathan, Ashima;Nanda, Ravindra	Am J Orthod Dentofacial Orthop	Yes	0.97412	No	1.18182	1.21322	1.62853	49.2	1	0	0	0	1	0.5	38402144;29106749;34882193	No	26964599;38671824;38402144;33729292;36188202;29315064;37766643;29106749;26154459;34882193;39851323;28045320;33503129	2098349;8908869;21808761;21435538;3042478;3478464;15264651;2773869;9161277;14989753;11495132;21941318;17012716;16399278;15341361;1066472;21236539;8640579;22858334;16769490;9206469;9565276;9206470	13	23	10.1016/j.ajodo.2013.03.027
24485975	2014	Is bone turnover of jawbone and its possible over suppression by bisphosphonates of etiologic importance in pathogenesis of bisphosphonate-related osteonecrosis?	Ristow, Oliver;Gerngroß, Carlos;Schwaiger, Markus;Hohlweg-Majert, Bettina;Kehl, Victoria;Jansen, Heike;Hahnefeld, Lilian;Otto, Sven;Pautke, Christoph	J Oral Maxillofac Surg	Yes	1.60866	No	3.27273	2.03445	4.19047	67.5	1	0	0	0	1	0.75	27770302;33060659	No	36106755;40001446;28153754;40917557;34553308;27770302;26847441;29680992;24469255;34194744;30055439;38038751;39410587;25262401;28803745;37176739;32033299;37008011;27995542;32395390;38155341;34576260;25807940;31462858;35933703;32829042;33166522;28647850;36984535;31705367;28188075;30815045;27137436;32440898;31930124;33060659	17572168;16454811;7416512;18602738;19003973;23147542;19016713;23242045;18287266;20138570;18022461;21122971;15122554;9676853;16798918;19371816;20133256;22885823;12748652;21676622;23114879;1594171;19772941;18600409;12054176;9101361;18234504;14615459;9144861;18089719;20971371;17075846;660289;15108222;12966493;18282788;8965151;18355603;19294435;21157201;12966490;22143730;16956814;18834251;19631301;23…	36	48	10.1016/j.joms.2013.11.005
24488164	2014	Infant botulism and indications for administration of botulism immune globulin.	Pifko, Elysha;Price, Amanda;Sterner, Sarah	Pediatr Emerg Care	No	0.49614	No	0.909091	1.83233	3.55994	26.9	0.666667	0	0.333333	-0.288675	0.5	0.25		No	40132623;31383441;39731768;26502758;30111173;32490395;38167130;38525945;28850968;34479859	17403850;16452558;16140690;18174547;16614251;17666936;18984848;19853738;18595978;18055655;15730893;21077820;15730901;22159905;19661202;20961439;21918119;17484226;17314986;17403857	10	20	10.1097/PEC.0000000000000079
24489606	2014	Blue-light cystoscopy in the evaluation of non-muscle-invasive bladder cancer.	Oude Elferink, Puck;Witjes, J Alfred	Ther Adv Urol	No	0.809426	No	2.36364	2.92014	6.95352	42.5	1	0	0	0	1	0.75	34002265;33910836;28326794;27578233;29999205	No	28577931;28013415;28839158;35489126;37548023;34002265;33910836;27157639;36055007;28438520;37774313;38201586;26957266;39567681;39335740;26664503;28326794;25731785;32613562;27578233;37576611;25882565;29999205;36204358;38939052;39493817	16153204;19819064;16280742;19819538;19671025;15756058;21414125;19271220;17499291;7985312;22583635;23602406;16093971;23587507;21396840;11257651;22288379;11173946;17445650;22857752;23301124;9142679;12074794;12853792;21711438;19330681;20004052;11306382;19913351;14665861;22729704;20116164;16442208;17986289;20850152	26	35	10.1177/1756287213510590
24494083	2009	Rare variant of lycanthropy and ecstasy.	Nasirian, Mansoureh;Banazadeh, Nabi;Kheradmand, Ali	Addict Health	Yes	0.150108	No	0.1875	1.2491	2.01641	7.4	0.666667	0.333333	0	0.288675	0.5	0.05		No	37409488;29569177;30593396	16681172;15667438;12119307;10364725;14674954;17244180;15701110;11417261;14513928;2405100;9807860	3	11
24494084	2009	Psychosis following Tramadol Withdrawal.	Rajabizadeh, Ghodratolah;Kheradmand, Ali;Nasirian, Mansoureh	Addict Health	Yes	0.51134	No	0.9375	1.83342	3.93644	27.7	1	0	0	0	1	0.25		No	32378056;25544109;38558723;40807214;32196801;37593523;31845292;33107079;34371226;31920635;35745593;36074114;35976555;31896879;28326948	10985875;1519677;10617309;12167549;12633909;8862961;11384913;11565620;1309873;11124199	15	10
24494215	2014	Cecal volvulus diagnosed on CT in two distinct clinical settings.	Farnam, Joseph;Wallach, Michael	R I Med J (2013)	Yes	0	No	0			0	1	0	0	0	1	0.05		No			0	0
24501515	2013	A critical appraisal of dementia with special reference to Smritibuddhihrass.	Tiwari, Radhey Shyam;Tripathi, Jyoti Shankar	Ayu	No	0.0963345	No	0.166667	1.73008	3.35066	4.6	1	0	0	0	1	0.05		No	35864434;35929620	17599020;10599770;15181244;16914834;15711595;18790458;19496238;9332168;18931935;19671904;20688841;7967145;11498727;18195144	2	14	10.4103/0974-8520.123102
24505527	2013	Primary hyperaldostronisim as initial presentation of adrenal cortical carcinoma with liver metastasis: a case report.	Aghamohammadzadeh, Naser;Faraji, Afsaneh;Bozorgi, Farshid;Faraji, Ismail;Moghadaszadeh, Majid	Int J Hematol Oncol Stem Cell Res	Yes	0.122924	No	0.25	2.03378	4.35486	5.9	1	0	0	0	1	0.25		No	37313469;25765741;40270176	12478091;15913443;14514341;1455322;17966598;10679640;10622498;10732261;9893659;11572033;11260859;12614096;19574489;8242539;16551738	3	15
24510331	2013	Pneumomediastinum or lung damage in breath-hold divers from different mechanisms: a report of three cases.	Toklu, Akin Savaş;Erelel, Mustafa;Arslan, Abdullah	Diving Hyperb Med	Yes	0.203998	No	0.333333	1.634	3.03296	10.3	1	0	0	0	1	0.05		No	36407268;35313371;38709946;27172344	8325115;22183699;16602257;9227223;18669786;14991090;17976822;22692754;12822604;17110514;20058741;20546194;13471933;3800823;12442945;19378907	4	16
24512518	2014	Updates on immunotherapy in non-small cell lung cancer.	Shimanovsky, Alexei;Dasanu, Constantin A	Expert Opin Biol Ther	No	0.0658363	No	0.181818	2.76167	6.45916	3.2	0.5	0.5	0	0.433013	0.25	0.05		No	25238453;34568039	24247168;18349395;24331154;21611872;21639810;22658128;24114495;21150719;22559147;12091876;20525992;22858559;20156777;20979469;19934295;15685176;20234320;24101053;22658127;23930800	2	20	10.1517/14712598.2014.887675
24512532	2014	Combined use of miniscrews and continuous arch for intrusive root movement of incisors in Class II division 2 with gummy smile.	Kim, Sung-Jin;Kim, Jin-Wook;Choi, Tae-Hyun;Lee, Kee-Joon	Angle Orthod	Yes	1.04756	No	1.18182	1.12816	1.36318	51.9	1	0	0	0	1	0.5		No	30124320;29103446;30470390;36874417;32620481;28318311;28863921;36635144;36006416;34306536;33275826;28127540;35046141	4519263;10920557;6588759;20636731;12097445;15356485;19201324;19201322;18416415;20156231;5218678;17090163;6574142;23561404;9844208;17319754;17372709;17483493;18525071	13	19	10.2319/080713-587.1
24518421	2013	Breast cancer and racial disparity between Caucasian and African American women, part 1 (BRCA-1).	Tariq, Khurram;Latif, Naeem;Zaiden, Robert;Jasani, Nick;Rana, Fauzia	Clin Adv Hematol Oncol	Yes	0.121609	No	0.416667	3.42628	8.95932	5.9	1	0	0	0	1	0.25	26906129	Yes	37380569;28318327;26535628;36333193;26906129		5	0
24520551	2013	Stroke in a patient with pulmonary arteriovenous fistula: A case report study.	Mehrbod, Noushin;Chitsaz, Ahmad;Saadatnia, Mohammad;Manouchehri, Navid	Adv Biomed Res	Yes	0.106765	No	0.25	2.34159	5.37268	5.1	1	0	0	0	1	0.05		No	40065284;37063948;34478123	16614045;10501873;21305489;6219255;2408201;14742615;15736259	3	7	10.4103/2277-9175.122499
24521789	2013	Anti-Xa activity after enoxaparin prophylaxis in hospitalized patients weighing less than fifty-five kilograms.	Rojas, L;Aizman, A;Ernst, D;Acuña, M P;Moya, P;Mellado, R;Cerda, J	Thromb Res	Yes	1.00792	No	2	1.98428	4.19121	50.5	1	0	0	0	1	0.75	37139837;29229126;38705573;34655821;38200581;31064405	Yes	33848775;37139837;33888393;29229126;32284207;38111295;38705573;37424985;31112313;34655821;35315607;32815544;31030749;38200581;34080451;40336070;32559127;40416725;31634287;29592538;38443337;39845571;31064405;31360075	22836708;18574272;12372928;10477777;19458109;10197265;10759006;11213859;15289368;9740137;17646601;19091234;22576791;17310052;12679756;9737479;19102516;19283449;16439370;18242412;22027887;11157643;15383479;1657248;20305992;2556813;1319619;10050702;7555172;7781274;8388357;17448820;9180107;18574271	24	34	10.1016/j.thromres.2013.10.005
24521805	2014	Extended-duration hospital shifts, medical errors and patient mortality.	Leroyer, Elodie;Romieu, Valérie;Mediouni, Zakia;Bécour, Bertrand;Descatha, Alexis	Br J Hosp Med (Lond)	No	0.267316	No	0.545455	2.04048	4.20931	13.9	1	0	0	0	1	0.25	26260718	No	35348298;39551587;40542272;26260718;29324079;28118693	21290083;18780843;15509817;23423279;18285590;18224519;15583227;19826026;15646248;16357603;24004998;17194188;21904091;23994298;20332509;18332295;19621070;23968286;16126739;22290766;17481845;8776790;24087803;18836273;19174502;22905343;20881679;17941715;17976424;17052562;20962033;18395183	6	32	10.12968/hmed.2014.75.2.96
24522225	2014	English as a second language is a risk for an adverse drug event.	Armor, Becky L;Bulkley, Christina	J Patient Saf	Yes	0	No	0	1.22544	1.66667	0	1	0	0	0	1	0.05		No		17957419;18206693;16117746;12509547;15644474	0	5	10.1097/PTS.0000000000000045
24526170	2014	Treatment of necrotising fasciitis using glycerol-preserved skin allografts for temporary wound coverage.	Kim, S W;Choi, I K;Lee, J H;Ahn, S T;Rhie, J W	J Wound Care	Yes	0	No	0	1.04398	1.10056	0	1	0	0	0	1	0.05		No		19264710;16274932;19483575;20299154;12237061	0	5	10.12968/jowc.2014.23.Sup2b.S20
24528563	2014	Acute primary actinomycosis involving the hard palate of a diabetic patient.	de Andrade, Ana Luiza Dias Leite;Novaes, Márcio Menezes;Germano, Adriano Rocha;Luz, Kleber Giovanni;de Almeida Freitas, Roseana;Galvão, Hébel Cavalcanti	J Oral Maxillofac Surg	Yes	0.861899	No	1.27273	1.47665	2.45036	44.7	1	0	0	0	1	0.5		No	30820977;25788515;30937285;40065966;31933616;27151779;38394400;38182467;28690491;31233004;29195664;40474359;28589113;25865197	8705829;22082848;17518961;3117916;18791528;9636842;16759300;21300417;19054599;8582734;21937248;19415943;3264512;22957289;7776056;18312623;9734774;9017350;22939375;22481952;1519313	14	21	10.1016/j.joms.2013.08.006
24528564	2014	Augmented corticotomy-assisted surgical orthodontics decompensates lower incisors in Class III malocclusion patients.	Wang, Bo;Shen, Guofang;Fang, Bing;Yu, Hongbo;Wu, Yong;Sun, Liangyan	J Oral Maxillofac Surg	Yes	2.4298	No	2.81818	1.15984	1.46202	80	1	0	0	0	1	0.75	30212935;34688568;36209217;27692424	Yes	28967331;33342675;30212935;37517216;34440034;34688568;29779288;36209217;27692424;27084860;26117379;36718689;31670836;37061037;31992277;33390311;36476624;30282332;25675025;31689732;36398919;39998870;33825762;36328904;28597837;30773604;32071467;29945577;35305642;31306377;28728741	16979487;17920510;15470343;18771369;18617110;12693419;22051493;9091934;8814023;16480609;9161283;15101594;19537864;8483041;22129151;7782979;9046637;22214389;21228919;22801179;2680203;19761908;17418709;18724845;11843269;8712499;3042476;12080313;16779977;14606532;18724850;2680202;1074868;22858329	31	34	10.1016/j.joms.2013.08.021
24528567	2014	Pseudoaneurysm of internal maxillary artery--an untold complication following distraction osteogenesis--a case report.	Pandyan, Deepak Abraham;Siroraj, Pearlcid;Nandakumar;Narayanan, C D	J Oral Maxillofac Surg	Yes	0.671513	No	0.727273	1.08304	1.22242	36	1	0	0	0	1	0.25		No	32833815;30728693;34408361;34752442;27999596;38681166;32771443;34024006	18088677;21497056;2037912;18313935;3183800;17261370;20813557;12457086;14561962;426176;3473202;9393413;16903644;18299232;3088164;3467038;8627096	8	17	10.1016/j.joms.2013.11.009
24529569	2014	Treatment of a rare ganglioneuroma with resection and reconstruction of the mandible: a case report and literature review.	Pierse, Joseph;Ying-Peng Wun, Edmund;Pellecchia, Robert;Wollenberg, Jessica	J Oral Maxillofac Surg	No	0.362374	No	0.454545	1.25435	1.75686	19.3	1	0	0	0	1	0.25		No	26792148;35184106;37584066;33425597;39329075	9420930;3856819;9529034;9030140;19019630;6247681;10673667;18375900;10421273;7809504;1890526;6593797;6589432;9404710;5229275;10421272;10556754;13481053;1544674;21723018;2047101;8608547;2674830;1544125;19969740	5	25	10.1016/j.joms.2013.12.014
24529840	2014	Single crowns with CAD/CAM-fabricated copings from titanium: 6-year clinical results.	Hey, Jeremias;Beuer, Florian;Bensel, Tobias;Boeckler, Arne F	J Prosthet Dent	Yes	1.29132	No	1.63636	1.26721	1.79696	59.7	0.8	0	0.2	-0.173205	0.7	0.25	28403329	Yes	36079217;28886950;36688803;31711856;40399829;31307799;26856239;25492211;38044540;29503710;29926939;32418951;29926482;28403329;28766712;27041024;25749078;35009263	7718696;17594372;8003190;10371915;19853170;2098213;11105004;7473274;2024573;12222645;16198172;10709527;7758850;2191979;19695301;10080304;2686338;11307404;2190303;7758281;11383633;20095949;11791264;12675459;12191663;23053703;8831067;12869969;8941834;11105007;20105684;10079628;9728116;16602361;15533124;16872930;12950996	18	37	10.1016/j.prosdent.2013.09.031
24532906	2012	Evolution of the role of army transfusion services in the management of trauma patients and battle casualties with massive hemorrhage.	Sarkar, R S;Philip, J;Kumar, S;Yadav, Pramod	Med J Armed Forces India	No	0.0440292	No	0.0769231	1.74709	3.46501	2.4	0.5	0	0.5	-0.433013	0.25	0.05		No	25561426	12804501;14979327;2032864;1597093;6368858;5340085;7565259;11086798;1996485;15383022;16221314;8659805;14583940;9972747;12881783;17568492;8114215;15157244;18598276;17297317;15495129;14617324	1	22	10.1016/j.mjafi.2012.07.002
24534593	2014	Aclidinium bromide for the treatment of chronic obstructive pulmonary disease.	Stone, Lowell E;Skelley, Jessica W;Kyle, Jeffrey A;Elmore, Lindsey K	Am J Health Syst Pharm	No	0.0513108	No	0.0909091	1.77173	3.3709	2.7	1	0	0	0	1	0.05		No	27080033	20854047;20332199;22320148;22366196;19683590;19710368;22497752;21628603;21184745;22441743;21183326;19451700;21194604;20884687;19651504;16684353;21518460;21903737	1	18	10.2146/ajhp130077
24534598	2014	Comparison of U.S. and Chinese pharmacy education programs.	Yi, Zhan-Miao;Zhao, Rong-Sheng;Zhai, Suo-Di;Yang, Li;Hu, Yong-Fang;Yang, Yi-Heng;Zhang, Xin;Tracy, Timothy S	Am J Health Syst Pharm	Yes	0.297425	No	0.454545	1.52827	2.61138	15.6	1	0	0	0	1	0.05		No	39622927;27402986;31747421;38233919;32629700	17504832;19325949;17592008	5	3	10.2146/ajhp130611
24553614	2014	First case of autochthonous human visceral leishmaniasis in the urban center of Rio de Janeiro: case report.	Silva, Guilherme Almeida Rosa da;Boechat, Thiago de Oliveira;Ferry, Fernando Raphael de Almeida;Pinto, Jorge Francisco da Cunha;Azevedo, Marcelo Costa Velho Mendes de;Carvalho, Ricardo de Souza;Motta, Rogerio Neves;Veras, Mariana Ferreira	Rev Inst Med Trop Sao Paulo	Yes	0.697167	No	0.909091	1.30398	1.91168	37.3	1	0	0	0	1	0.25		No	26131886;27192581;26603237;25548691;25828290;26629459;28380112;30570074;31125529;26517497	21229209;20305979;22370753;19967242;22370841;7348774	10	6	10.1590/S0036-46652014000100013
24554090	2014	Isolated cold abscess of the thigh in an immunocompetent infant.	Sharma, Juhi;Sharma, Tanya;Bhatt, Girish Chandra;Bhargava, Ruchika	Trop Doct	Yes	0.24938	No	0.363636	1.45816	2.39267	12.9	0.666667	0	0.333333	-0.288675	0.5	0.25		No	30983718;38438834;33430802;37054384	17265982;17785903;23774422;7562766;23432862	4	5	10.1177/0049475514524200
24556484	2014	Case presentations and review of plexiform schwannoma in the foot.	Mohammed, Samirah A;Pressman, Martin M;Schmidt, Brian;Babu, Nina	J Foot Ankle Surg	No	0.991677	No	1.18182	1.19174	1.56152	49.9	1	0	0	0	1	0.25		No	30715028;25306531;26090307;31543538;34354882;34670341;38186416;34014845;33179006;38028287;35774689;31781450;39513737	9034731;18439936;18547346;15371621;20489098;17447070;22972755;14970034;6638259;8630895;9568513;20833568;22937797;22160322	13	14	10.1053/j.jfas.2013.12.020
24556494	2014	Hemimaxillectomy for desmoplastic ameloblastoma with immediate temporalis flap reconstruction.	Elo, Jeffrey A;Tandon, Rahul;Allen, Chad N;Murray, Matthew D	Oral Surg Oral Med Oral Pathol Oral Radiol	Yes	0.203676	No	0.272727	1.33903	2.02101	10.3	1	0	0	0	1	0.05		No	39274556;31810564;38440520	10585601;14999800;21550782;21277068;19119017;19631576;12377199;1896529;20059430;12198986;17061275;19274652;11801932;12618993;23507326;10925434;10594850;8472965;15346006;9326803;6593446;22090771;3472145;14756940;16487813;10632170;16781332;16360852;11377234;19297131	3	30	10.1016/j.oooo.2013.12.408
24556495	2014	Delays in treatment of oral cancer: a review of the current literature.	Stefanuto, Peter;Doucet, Jean-Charles;Robertson, Chad	Oral Surg Oral Med Oral Pathol Oral Radiol	No	2.80556	No	6.09091	2.17101	4.6165	83.5	1	0	0	0	1	0.95	36970773;26183548;38996584;28658124;28578373;30669114	No	27977607;33711582;36970773;27751768;31079104;29164494;26183548;28447861;29126494;38996584;35545161;28627802;37530249;39511599;33545509;28005601;28658124;28643287;27406036;36405204;30717784;32326977;33173386;29236289;30782931;28578373;30060700;32592363;26107229;25255960;31742006;35446870;36354644;27246246;36880833;26421817;30419613;40243787;37240933;37622430;39467971;33037811;37881489;40384827;301…	17617833;21507290;17005438;19301409;10735013;15993279;20489767;17540219;9089526;16948672;18198055;18832270;15951773;12150612;17070094;15128894;13679201;8064041;18298886;18662249;12618965;11287274;15128893;15992567;20592388;9682779;11359139;16206281	67	28	10.1016/j.oooo.2013.12.407
24556760	2014	Are fourth-year medical students as prepared to manage unstable patients as they are to manage stable patients?	McEvoy, Matthew D;Dewaay, Deborah J;Vanderbilt, Allison;Alexander, Louise A;Stilley, Marna C;Hege, Maura C;Kern, Donna H	Acad Med	Yes	0.911498	No	1.45455	1.59578	2.82198	46.8	1	0	0	0	1	0.5		No	34457672;30013713;37361243;27185704;30984859;39078334;34859170;32049168;39371228;30621668;28116006;39252064;40895944;28261395;39600155;27002885	20486814;24404211;11992338;22925314;1506943;20956226;20417055;18073601;22975892;18278658;15599146;18056208;19942100;16084180;11795759;15358047;21612725;22167809;16374169;19017678;19740482;15465954;23177549;15102993;23446055;22863996	16	26	10.1097/ACM.0000000000000192
24556767	2014	When the learning environment is suboptimal: exploring medical students' perceptions of "mistreatment".	Gan, Runye;Snell, Linda	Acad Med	Yes	4.55977	No	6.90909	1.51523	2.5707	91.9	1	0	0	0	1	0.75	27993202	No	28767175;30870150;34253657;34457773;28128804;40550127;28353506;35917472;31066349;30277959;28742563;32401093;30458410;26080798;34569997;40919570;40413373;36626246;36104130;31699675;29167023;32067704;36332305;33709287;33222573;33950359;40127774;31463939;32439143;39729877;31011975;36815430;38638636;39552046;35109983;28228573;33763530;40144080;33063354;36635675;31017502;32820416;31375466;29395030;308…	1731137;16390504;12480632;2294325;8646653;8139064;7832819;14522669;16342655;16707293;8126589;12058552;1857273;10536607;9282152;21952053;1926843;2294324;14522671;22836847;8842931;9834696;9347738;21850502;17277867;16150033;16300107;16956894;9736853	76	29	10.1097/ACM.0000000000000172
24558529	2012	Osteomyelitis affecting mandible in tuberculosis patients.	Karjodkar, Freny;Saxena, Vasu S;Maideo, Anuradha;Sontakke, Subodh	J Clin Exp Dent	Yes	0.225385	No	0.307692	1.36519	2.15688	11.5	1	0	0	0	1	0.05		No	29031528;38596155;40510719;26779783	8859243;7898526;269339;19814977;12095434;8590563;17367564;20605408;16360822	4	9	10.4317/jced.50588
24558530	2012	Papillon- Lefèvre Syndrome: Report of a case and its management.	Sachdeva, Shabina;Kalra, Namita;Kapoor, Pranav	J Clin Exp Dent	Yes	0.294917	No	0.461538	1.56498	2.84122	15.5	1	0	0	0	1	0.05		No	34603725;29142767;30397382;39029336;39274292;32222110	11811512;12492996;10581027;10593994;15728180;12509601;11338309;8959572;19540439;19008627;16301152;16173228;20236208;159254;14244097	6	15	10.4317/jced.50594
24558532	2012	Bone necrosis around dental implants: A patient treated with oral bisphosphonates, drug holiday and no risk according to serum CTX.	Flichy-Fernández, A J;González-Lemonnier, S;Balaguer-Martínez, J;Peñarrocha-Oltra, Diego;Peñarrocha-Diago, Maria A;Bagán-Sebastián, Jose V	J Clin Exp Dent	Yes	0.354073	No	0.538462	1.52076	2.68977	18.9	1	0	0	0	1	0.5		No	26355024;40531168;40335186;28803735;27876532;39039647;33031547	19371809;19663954;19446200;17335384;18022461;18396443;16997108;18201600	7	8	10.4317/jced.50698
24558538	2012	Giant cell granuloma of the maxilla. Global management, review of literature and case report.	Rubio-Correa, Isidoro;Manzano-Solo de Zaldívar, Damián;González-García, Raúl;Ruíz-Laza, Luís;Villanueva-Alcojol, Laura;González-Ballester, David;Hernández Vila, Cristina;Monje-Gil, Florencio	J Clin Exp Dent	Yes	0.119808	No	0.153846	1.2841	1.87914	5.8	0	0	1	-0.866025	-0.5	0.05		No	26188731;26907517	16584870;16122654;12378481;16720455;16504869;17428697;17664921;13026160;11084644	2	9	10.4317/jced.50701
24558539	2012	The unusual evolution of a simple bone cyst in the mandible: A case report.	Velasco, Ignacio;Cifuentes, Julio;Lobos, Nelson;San Martín, Felipe	J Clin Exp Dent	Yes	0.273091	No	0.307692	1.1267	1.34	14.2	1	0	0	0	1	0.05		No	27526452;28506249;27918745;25949013	17448841;3926675;19218905;1508495;1408026;6929331;9358370;10938660;9619684;18940504;11740488;9810525;1060677;9503460	4	14	10.4317/jced.50730
24558550	2012	Marginal bone loss in relation to platform switching implant insertion depth: An update.	Alonso-González, Rocío;Aloy-Prósper, Amparo;Peñarrocha-Oltra, David;Peñarrocha-Diago, M A;Peñarrocha-Diago, M	J Clin Exp Dent	No	0.90777	No	1.23077	1.35582	2.12478	46.6	0.5	0.5	0	0.433013	0.25	0.5	38960001	No	29971117;40350772;36571588;26794700;27996179;36737356;31170755;38801787;40756935;33149444;38960001;29802060;27747634;31989103;39459400;28413592	20967307;20070752;18717373;19344032;20224827;18251640;20356664;20575657;18081870;16966906;17066642;20605308;17953691;20072737;20626422;11022770;21435008;20556258;19408476;19492646;19865633;18758403;20228975;12182289;16515092;16632764;19335081;17586347;19508252;17563507	16	30	10.4317/jced.50743
24560173	2014	Use of lincomycin-impregnated demineralized freeze-dried bone allograft in the periodontal defect after third molar surgery.	Tabrizi, Reza;Khorshidi, Hooman;Shahidi, Shoaleh;Gholami, Mehdi;Kalbasi, Saman;Khayati, Adell	J Oral Maxillofac Surg	Yes	1.38223	No	1.72727	1.24962	1.74211	62.2	1	0	0	0	1	0.75	32071470;28343833;27933720	Yes	31166268;32071470;32712962;33708577;25748392;33384781;30534563;28343833;30145192;27085787;37367165;27933720;27603686;36184595;33037794;27351696;33123799;26609696;27891316	10429610;9609370;9663577;15944972;8981903;15086616;8537843;20349614;2614633;10847537;18088868;3584184;12374912;2755693;2045517;9226386;10503855;12621263;3561974;15452808;14699551;14593504;3884767;10980169;10412845;7586897;17088489;10847536;6050890;14646751;21197583;10743999;3863913;14971256;6112384;8355104;16056032;12029279;6338203;12079020;16056035	19	41	10.1016/j.joms.2013.11.028
24560174	2014	Squamous cell carcinoma of the pectoralis major myocutaneous flap donor site.	Mohan, A Mathan;Balaguhan, B;Krishna, Vinod;Nagarjuna, Muralidhara	J Oral Maxillofac Surg	Yes	0.353238	No	0.454545	1.2868	1.85807	18.8	1	0	0	0	1	0.25		No	32492192;35400920;32386067;25535024;26380747	2221234;372988;4594179;2941053;1601645;21195330;7880044;10456705;20548926;1924568;3813382;15577378;18399772;6744305;7809814;22874712;15191862;22361118;20210669;2453756;18427342;23351766	5	22	10.1016/j.joms.2013.12.021
24560185	2014	Grip and percussion myotonia in myotonic dystrophy type 1.	Hughes, Brian N;Hogue, Jacob S;Hsieh, David T	J Pediatr	Yes	0.0259611	No	0.0909091	3.50174	8.76792	1.8	1	0	0	0	1	0.05		No	29687899	16437496;22131273;22995693	1	3	10.1016/j.jpeds.2014.01.025
24565093	2013	Hemostatic resuscitation in traumatic hemorrhagic shock: case report.	Barbosa Neto, José Osvaldo;de Moraes, Marcos Fernando Breda;Nani, Ricardo Souza;Rocha Filho, Joel Avancini;Carmona, Maria José Carvalho	Braz J Anesthesiol	Yes	0.0915077	No	0.166667	1.82134	3.65242	4.4	1	0	0	0	1	0.05		No	39730103;26693352	5113461;18308636;15203312;19001962;18936570;9191667;12768101;18849817;17975390;16966998;15064258;16763487;18594257;15964891;17457176;7935634;7869433;20154541;19204506;18594252;15920416	2	21	10.1016/j.bjane.2012.03.006
24565095	2013	Use of sugammadex in Strumpell-Lorrain disease: a report of two cases.	Franco-Hernández, José Antonio;Muñoz Rodríguez, Luis;Ortiz de Landázuri, Pilar Jubera;García Hernández, Alejandra	Braz J Anesthesiol	Yes	0.0640288	No	0.0833333	1.3015	1.9335	3.2	1	0	0	0	1	0.05		No	32025921	10896685;16798455;16717359;17275279;15950859;11840668;2270744;10442965;12432827;1320499;16493386	1	11	10.1016/j.bjane.2012.05.002
24565131	2013	Anesthetic approach of pregnant woman with cerebral arteriovenous malformation and subarachnoid hemorrhage during pregnancy: Case report.	Carvalho, Catarina Santos;Resende, Filipa;Centeno, Maria João;Ribeiro, Isabel;Moreira, João	Braz J Anesthesiol	Yes	0.268796	No	0.5	1.86014	3.78073	14	1	0	0	0	1	0.25		No	24076160;26675241;26246089;31691893;26427890;37355173	19017413;15269462;15106218;21415724;7518994;11387517;12963503;2274126;19329022;17596605;4858207;12758114;10795888;12068357	6	14	10.1016/j.bjane.2012.05.004
24568170	2013	Physical properties and comparative strength of a bioactive luting cement.	Jefferies, Steven;Lööf, Jesper;Pameijer, Cornelis H;Boston, Daniel;Galbraith, Colin;Hermansson, Leif	Compend Contin Educ Dent	Yes	0.404309	No	0.5	1.23668	1.71916	21.8	0	0	0	0	-0.75	0.05		No	31983468;29961621;36354653;25640821;37888152;39149653		6	0
24571544	2014	Periodontal management and restoration of an amelogenesis imperfecta patient: a case report.	Horowitz, Robert A;Gautam, D K;Karol, Suneet;Kumari, Bindiya	Compend Contin Educ Dent	Yes	0.324314	No	0.363636	1.12125	1.34162	17.2	1	0	0	0	1	0.25		No	32855481;33208174;34976063;27550338		4	0
24575268	2013	Homozygous delta-beta Thalassemia in a Child: a Rare Cause of Elevated Fetal Hemoglobin.	Verma, S;Bhargava, M;Mittal, Sk;Gupta, R	Iran J Ped Hematol Oncol	Yes	0.483928	No	0.916667	1.89422	3.8934	26.2	0.75	0	0.25	-0.216506	0.625	0.25		No	27387985;38240123;38212249;39640193;29098096;37184118;37325871;30124006;27011683;36523854;27722137	22194178;5414697;5970117;5944262;4974500;5639132;18932066;975241;14022587;21077771;7239607;14001598;6180167;6198720;638060	11	15
24576438	2014	Comparison of tissue-engineered bone from different stem cell sources for maxillary sinus floor augmentation: a study in a canine model.	Yu, Bo-Han;Zhou, Qian;Wang, Zuo-Lin	J Oral Maxillofac Surg	Yes	0.76974	No	1.45455	1.88966	3.73878	40.7	0	0.4	0.6	-0.173205	-0.5	0.05		No	28186709;25939881;29724156;36397622;28194530;25379516;39991510;35813450;26106427;32005471;30766881;34795761;26240683;29556464;29760723;31257305	13895540;18427729;6993637;16269003;15889429;18605603;15101593;10913909;3197089;13702264;21462619;20443793;18705812;15973948;17071859;9590946;11972078;12608669;19519903;19014165;19138634;12969358;18705811;17428698;20443796;19903001;9728105;15246727;8922639;4894738;21443592;18724852;12710822;3516738;8393101;19201461;21175288;3937594;16164471;8941742;20717790	16	41	10.1016/j.joms.2013.12.024
24581110	2014	A unique and unexplained ricochet leak post PCI - successfully treated with intra-coronary glue.	Goel, Pravin K;Syal, Sanjeev K	Indian Heart J	No	0.127921	No	0.181818	1.42133	2.27776	6.2	1	0	0	0	1	0.25		No	39590190;31313466	14691432;19702677;16996872;7954767;8459071;19301354;8829837;19453819;7994814;11246236;10931622;2966569;11170336;19133686;10731256;16208712;19962473;12594705;11120690;14715351;11515012;3337020	2	22	10.1016/j.ihj.2013.12.031
24582031	2014	Monitoring of typodont root movement via crown superimposition of single cone-beam computed tomography and consecutive intraoral scans.	Lee, Robert J;Pham, John;Choy, Michael;Weissheimer, Andre;Dougherty, Harry L;Sameshima, Glenn T;Tong, Hongsheng	Am J Orthod Dentofacial Orthop	Yes	2.28554	No	2.72727	1.19327	1.56631	78.3	1	0	0	0	1	0.5	34328794	No	29862456;35527317;26317151;32823770;36369084;33513981;34347718;31582128;30268268;29492176;32637192;25533080;32115113;34328794;34628204;37830535;35314622;39137241;30449070;33131571;33492354;36372586;30712700;32632042;36696957;36960719;38716890;39034391;36746751;36177997	22937030;6588757;1562576;11742303;17208105;18110477;18456133;9282545;15821689;18617110;18617108;2207055;22748999;22554755;19577154;18416620;2387903;1067200;11771782;23641661;21657122;4505873;8422027;9810056;354406;16798915;20381752;2801636;19075377;297458;15585804;4515887;16286203;10474107;6960734;7993234;1626532;16227481	30	38	10.1016/j.ajodo.2013.12.011
24582198	2014	84-year-old man with night sweats, weight loss, and diarrhea.	Ngwa, Taiwo N;Beyder, Arthur;Vege, Santhi S	Mayo Clin Proc	Yes	0	No	0	2.17788	4.63793	0	1	0	0	0	1	0.05		No		9500348;16739208;17307754;22263748;7138600;11280542;2012355;16302677;20662044;19577115;19502271	0	11	10.1016/j.mayocp.2013.05.030
24584311	2014	Integrating a pharmacist into a home healthcare agency care model: impact on hospitalizations and emergency visits.	Reidt, Shannon L;Larson, Tom A;Hadsall, Ronald S;Uden, Donald L;Blade, Mary Ann;Branstad, Rachel	Home Healthc Nurse	Yes	1.14642	No	1.81818	1.58597	2.79139	55.3	1	0	0	0	1	0.5	33485813;29770474	No	25268524;30184123;33485813;34007607;30319952;26802924;26161487;29770474;26824752;39849488;27000169;27243428;27385197;39904592;29299003;34689542;32597003;40916113;25268528;29102998	22067504;15738372;19509525;23314201;20720510;22173616;21325183;12802111;19217498;22009101;19890086;22618976;23708495	20	13	10.1097/NHH.0000000000000024
24589538	2014	Cost-minimization analysis of two fluid products for resuscitation of critically injured trauma patients.	Smith, Caitlin A;Duby, Jeremiah J;Utter, Garth H;Galante, Joseph M;Scherer, Lynette A;Schermer, Carol R	Am J Health Syst Pharm	Yes	0.948285	No	1.90909	2.0132	4.1242	48.2	1	0	0	0	1	0.75	37536911;36175936	Yes	34036269;37640281;37536911;34414248;27072503;29482907;30917843;24979713;29623629;26844975;26405334;28333836;34351364;31013468;31334842;36175936;28478872;27896148;29429774;27566811;35500953	23073953;17494908;22580944;23391451;12083159;7978133;12044376	21	7	10.2146/ajhp130295
24596927	2014	Spirituality and coping with chronic disease in pediatrics.	Drutchas, Alexis;Anandarajah, Gowri	R I Med J (2013)	No	1.09361	No	1.63636	1.4963	2.51165	53.5	1	0	0	0	1	0.5		No	31041261;37072851;39081051;40455663;40868419;32532561;38471371;37463365;36293751;30482085;25450440;27531369;32617005;26461846;30122453;39045490;37197891;34943290		18	0
24596929	2014	Spirituality and treatment of addictive disorders.	Treloar, Hayley R;Dubreuil, Mary Ella;Miranda, Robert	R I Med J (2013)	No	0.324569	No	0.454545	1.40046	2.21265	17.2	1	0	0	0	1	0.25		No	28441173;33546764;28511485;36175736;36515812		5	0
24596933	2014	Avascular necrosis of the trapezoid bone following carpometacarpal arthroplasty.	Kane, Patrick;Waryasz, Greg;Katarincic, Julie	R I Med J (2013)	Yes	0.173298	No	0.181818	1.04917	1.11676	8.6	1	0	0	0	1	0.05		No	30733102;36244715		2	0
24600091	2013	Transfusion medicine and solid organ transplant - Update and review of some current issues.	Sarkar, R S;Philip, J;Yadav, Pramod	Med J Armed Forces India	No	0.27026	No	0.5	1.85007	3.74742	14	1	0	0	0	1	0.25		No	30535323;31077619;32700736;29110799;29693023;38932709	16623801;7854380;17005521;2760953;12719804;1891796;1465795;7860440;4572098;19194544;15105195;18506914;9070475;15114602;12563221;15940039;15636623;16790851;17098033;10776742;14719427;9438742;2859409;20148072	6	24	10.1016/j.mjafi.2012.11.012
24600123	2013	Ophthalmic considerations in pregnancy.	Chawla, Sushil;Chaudhary, Tarun;Aggarwal, S;Maiti, G D;Jaiswal, Kulharsh;Yadav, Jairam	Med J Armed Forces India	No	1.18938	No	1.75	1.47135	2.49515	56.6	0.75	0	0.25	-0.216506	0.625	0.75		No	26998383;28112141;38214050;28630765;37895903;27990376;29922000;27012975;33269167;34263134;40002569;27800235;31141806;33421377;38587538;39819705;28783856;27588276;34200925;31190583;34149212	588517;12195458;7126514;3395596;18631438;4846795;2903673;15181224;11274697;10709851;12555046;2087295;11533352;2677964;12052409;3279558;16282146;4810650;11825806;7880803;6497218;362926;15490217;6521996;11384577;2314836;5462448	21	27	10.1016/j.mjafi.2013.03.006
24600777	2014	Concomitant lung and brain abscesses: a rare presentation of a common bacteria.	Mutneja, Rahul;Shah, Mamta;Silverstein, Nicole	Conn Med	Yes	0.162033	No	0.272727	1.68316	3.0946	8	0.666667	0	0.333333	-0.288675	0.5	0.05		No	33066738;27630763;25922772		3	0
24602810	2014	Skeletal and soft tissue response to automated, continuous, curvilinear distraction osteogenesis.	Peacock, Zachary S;Tricomi, Brad J;Lawler, Matthew E;Faquin, William C;Magill, John C;Murphy, Brian A;Kaban, Leonard B;Troulis, Maria J	J Oral Maxillofac Surg	Yes	0.561155	No	0.727273	1.29603	1.88687	30.4	0	1	0	0.866025	-0.5	0.25		No	34074463;29425758;26594967;35897582;38710070;32238159;30961605;25865532	23499159;17878281;2912628;11062353;11531066;10596666;11094509;11601816;20561467;9777499;16026911;11786809;16413898;8909725;11601815;19108991;10851667;21676514;15308257;15908075;22516839;17512402;10475648;22285012;11816193;19329572;16687241;19375009;2403497;16053852;16094571;9563594;10388431;12064876;2293942;8450367;15731685;10686879;12102416;11405458;19304040;2910611;8714693;23507324;10800906;127…	8	64	10.1016/j.joms.2014.01.004
24604743	2014	Fertility issues in cancer survivorship.	Kort, Jonathan D;Eisenberg, Michael L;Millheiser, Leah S;Westphal, Lynn M	CA Cancer J Clin	No	2.43844	No	6.36364	2.60971	5.9851	80.1	1	0	0	0	1	0.75	28874599;26641959;32282708;36716087;39689426;26644543	No	26784536;32659435;28874599;29774444;32628631;29633727;40292000;40638868;40794467;37451671;26730794;25614989;26013380;27144587;40081692;27195593;24845158;29111290;28712097;34852403;40710180;40868114;28503048;32422360;33733545;34946285;34409039;33096794;26800405;26812662;25996581;27398041;26875643;31418765;31009706;34172343;34820939;39756239;26641959;35732078;26816794;39531236;32282708;28789877;301…	22884018;12608649;15936554;20074845;15483028;22271533;19013563;16944540;12616614;12592241;2870356;7598233;22327896;9060535;8033059;22210255;16287197;10877641;21402606;15545788;18989307;18191846;20052714;16500332;11212272;20172864;19783996;9740435;23387907;21226660;22120931;22233208;21298536;16651642;20130979;18675959;21303994;23757085;18692830;10561298;15670407;15999104;23008322;10967000;11844813…	70	165	10.3322/caac.21205
24605133	2014	Choriocarcinoma presenting as an isolated bone marrow metastasis-a case report.	Singh, Sarika;Sardhana, Manjula;Sharma, Suneeta;Chitralkar, Prakash	Ecancermedicalscience	Yes	0.17454	No	0.272727	1.56255	2.71831	8.7	0	0	0	0	-0.75	0.05		No	40666043;26788218;28254207	16631918;9165594;18946601;732962;12773221;11593238;17425677;17365825;20224716;19488617;8692374;19564760;15036724;9127763	3	14	10.3332/ecancer.2014.393
24626645	2014	Incontinentia pigmenti.	Poziomczyk, Cláudia Schermann;Recuero, Júlia Kanaan;Bringhenti, Luana;Maria, Fernanda Diffini Santa;Campos, Carolina Wiltgen;Travi, Giovanni Marcos;Freitas, André Moraes;Maahs, Marcia Angelica Peter;Zen, Paulo Ricardo Gazzola;Fiegenbaum, Marilu;Almeida, Sheila Tamanini de;Bonamigo, Renan Rangel;Bau, Ana Elisa Kiszewski	An Bras Dermatol	No	1.72544	No	2.90909	1.686	3.10345	69.8	1	0	0	0	1	0.5		No	40677924;28237387;28870493;33763909;40190940;31567299;27195166;38106755;39180698;28785344;33115299;39216066;26777982;28533687;26697536;39882206;33389807;30073775;25435274;32367988;35665106;28864745;28864744;37736366;36760926;36147820;27717008;37212609;29197078;29186243;27349142;32678511	5430311;12588226;11039440;14651567;17632728;18983617;20055774;6935407;17950640;8423608;18241293;17938957;8023849;8279651;2378846;14580659;12140463;19055595;12975158;17224368;13679126;11059549;17352958;19489863;9202806;22453515;15789024;18809269;20842883;10150831;12515083;8530701;21092077;15956533;12134130;23079196;12714390;17976725;10720994;9689623;19439907;11068174;2340032;18065513;8893249;10839…	32	80	10.1590/abd1806-4841.20142584
24626648	2014	American tegumentary leishmaniasis: correlations among immunological, histopathological and clinical parameters.	Martins, Ana Luiza Grizzo Peres;Barreto, Jaison Antonio;Lauris, José Roberto Pereira;Martins, Ana Claudia Grizzo Peres	An Bras Dermatol	Yes	1.54783	No	2.72727	1.762	3.34053	66.2	1	0	0	0	1	0.5		Yes	26286104;29381573;35109958;25687688;34883228;36103050;32003668;38509682;37377641;34974106;39442112;33476320;33340442;29554979;40331266;29451596;30810524;32518010;31441148;28115669;30997749;24807053;27812654;33023678;38772433;28112425;39637680;29869605;31619180;28076241	12715066;9477693;18187795;12170323;8889324;6620010;22892766;10209516;19684979;18949347;15273794;11873254;21437523;15895170;2614573;20377337;8763273;3085090;12865571;4549496;12621662;19274378	30	22	10.1590/abd1806-4841.20142226
24626657	2014	Nanotechnology in dermatology.	Antonio, João Roberto;Antônio, Carlos Roberto;Cardeal, Izabela Lídia Soares;Ballavenuto, Julia Maria Avelino;Oliveira, João Rodrigo	An Bras Dermatol	No	1.75306	No	3.36364	1.91872	3.82944	70.4	1	0	0	0	1	0.5	33934476	No	39508079;30071805;36395617;32056534;30655107;38675110;30507150;28266273;25279473;31584367;31940903;32140140;34105652;32092487;33455338;35945362;30210000;36171783;33934476;37376055;31726723;26518723;30670730;32441158;28641964;33545843;35462720;37725083;28753057;29785318;35808119;25444899;33814211;36926556;40577414;32924680;32263824	12662126;20940754;21437055;20620764;16382676;21137794;11524972;12072063;9920278;9378364;11500256;21329046;18991369;11247530;17379166;19136151;11109245;8957641;17544165;19496837;19705142;19698000;16325954;16198049;21198876;19052565;9145381;8961584;20156837;22728642;18269355;18930086;20354643;17555393;12649096;22484464;22652342;17496787;18694318;17113253;20945053;16645589;2064787;19525947;17373766;…	37	118	10.1590/abd1806-4841.20142228
24626662	2014	Extra-pulmonary manifestations of paracoccidioidomycosis associated with acquired immunodeficiency syndrome: a case report.	Safe, Izabella Picinin;Valle, Fabio Francesconi do;Maia, Daniela Cristina Caetano;Agonio, Bárbara;Monte, Rossicléia Lins;Araújo, José de Ribamar;Cordeiro-Santos, Marcelo	An Bras Dermatol	Yes	0.189541	No	0.272727	1.43888	2.33253	9.5	0.666667	0	0.333333	-0.288675	0.5	0.05		No	35704666;27895278;36448782	16906260;21738969;8699961;11049788;18404552;16230222	3	6	10.1590/abd1806-4841.20142768
24626663	2014	Segmental vitiligo after infliximab use for rheumatoid arthritis--a case report.	Carvalho, Clarissa Luiza Dalla Bernardina;Ortigosa, Luciena Cegatto Martins	An Bras Dermatol	Yes	0.706148	No	1.54545	2.18857	4.67129	37.7	1	0	0	0	1	0.25		No	26787888;33437542;36119071;36947026;32246859;26149498;29175284;39087440;39742272;38695020;33193342;37175894;27291924;34768860;31579486;40861456;26452586	21603808;20499000;22766431;21091114;21362795;16389417;21962188;22329760;20110063;15604556	17	10	10.1590/abd1806-4841.20142887
24626668	2014	Case for diagnosis. Pemphigoid gestationis.	Cabral, Rita;Teixeira, Vera;Brinca, Ana;Fernandes, Barbara;Reis, José Pedro	An Bras Dermatol	Yes	0	No	0	0.919507	0.712264	0	1	0	0	0	1	0.05		No		10457123;19520487;16488288;19298272;12894083;21909194	0	6	10.1590/abd1806-4841.20142456
24626669	2014	Case for diagnosis. Subcutaneous phaeohyphomycosis.	Kondo, Rogerio Nabor;Pontello, Rubens;Pontello, Ricardo;Crespigio, Jefferson	An Bras Dermatol	Yes	0.127417	No	0.181818	1.42695	2.2953	6.2	1	0	0	0	1	0.25		No	35253959;40357072	17505670;20944912;22031645;17097407;9146569	2	5	10.1590/abd1806-4841.20142614
24626671	2014	Case for diagnosis. Cutaneous involvement associated to multiple myeloma.	Santos, Guida;Sousa, Lourdes;Fernandes, Teresa;João, Alexandre	An Bras Dermatol	Yes	0.343963	No	0.454545	1.32149	1.96632	18.3	1	0	0	0	1	0.25		No	26438677;25935193;33282589;26726867;28761299	2461399;22892782;12707095;387825	5	4	10.1590/abd1806-4841.20142431
24626673	2014	Syndrome in question. MAGIC syndrome.	Nascimento, Ana Cláudia Mendes do;Gaspardo, Daniela Barros Cortez;Cortez, Tatiana Mimura;Miot, Hélio Amante	An Bras Dermatol	Yes	0.237714	No	0.363636	1.52972	2.61592	12.2	1	0	0	0	1	0.05		No	35523440;27293269;29029902;32914210	20414125;775252;4014306;21437518;2360844;17067439;1970380;9365335;9656217	4	9	10.1590/abd1806-4841.20142615
24626674	2014	Dermatoscopic aspects of the microphthalmia with linear skin defects (MLS) syndrome.	Almeida, Hiram Larangeira de;Rossi, Gabriela;Abreu, Luciana Boff de;Bergamaschi, Cristina;Silva, Alessandra Banaszeski da;Kutsche, Kerstin	An Bras Dermatol	Yes	0.139448	No	0.272727	1.95577	3.94502	6.8	1	0	0	0	1	0.05		No	29896851;33670341;29048413	17845869;2002490;17033964;12707958;2308156;17893649;2308157;8267001	3	8	10.1590/abd1806-4841.20142240
24630163	2014	A 15-year follow-up of temporomandibular joint symptoms and magnetic resonance imaging findings in whiplash patients: a prospective, controlled study.	Salé, Hanna;Bryndahl, Fredrik;Isberg, Annika	Oral Surg Oral Med Oral Pathol Oral Radiol	Yes	0.911567	No	1.36364	1.49593	2.51048	46.8	1	0	0	0	1	0.5	34232928	Yes	28483470;36806817;31822745;39115020;39921489;35055722;37629772;34232928;30556348;32575165;40129432;40276470;36899453;31513116;28891205	7604354;17197407;1392250;9798853;11161157;12043518;23882454;15557403;10823036;1298767;9110615;23249569;20592409;17670875;3475435;19464658;8607470;21143950;843571;21541010;8604061;12407088;19465803;11405445;21801430	15	25	10.1016/j.oooo.2014.01.020
24635855	2014	Accelerated orthodontic tooth movement following le fort I osteotomy in a rodent model.	Yuan, Hao;Zhu, Xiaofang;Lu, Jingting;Dai, Jiewen;Fang, Bing;Shen, Steve G F	J Oral Maxillofac Surg	Yes	0.964383	No	1.45455	1.50826	2.54898	48.9	0	0.75	0.25	0.433013	-0.5	0.25		No	26827981;36336597;34191125;40677129;27021449;32929502;29287638;34643019;31317031;31882726;38552499;40755399;31198320;36135153;31053283;35643566	11829041;21353934;3177281;21124147;11709664;6345475;10686838;21470740;13644913;9267580;20186090;19276579;11029824;15127030	16	14	10.1016/j.joms.2013.09.007
24635856	2014	Tuberculous osteomyelitis of the mandible with diffuse swelling of the floor of the mouth: a case report.	Bai, Shuang;Sun, Chang-Fu	J Oral Maxillofac Surg	Yes	0.233624	No	0.454545	1.94563	3.9134	12	1	0	0	0	1	0.25		No	29552433;38596155;25918958;28699801;39184890	3333831;12444947;11601825;17884549;18812606;16131781;15153873;11437433;9764307;12058871	5	10	10.1016/j.joms.2013.11.030
24642135	2014	Bleeding rate during oral surgery of oral anticoagulant therapy patients with associated systemic pathologic entities: a prospective study of more than 500 extractions.	Cocero, Nadia;Mozzati, Marco;Ambrogio, Matteo;Bisi, Marta;Morello, Mara;Bergamasco, Laura	J Oral Maxillofac Surg	Yes	0.784016	No	1.36364	1.7393	3.26971	41.4	1	0	0	0	1	0.75		No	29095764;31705338;25981832;25170281;33708570;38597004;39370935;30347201;26025824;38147161;27677683;34343502;28728727;28879623;32920926	22265335;19597069;13165629;7776988;8313552;20802247;18195197;22483860;20725982;17958516;21277059;18986093;18278178;8295051;17657149;19762550;17250937;21282258;17577005	15	19	10.1016/j.joms.2013.12.026
24644115	2014	Late latent syphilis in a patient with end-stage renal disease and presumptive penicillin allergy.	Grice, Karen T;Day, Sarah A	Am J Health Syst Pharm	Yes	0	No	0	1.12059	1.33958	0	1	0	0	0	1	0.05		No		15242719;11928859;21160459;7448577	0	4	10.2146/ajhp130345
24644459	2011	Bupropion-induced diplopia in an Iranian patient.	Fayyazi Bordbar, Mohammad Reza;Jafarzadeh, Morteza	Iran J Psychiatry Behav Sci	Yes	0.0960407	No	0.142857	1.48746	2.66678	4.6	0.666667	0	0.333333	-0.288675	0.5	0.05		No	26351962;24741200	20307582;19897080;9554316;6406464	2	4
24644474	2012	Shared psychotic manic syndrome in monozygotic twins: a case report.	Ghasemzadeh, Mohammad Reza;Ghadiri Vasfi, Mohammad;Nohesara, Shabnam;Shabani, Amir	Iran J Psychiatry Behav Sci	Yes	0.0599778	No	0.0769231	1.28253	1.87374	3	1	0	0	0	1	0.05		No	35511104	12679591;17061619;14999667;1728181;21047205;30308753;9350949;15005756;11925290;16895601	1	10
24656428	2014	Found in space: computer-assisted orthognathic alignment of a total face allograft in six degrees of freedom.	Dorafshar, Amir H;Brazio, Philip S;Mundinger, Gerhard S;Mohan, Raja;Brown, Emile N;Rodriguez, Eduardo D	J Oral Maxillofac Surg	Yes	1.85415	No	2.63636	1.42187	2.27945	72.2	1	0	0	0	1	0.75		No	35258010;33378475;32741510;31592022;33878799;26639618;27465167;31261323;33380909;28137637;30087754;29489486;30088565;27517508;39118859;33831957;34809842;27638100;32224738;27783011;27119930;34794919;35629264;31228428;39795570;29389350;25230895;25557879;35501063	24406573;22004860;22337427;17346584;24036792;22030506;19022130;23271519;21684451;18839484;22948648;22872832;21772191;22337380;21865991;1298782;21257250;9251608;5942109;23851748;22691839;21458285;23076416;22421859	29	24	10.1016/j.joms.2014.01.016
24656763	2014	Reduction of the intermetatarsal angle after first metatarsal phalangeal joint arthrodesis: a systematic review.	Dayton, Paul;Feilmeier, Mindi;Hunziker, Brian;Nielsen, Todd;Reimer, Rachel A	J Foot Ankle Surg	Yes	1.50349	No	1.72727	1.14884	1.42771	65.1	1	0	0	0	1	0.75	38987032	No	38758677;30343598;36964117;28628523;36995134;37716737;38987032;26315348;34376342;39461469;35999115;37209902;37846094;27489969;36792480;39909235;27811281;29784530;34706857	24220285;2767567;11995840;10724225;20637657;10789670;16210157;19439141;17144945;16221449;16487462;20152753;22735282;12400715;9127107;2229914	19	16	10.1053/j.jfas.2014.01.020
24661537	2014	Temporomandibular joint arthritis as an initial presentation of acute myeloid leukemia with myelodysplasia-related changes: a report of an unusual case.	Brazelton, Jason;Louis, Patrick;Sullivan, Joseph;Peker, Deniz	J Oral Maxillofac Surg	Yes	0.227215	No	0.363636	1.60041	2.83643	11.6	1	0	0	0	1	0.25		No	25568810;29760815;29396313;34360486	10085431;17170724;10925747;12110349;18157042;18155599;17805037;19437898;20512638;3942972;16651289;19131546;23407432;15765782	4	14	10.1016/j.joms.2014.02.007
24662256	2014	Ocular syphilis in a patient with HIV.	Kurtz, Stephanie D;Rollin, Francois	JAAPA	Yes	0.123567	No	0.181818	1.47141	2.43401	6	1	0	0	0	1	0.05		No	25265092;36944709	20825309;2240901;20798396;20659137;3056164;22826097	2	6	10.1097/01.JAA.0000444734.39540.fc
24665288	2013	Association of Brucella meningoencephalitis with cerebrospinal fluid shunt in a child: a case report.	Abdinia, Babak;Barzegar, Mohammad;Malaki, Majid;Behbod, Haleh;Oskoui, Shahram	Iran J Child Neurol	Yes	0.274424	No	0.416667	1.51833	2.65048	14.3	0.75	0	0.25	-0.216506	0.625	0.25		No	33278824;27142599;30805231;33919608;35930502	15635968;719990;6356268;7350279;7436494;3326128	5	6
24665289	2013	Joubert syndrome in three children in a family: a case series.	Akhondian, Javad;Ashrafzadeh, Farah;Beiraghi Toosi, Mehran;Moazen, Nasrin;Mohammadpoor, Toktam;Karami, Reza	Iran J Child Neurol	Yes	0.12361	No	0.333333	2.69666	6.54677	6	1	0	0	0	1	0.25		No	29138705;35002618;28719906;40750754	20615230;15689444;21743231;19876931;21977088;16244321;20385007;19906870;9373798;22606509;22382228	4	11
24666683	2014	Endoscopically assisted removal of a fish bone penetrating the parotid duct: an unusual case.	Yamano, Yukio;Uzawa, Katsuhiro;Ito, Hiroshi;Tanzawa, Hideki	J Oral Maxillofac Surg	Yes	0.652719	No	0.727273	1.11422	1.3197	35.1	0.5	0.5	0	0.433013	0.25	0.25		No	27040414;28846794;39740411;26860868;28359558;30647794;29525141;32156672	12686923;13230983;20028306;1897843;23083482;17236938;2668468;11177017;12465003;10435934;9423650;19272805;18520180;2114453;3464076;2322040;8230384;19897340;22460664;20785828;10628547;11020181;19358166;19467745;2322526;5645146;15571916	8	27	10.1016/j.joms.2014.02.008
24666977	2014	Surgical treatment of a brown recluse spider bite: a case study and literature review.	Delasotta, Lawrence A;Orozco, Fabio;Ong, Alvin;Sheikh, Emran	J Foot Ankle Surg	No	0.396928	No	0.545455	1.37419	2.13072	21.3	0.666667	0.333333	0	0.288675	0.5	0.25		No	30578536;26744020;31131009;27692235;30342733;32232511	9666677;7572293;11069881;14585455;13533719;21464985;15663070;15744197;12911188;16703890;22465494;4740608;4383745;10428252;13442644;9209221;7732942;464196;15733563;21964630;3541795;4815935;5865382;11973554;3288080;10871067;11117338;6481179;12657137;11260528;21317774	6	31	10.1053/j.jfas.2014.01.009
24667222	2014	Synchronous distal pancreatic metastatic lesion arising from colonic adenocarcinoma: case report and literature review.	Su, Lowell;Wernberg, Jessica	Clin Med Res	No	0.117278	No	0.363636	3.10064	7.51662	5.7	1	0	0	0	1	0.05		No	37600331;39318261;35475198;35087655	9951934;2673568;10489134;16847716;15897574;20601814;2928909;15165777;12827684;21068492;19581861;20374636;15057558;7850053;17242893;18040627;8508389;11227949;8517322;10791233;9337160;17356246;17629084;19317283;16518827	4	25	10.3121/cmr.2013.1195
24667224	2014	Streptococcus pyogenes sternoclavicular septic arthritis in a healthy adult.	Savcic-Kos, Radmila M;Mali, Padmavati;Abraham, Ajit;Issa, Meltiady;Rangu, Venu;Nasser, Rana	Clin Med Res	Yes	0.302159	No	0.363636	1.20346	1.59809	15.9	0.666667	0	0.333333	-0.288675	0.5	0.05		No	32944355;33126360;29849351;34264874	20013630;8016673;10364899;9709046;19078430;15118542;17674952;1749942;3453465;13670316;11511753;23723264;10895378;2222144;20936387;8629766;207946;12528083;2075405;9306869;11440226	4	21	10.3121/cmr.2013.1185
24667510	2014	Gender differences in publication productivity, academic position, career duration, and funding among U.S. academic radiation oncology faculty.	Holliday, Emma B;Jagsi, Reshma;Wilson, Lynn D;Choi, Mehee;Thomas, Charles R;Fuller, Clifton D	Acad Med	Yes	5.92693	No	12.3636	2.08601	4.35134	94.7	1	0	0	0	1	0.75	33160632;33373658;27499345;32409010;36182538;34854488	No	34415196;29942717;33041361;27194503;35146216;32048924;28778224;30647006;31990715;34847943;29619975;32827552;34697869;30954646;34919411;37584319;33160632;36306981;27663761;28375751;33083641;39529483;36164478;34232286;31567285;31636823;38370136;30539622;29438219;40798939;30063373;29893281;32091966;31905309;38260226;27798036;39838585;29600347;29850872;30243557;27400435;36590376;31011664;34967880;371…	11598304;19949146;11387001;11918878;16275915;16855268;12425427;10902957;17412197;17668642;22153882;21640329;21873082;11089452;24350369;22146211;21952061;22988126;18448904;22252098;16954490;21475000;22936291;19679736;20135566;22692173;19056961;18990506;22351877	136	29	10.1097/ACM.0000000000000229
24679954	2014	Surgical planning, three-dimensional model surgery and preshaped implants in treatment of bilateral craniomaxillofacial post-traumatic deformities.	Cui, Junhui;Chen, Lin;Guan, Xiaoguang;Ye, Lanfeng;Wang, Hang;Liu, Lei	J Oral Maxillofac Surg	Yes	2.09461	No	3.09091	1.47565	2.44723	75.9	1	0	0	0	1	0.75	29720719	No	32439600;33610490;30078059;36372914;29859953;29457935;35734651;25862269;32552076;28526211;30553901;26562233;28682875;35166998;36276759;29720719;28556476;33396859;30342986;32518971;36752492;25839152;26832986;30649688;28589921;27033018;33154873;27009890;25873231;33614882;30057718;38958985;33079298;30706691	20828910;10188125;22676986;20061072;22447348;15936387;15046644;19276828;6625484;10609742;17224274;10691136;9804194;21216634;15846773;21030211;19716728;16003630	34	18	10.1016/j.joms.2014.02.023
24680021	2014	Severe skeletal Class III malocclusion treated with 2-stage orthognathic surgery with a mandibular step osteotomy.	Choi, Sung-Hwan;Kang, Da-Young;Kim, Young-Hoon;Hwang, Chung-Ju	Am J Orthod Dentofacial Orthop	Yes	0.164178	No	0.181818	1.10744	1.29856	8.1	1	0	0	0	1	0.05		No	30935606;26518527	6587908;1107682;3462361;22627429;12387609;1820406;12099322;6950053;3479443;15013554;3283310;10716109;15699641;1877552;14762749;3371099;276552;10922156;2709214;2373914;7751760;6665392;8961010	2	23	10.1016/j.ajodo.2013.07.017
24680637	2014	Carcinoma cuniculatum: an atypical presentation in the foot.	Thomas, Eric J;Graves, Nathan C;Meritt, Stephen M	J Foot Ankle Surg	Yes	0.36151	No	0.545455	1.50882	2.55072	19.3	1	0	0	0	1	0.05		No	28590951;26676984;40227791;38803760;38984689;26951755	10768657;19410181;13219306;17550457;17664446;21900005;9066754;2731840;11488831;23036190	6	10	10.1053/j.jfas.2014.01.016
24684877	2014	37-year-old man with abdominal pain.	Snipelisky, David F;Cable, Casey A;Maniaci, Michael J	Mayo Clin Proc	No	0	No	0	2.17788	4.63793	0	1	0	0	0	1	0.05		No		2215606;11247898;19596014;19101844;3821808;18019875;16902215	0	7	10.1016/j.mayocp.2013.05.032
24685122	2014	A recent case of periorbital necrotizing fasciitis--presentation to definitive reconstruction within an in-theater combat hospital setting.	Casey, Kevin;Cudjoe, Peter;Green, J Marshall;Valerio, Ian L	J Oral Maxillofac Surg	Yes	0.441619	No	0.545455	1.23512	1.69688	23.9	1	0	0	0	1	0.25		No	29719647;37178871;40064304;34172327;40361999;40475266	2023741;4014552;11842952;16996594;22157919;22579024;22520175;8148341;9120705;1800176;3390417;19897473	6	12	10.1016/j.joms.2014.02.009
24685802	2013	Developmental malformation of primary and permanent dentition: a rare sequel of trauma.	Jindal, Garima;Kumar, Dipanshu	J Contemp Dent Pract	Yes	0.262271	No	0.25	0.953211	0.78185	13.6	1	0	0	0	1	0.05		No	31234235;36187034;38313948	277447;1812970;4517026;17635351;11309874;18408268;10825843	3	7	10.5005/jp-journals-10024-1430
24685807	2013	Removal of a fractured locator abutment screw fragment.	Turkyilmaz, Ilser;Vierra, Matthew Joseph;Asar, Neset Volkan	J Contemp Dent Pract	Yes	0.208495	No	0.25	1.19907	1.59481	10.5	0.666667	0	0.333333	-0.288675	0.5	0.05		No	26723094;37865825;40061673	7590997;18067597;12886205;18548921;11725285;11168264;22848892;18700372;8206549;21658152;18297018;15211290;11055133;18031444;22546304;17190303	3	16	10.5005/jp-journals-10024-1435
24688037	2014	Prolonged coagulopathy after brodifacoum exposure.	Underwood, Elizabeth L;Sutton, JoLeigh;Ellis, Ira Keith;Qualls, Brian;Zamber, Jon;Walker, Brian N	Am J Health Syst Pharm	Yes	0.564287	No	1.09091	1.93325	3.87478	30.6	1	0	0	0	1	0.75		No	38438570;29897553;28002326;31857739;40149312;27244102;28088390;30923779;31556967;30022308;26715613;39541761	17357377;6657737;2265249;10969235;21165290;17503253;6809162;17415322;10432620;22165864;9759690;3964529;16717370;17022046;22315269	12	15	10.2146/ajhp130537
24697822	2014	Factors involved in dental surgery fires: a review of the literature.	VanCleave, Andrea M;Jones, James E;McGlothlin, James D;Saxen, Mark A;Sanders, Brian J;Walker, LaQuia A	Anesth Prog	No	0.620428	No	0.818182	1.31874	1.95772	33.5	1	0	0	0	1	0.5		No	38974311;27307962;27083777;29509520;32217928;25517551;33783692;36995957;27022817	19372360;18931231;12833915;11048283;15464567;21703059;22338285;11574364;18997531;20303889;21145598;12964456;17048554;23050749;23239908;15366316;3162489;19562888;15464553;15576710;15005437;15464566;15114214;11811136;21189266;16563331;16563322;12638455;16436839;22444738	9	30	10.2344/0003-3006-61.1.21
24701505	2014	Bilateral Absence of Flexor Digitorum Superficialis (FDS) Tendon of the Little Finger: Clinical Significance.	Gupta, Amrita;Kumar, Virendra	J Clin Diagn Res	Yes	0.534347	No	0.545455	1.02079	1.02822	29	1	0	0	0	1	0.25		No	40735596;27265750;34750047;29449159;32904755;32190499	10597934;4846208;547208;23360724;5830901;12943127;2703672;21358861;15925160;19936190	6	10	10.7860/JCDR/2014/7389.4030
24701506	2014	A Rare Case of Primary Supraclavicular Lymphadenitis due to Cryptococcus Neoformans in an HIV Infected Patient.	Sood, Anuradha;Chandel, Lata R;Chauhan, Smriti;Thakur, Kamlesh;Jaryal, S C	J Clin Diagn Res	Yes	0.169651	No	0.363636	2.14343	4.53048	8.4	0.125	0.75	0.125	0.541266	-0.3125	0.05		No	32484459;30364356;30060547;27704021	23862091;2664504;22508523;8665468;3530263	4	5	10.7860/JCDR/2014/6346.4031
24701508	2014	Coexistence of cutaneous tuberculosis (scrofuloderma) and hanseniasis-a rare presentation.	Das, Chandan Kumar;Mahapatra, Ashoka;Das, Manasi Manaswini;Sahoo, Debasish;Chayani, Nirupama	J Clin Diagn Res	Yes	0.220015	No	0.363636	1.65278	2.99981	11.2	0.5	0	0.5	-0.433013	0.25	0.05		No	29851791;26964438;26616847;37216331	10383062;12942392;22091340;19882018;22470216;17664831;22533168;18799014	4	8	10.7860/JCDR/2014/7050.4033
24701509	2014	A heart with multiple coronaries anomalies: myocardial bridging, left dominance and high takeoff of ostia-an autopsy case.	Haswani, Lokesh;M L, Harendra Kumar;Kiran, J	J Clin Diagn Res	Yes	0.0501334	No	0.0909091	1.81334	3.50071	2.6	0	0	0	0	-0.75	0.05		No	28275408	20534067;16822268;22390913;12575960;15645637;19204457;22629044;11229150;22949773	1	9	10.7860/JCDR/2014/6560.4034
24701510	2014	Prominent Intracytoplasmic Crystals in Alveolar Soft Part Sarcoma (ASPS): An Aid in Cytological Diagnosis.	Mannan, Rahul;Bhasin, Tejinder Singh;Kaur, Parampreet;Manjari, Mridu;Gill, Karamjit Singh	J Clin Diagn Res	Yes	0.554672	No	1	1.80287	3.46803	30.1	0	0	1	-0.866025	-0.5	0.25		No	26870171;31966868;31988888;28546729;28845314;35488855;25604914;28766250;25653932;33026169;28454442	20731695;19787801;11169942;9749554;3377402;23661945;11943706;17071801;14886902	11	9	10.7860/JCDR/2014/6577.4035
24701512	2014	Sinonasal carcinoma - a report of two cases.	R, Kalyani;Narshimhan, Aparna;Prakash, Shiva	J Clin Diagn Res	Yes	0	No	0	0.875676	0.575526	0	0	0	0	0	-0.75	0.05		No		12812944;17309980;16160480;23122366;7661287	0	5	10.7860/JCDR/2014/6848.4037
24701523	2014	Tracheal Agenesis with Tracheo-oesophageal Fistula.	Nimbalkar, Somashekhar Marutirao;Patel, Vijay K;Patel, Dipen Vasudev;Sethi, Ankur Rajinder	J Clin Diagn Res	Yes	0.15968	No	0.181818	1.13864	1.39589	7.9	1	0	0	0	1	0.05		No	28964311;28526113	10886705;3881931;21918809;22363177;23901199;20857299;10549768;7967664;20494075;10653322;10069714;9018272	2	12	10.7860/JCDR/2014/6582.4048
24701524	2014	Abdominal cocoon: an unusual presentation of small bowel obstruction.	Naniwadekar, R G;Kulkarni, S R;Bane, P;Agrarwal, S;Garje, A	J Clin Diagn Res	Yes	0.632613	No	0.727273	1.14963	1.43018	34.1	1	0	0	0	1	0.25		No	29924005;35664367;34712036;32517682;25593498;31154350;25612756;34123948	21352685;21643736;21969199;22563185;20690534;14975962	8	6	10.7860/JCDR/2014/6514.4049
24701526	2014	Metastatic Primary Signet Ring Cell Carcinoma of Rectum: A Case Report of 10-Year-old Male Child.	Singh, Kumkum;Singh, Amit;Bhutra, Shyam;Pachori, Geeta;Jangir, Mahesh Kumar	J Clin Diagn Res	Yes	0.335224	No	0.636364	1.89832	3.76582	17.8	1	0	0	0	1	0.25		No	25844680;39034246;33427981;37409928;30907354;30117673;33731191	19018116;19719934;23509649;24960789;15214826;15198362;22375184;14789350;7587762;8790846;18395918	7	11	10.7860/JCDR/2014/6988.4051
24703288	2014	Comparison of stainless steel and titanium alloy orthodontic miniscrew implants: a mechanical and histologic analysis.	Brown, Ryan N;Sexton, Brent E;Gabriel Chu, Tien-Min;Katona, Thomas R;Stewart, Kelton T;Kyung, Hee-Moon;Liu, Sean Shih-Yao	Am J Orthod Dentofacial Orthop	Yes	1.75653	No	2.27273	1.29388	1.88016	70.4	0	0.666667	0.333333	0.288675	-0.5	0.25	30372127;33378494	No	34300866;29527226;26188326;29976856;30372127;38775601;35000882;25824309;34137775;37200455;27638407;40428168;31802301;33505623;25908868;38141559;26718375;34840575;25877088;31890126;40136112;31759564;33378494;33748887;36610898	17974113;17448386;17448385;11502473;18617101;20122435;23195362;356184;20451784;20186671;2343324;16808574;3857864;14504709;20386216;18385958;18554870;1626525;10823424;18456137;9440845;21593250;19656021;9511584;14560266;18251644;11168281;15775945;19268825;3331974;12709505;22554747;19651342;15891787;16329432;3165245;17257912;15615135;21536211;21105585;22259704;3521751;21393374;23116501;18974458;1965…	25	51	10.1016/j.ajodo.2013.12.022
24709037	2014	High-resolution 3D-MRI of postmortem brain specimens fixed by formalin and gadoteridol.	Kanawaku, Yoshimasa;Someya, Satoka;Kobayashi, Tomoya;Hirakawa, Keiko;Shiotani, Seiji;Fukunaga, Tatsushige;Ohno, Youkichi;Kawakami, Saki;Kanetake, Jun	Leg Med (Tokyo)	Yes	0.387963	No	0.727273	1.87459	3.69179	20.8	1	0	0	0	1	0.5		No	27020223;25833274;27725771;34556039;37914604;38659652;30506939;36093648	2374495;16555565;19034476;23582265;12136980;2217775;8583867;21315646;22411438;22112684;16860956;7654392;3420246;12353257;15050582;16973767;6369961;20432310;17541519;23231318;16860959;21889536;10598845;20112086;15013164;16964618;9372749;18661209;17058143;24052419;18228601;1790381;23797849;22692297;24191122	8	35	10.1016/j.legalmed.2014.03.003
24709512	2014	Ridge preservation using demineralized bone matrix gel with recombinant human bone morphogenetic protein-2 after tooth extraction: a randomized controlled clinical trial.	Kim, Yu-Jin;Lee, Jeong-Yol;Kim, Jong-Eun;Park, Jung-Chul;Shin, Sang-Wan;Cho, Kyoo-Sung	J Oral Maxillofac Surg	Yes	2.66038	No	4.18182	1.57189	2.74746	82.2	1	0	0	0	1	0.75	32591274;34958487;31444908	Yes	37681552;27458031;32827278;34826029;26123746;34176850;25819474;27236776;35187870;37334576;26020735;33705037;26773652;36166659;33131559;28980278;27105860;35663656;32591274;31147568;31526905;29649372;31620269;34928477;28593053;26339523;30306336;25283434;29140389;39317600;30046609;30623464;34958487;35913046;33883043;31444908;31592029;28422326;29394177;27335195;38399131;30204726;37760107;26707429;338…	21325990;10546639;9524496;21197504;10992439;10416393;15735899;10983596;2060217;7839597;22728914;20149447;21247344;8839327;23869363;9609378;22733619;9579616;15857102;9926763;7877084;8884650;5319761;16023000;14971256;22676929;20495420	46	27	10.1016/j.joms.2014.01.022
24709514	2014	Migration of alloplastic bone graft material in infected conditions: a case study and animal experiment.	Seok, Hyun;Lee, Seuk-Keun;Kim, Seong-Gon;Kang, Tae-Yeon;Lee, Myung-Jin;Chae, Weon-Sik	J Oral Maxillofac Surg	Yes	0.228472	No	0.363636	1.5916	2.80895	11.7	0.285714	0.285714	0.428571	-0.123718	-0.0714286	0.25		No	27446821;31106133;35321292;37351475	2002427;11453505;10453672;9695156;3390327;18201601;15348465;1624192;19212512;12747535;10922224;20156662;21436976;22676827;8295096;10578998;24071378;7755157;7672848;9715571;21556256;17092243;18161818;11432654;9371121;19663959;7018454;1870604;9294502	4	29	10.1016/j.joms.2014.01.021
24720307	2014	Advances in acetabular reconstruction in revision total hip arthroplasty: maximizing function and outcomes after treatment of periacetabular osteolysis around the well-fixed shell.	Hall, Adam;Eilers, Mark;Hansen, Rachel;Robinson, Brooke S;Maloney, William J;Paprosky, Wayne G;Ries, Michael D;Saleh, Khaled J	Instr Course Lect	No	0.318754	No	0.454545	1.42601	2.29236	16.8	1	0	0	0	1	0.25		No	35819098;32641268;32368606;33036595;28965314		5	0
24720329	2014	The basic science behind biologic augmentation of tendon-bone healing: a scientific review.	Weeks, Kenneth D;Dines, Joshua S;Rodeo, Scott A;Bedi, Asheesh	Instr Course Lect	No	1.30258	No	2.45455	1.88437	3.72229	60	1	0	0	0	1	0.5	37027927	No	27057170;27538432;33330217;25604072;37027927;38697099;39940585;31565664;28170430;36685063;28586622;25405092;39800717;25879272;26636672;29978243;27099865;40399138;34488295;33610048;31306585;29226205;38045580;32642826;32128319;27768610;40901255		27	0
24721504	2014	Comparison of the flexural strength and marginal accuracy of traditional and CAD/CAM interim materials before and after thermal cycling.	Yao, Jiajing;Li, Jing;Wang, Yuhua;Huang, Hui	J Prosthet Dent	Yes	6.81943	No	8.81818	1.2931	1.87773	95.8	0.5	0	0.5	-0.433013	0.25	0.05	31810613;32057487	No	37386767;27824983;33461774;33916899;35426349;39568135;39571468;36649200;34756771;38715352;40069515;33533059;35638396;40558909;37121625;39875969;35808735;31810613;38204473;30135337;31341324;35745048;36933047;32879713;32908044;39386124;39068402;36903109;31478358;27790588;37133699;31702087;36718160;32280071;33187770;35267729;34885448;36719010;38714003;36057803;36236050;27484816;32537671;38820032;395…	14586312;2362244;16126074;23684284;16543021;1102669;12785500;23395334;15624001;2051387;22230909;2051385;17681372;21208023;17083437;21176946;1090465;10650363;19282083;18253815;15681003;19417888;10946326;11556949;16679131;10424978;7276019;21356404;23849607;16386787;3301433;23684283;18718652;22304743;22944309;21983002;23522368;9710816;23849610;12589290	97	40	10.1016/j.prosdent.2014.01.012
24724146	2013	Use of low level laser therapy for oral lichen planus: report of two cases.	Mahdavi, O;Boostani, N;Jajarm, Hh;Falaki, F;Tabesh, A	J Dent (Shiraz)	Yes	0.890448	No	1.16667	1.3102	1.96228	45.9	0	0	0	0	-0.75	0.5		No	33042878;30006319;28778640;32994766;27275271;37750131;40597913;26916247;28536905;27957272;31328595;31875126;38611605;26464779	16403107;21214369;19002646;11430439;15096369;10233234;10637002;18709038;12847441;17261375;21617972;1460584;22147036;12949944;15022246	14	15
24726587	2014	Comparison of polymerization shrinkage of pattern resins.	Gibbs, Sarah B;Versluis, Antheunis;Tantbirojn, Daranee;Ahuja, Swati	J Prosthet Dent	Yes	1.67224	No	2	1.196	1.57483	68.8	0.333333	0	0.666667	-0.57735	0	0.25		No	27767256;29142641;30166850;34691181;38987204;36759263;35313021;37940890;36309469;31068551;32631640;38806161;33469983;30318049;26342638;33610331;28024820;33640084;35413146;28965251;27267487;27475920	8299861;15523336;10898848;11125345;15101589;2079675;15211295;7658390;10371920;1403920;12654548;22442773;21282725;9878969;3458635;12616240;16045980	22	17	10.1016/j.prosdent.2014.02.006
24726595	2014	Measurement of total occlusal convergence of 3 different tooth preparations in 4 different planes by dental students.	Yoon, Stephan S;Cheong, Chan;Preisser, John;Jun, Sangho;Chang, Brian M;Wright, Robert F	J Prosthet Dent	Yes	0.945729	No	1.09091	1.15351	1.44227	48.1	1	0	0	0	1	0.25		No	26013073;35592253;25858212;39664124;30883797;38469907;27338149;40922101;39007125;26001491;30643468;25876950	11526888;7168798;16139694;6995565;14564295;8739142;14398174;5273607;4908806;3531480;3172001;4511232;1805013;11319534;280638	12	15	10.1016/j.prosdent.2014.01.021
24727967	2014	Emphysematous pyelonephritis in a diabetic patient with autosomal dominant polycystic kidney disease.	Seok Lee, Hong;Hye Jang, Ji;Bok Lee, Yeong;Kim, Y O;null	Br J Hosp Med (Lond)	Yes	0	No	0			0	1	0	0	0	1	0.05		No		10716533;15235057;16720686;17651841;9088853;10221990;21506057	0	7	10.12968/hmed.2014.75.4.235
24728977	2014	A unique case of facial burn superinfected with Dermatobia Hominis larvae resulting in a bilateral enucleation of the eyes.	Pinos, Victor Hugo;Ortiz-Prado, Esteban;Bermeo, Carlos;León, Juan;Armijos, Luciana;Almeida, Estibaliz	Trop Doct	Yes	0.461993	No	0.636364	1.37743	2.14082	25	0.5	0.5	0	0.433013	0.25	0.05		No	30456490;29170873;36225553;40505774;32084134;25540167;37593321	23772473;12115102;24382372;16614255;18485982;24518639;21650065;21526934;24109145;8970006;10453264;16786052;23623148	7	13	10.1177/0049475514531257
24732124	2014	Clinical evaluation comparing the efficacy of aquacel Ag with vaseline gauze versus 1% silver sulfadiazine cream in toxic epidermal necrolysis.	Huang, Shu-Hung;Lin, Cen-Hung;Chang, Kao-Ping;Wu, Sheng-Hua;Lin, Sin-Daw;Lai, Chung-Sheng;Ou, Su-Fei;Lee, Su-Shin	Adv Skin Wound Care	Yes	0.878379	No	1.45455	1.65594	3.00968	45.4	1	0	0	0	1	0.5	39417754;32151629;36625009	No	29052094;33848012;31802727;36272295;39417754;35074640;28103165;32151629;29893032;36625009;39549816;36118089;28441365;31186655;36851909;38063272	23566430;11998592;10501329;17161178;12022124;22955159;14726745;17919820;10716359;16566539;21358399;3632000;17137719;11302603;10951229;21146312;22279282;19477595;7486733;19900761;10724193;17547844;11836835;17532147;18603022;15713983;9776093;19349889;20169033;20724028;21410610;17618057;17224365;17925651;17651227;17644258;19766401;21852045;21979855;22169256;11882797;17635282;20528992;16086734;167611…	16	49	10.1097/01.ASW.0000445919.06416.32
24733134	2014	Nalbuphine-induced psychosis treated with naloxone.	Siemianowski, Laura A;Rosenheck, Justin P;Whitman, Craig B	Am J Health Syst Pharm	Yes	0.0650313	No	0.0909091	1.39793	2.20477	3.2	1	0	0	0	1	0.05		No	27637620	23269131;1416128;12963770;11496869;9350364;2426995;10467795;11429358;16249124;15810761;8596223;11570937;17983254;3144443;1443504;11197589;11412287;7249508;12196057;9559604;21948909;9366459;23588411	1	23	10.2146/ajhp130485
24736109	2014	Undiagnosed myasthenia gravis owing to a very unusual primary presentation.	Khan, Khurram A;Bennett, Jeffrey D	Oral Surg Oral Med Oral Pathol Oral Radiol	Yes	0.194577	No	0.363636	1.86885	3.67388	9.8	1	0	0	0	1	0.25		No	30544431;27854225;26369478;32849192	14592908;11071245;15229788;8190158;18059039;19597135;18299163;3318620;21607965;2795037;12654975	4	11	10.1016/j.oooo.2014.02.027
24736667	2014	Intradermal spitz nevi: a rare subtype of spitz nevi analyzed in a clinicopathologic study of 74 cases.	Plaza, Jose A;De Stefano, Danielle;Suster, Saul;Prieto, Victor G;Kacerovska, Denisa;Michal, Michal;Sangueza, Martin;Kazakov, Dmitry V	Am J Dermatopathol	Yes	0.347346	No	0.545455	1.57035	2.74266	18.5	1	0	0	0	1	0.25		No	25524425;35747831;29607755;27914685;31335410;25123161	9354904;7397626;17064308;18079644;880553;19278435;10770433;1234372;8599454;8445072;10651708;14746435;11481532;2265091;7661280;21645037;367281;16314701;10333219;19561450;7512803;6019359;7532378;11736918;9449488;21124206;19318795;22882594;18859360	6	29	10.1097/DAD.0b013e3182a64bb9
24736917	2014	Ventricular tachycardia due to perinatal asphyxia.	Nirupam, Nilay;Nangia, Sushma;Saili, Arvind	Indian Pediatr	Yes	0.0600998	No	0.0909091	1.51264	2.56261	3	1	0	0	0	1	0.05		No	27280062	1289376;11068079;11265506;19082535;16514221;12554924;2718998;11153301;12075652	1	9	10.1007/s13312-014-0357-4
24741524	2014	Pituitary apoplexy presenting as myocardial infarction.	Gupta, Vishal;Patil, Sudarshan;Raval, Dhiren;Gopani, Pratik	Indian J Endocrinol Metab	Yes	0.204254	No	0.272727	1.33524	2.0092	10.3	1	0	0	0	1	0.05		No	36979658;34213484;26904472	10995425;20086217;17323605;520114;21044119;22029024;1739534;16093964;9673301	3	9	10.4103/2230-8210.129119
24742484	2014	Bone tissue engineering by way of allograft revitalization: mechanistic and mechanical investigations using a porcine model.	Runyan, Christopher M;Ali, Samantha T;Chen, Wendy;Calder, Bennet W;Rumburg, Aaron E;Billmire, David A;Taylor, Jesse A	J Oral Maxillofac Surg	Yes	0.182901	No	0.363636	1.98816	4.04607	9.1	0.25	0.5	0.25	0.216506	-0.125	0.05		No	26798353;34514892;34630861;32483878	19075755;20440157;3455810;21572380;2003185;11152190;22644703;16413445;21431521;18712453;17092556;23348299;17667668;13465325;16327551;16504287;23179118;17858763;11451965;19980631;12475952;16525283;8112010;18686452;15122567;18760413;19880026;20186660;12190136;10883687;15256880;18298888;9890353;18431690;15930919;16557516;6469659;12835573;19375027;17452844;18571026;18355584;1890115;9371107;18427291;2…	4	48	10.1016/j.joms.2014.01.017
24753675	2014	Acanthamoeba meningoencephalitis.	Chandra, S R;Adwani, Sikandar;Mahadevan, Anitha	Ann Indian Acad Neurol	Yes	0.593282	No	1	1.68554	3.10201	32.1	0.666667	0.333333	0	0.288675	0.5	0.05		No	40387176;26280011;31309100;35456113;35359565;31647916;30032671;38022465;32318505;36244850;28490000	8232369;3586292;17552103;6991973;1457633;2193354;16775267;9725321;18407447;857580;16774587;9720747;16988022;5825411;9159368	11	15	10.4103/0972-2327.128571
24753933	2013	Improving external cephalic version for foetal breech presentation.	Zandstra, H;Mertens, H J M M	Facts Views Vis Obgyn	No	0.412118	No	0.583333	1.41545	2.3103	22.2	1	0	0	0	1	0.5	29940417;24587759	No	35821248;32569223;29940417;24587759;26437955;32895742;30969207	18198064;20661845;12920344;21291506;4704004;19115237;20870233;22258940;15617697;20047524;12861170;15144330;1550152;15842288;20132565;14550366;10796122;11052579	7	18
24755117	2014	Nonsteroidal anti-inflammatory drugs and antihypertensives: how do they relate?	Khatchadourian, Zovinar Der;Moreno-Hay, Isabel;de Leeuw, Reny	Oral Surg Oral Med Oral Pathol Oral Radiol	No	0.323633	No	0.727273	2.24721	4.85423	17.1	1	0	0	0	1	0.25		No	25515699;25311590;29901895;33910887;26319242;29315692;34657366;28886893	11078175;15226278;18469490;11130523;607040;10932824;8435027;9467684;10737277;15326093;9663355;8037411;12606892;16675317;16943394;12556654;6952269;12639178;24352797;3060430;17196469;8205459;10508233;17488830;15710786;10467627;10628595;1969567;12493255;3917874;10321419;11909557;12826766;9715829;17159087;8831058;7748048;17028488;18953082;18480116;21646872;19887957;11404643;15759028;9146765;9146764;2…	8	54	10.1016/j.oooo.2014.02.028
24758982	2014	A painful urologic emergency.	Panganiban, Brian;Kinder, Bradley;Litner, Joseph	JAAPA	No	0	No	0			0	1	0	0	0	1	0.05		No			0	0	10.1097/01.JAA.0000446226.77930.5f
24761103	2014	Bindi tattoo on forehead: success with modified R-20 technique using low fluence q-switched nd yag laser: a case report.	Zawar, Vijay;Sarda, Aarti;De, Abhishek	J Cutan Aesthet Surg	Yes	0.316818	No	0.363636	1.14778	1.42439	16.7	1	0	0	0	1	0.05		No	28138959;32196918;25949016;25949019	16427505;17910671;6836297;22092752;22036610	4	5	10.4103/0974-2077.129982
24762555	2014	Negative pressure wound therapy with Bio-Dome dressing technology in the treatment of complex wounds: a case series.	Penny, H L;Spinazzola, J;Green, A;Rifkah, M;Faretta, M;Youshaw, D;Weaver, A;Zaki, P	J Wound Care	Yes	0.0648889	No	0.0909091	1.401	2.21433	3.2	1	0	0	0	1	0.05		No	27022347	19247014;19564670;11189545;16327472;10987467;14534844;18355797;19131729	1	8	10.12968/jowc.2014.23.Sup4.S4
24767902	2014	Design concepts of a removable partial dental prosthesis with implant-supported abutments.	Yeung, Stephanie;Chee, Winston W L;Torbati, Arman	J Prosthet Dent	Yes	0.277634	No	0.363636	1.30977	1.92974	14.5	1	0	0	0	1	0.25		No	37211409;37164658;39221414;27914668	10218059;768461;2808708;349140;11044858;9290651;12236892;6583388;8055503;19732654;3305901;365632;347056;16219241;3889306;19995402;6578906;12237799;17618916;8468083;14832853;6348275;6752380;1494121	4	24	10.1016/j.prosdent.2014.02.014
24769788	2014	Bone health care for patients with prostate cancer receiving androgen deprivation therapy.	Tsang, Derek S;Alibhai, Shabbir M	Hosp Pract (1995)	No	0.249988	No	0.636364	2.54558	5.78503	12.9	0.5	0	0.5	-0.433013	0.25	0.25	33867499;29211305;25927504	No	34808374;29532243;33867499;29211305;39141309;25927504;34068965	21894175;16515750;15857962;22429722;20723926;22009028;22791365;21779817;21874106;17690930;17634780;16805332;22675062;22977273;16804739;19555589;9123728;22751758;8865143;15869718;16368524;17954806;17706711;20358359;23022933;21269665;15933466;18279933;20967422;21129866;12187209;22370313;16750497;17603741;23502042;20091248;16863043;20479027;17308956;17684084;21130255;15629730;23017944;21426285;20413…	7	87	10.3810/hp.2014.04.1107
24772158	2014	Actigraphy in post traumatic stress disorder.	S Khawaja, Imran;Madeeh Hashmi, Ali;Awais Aftab, Muhammad;Westermeyer, Joseph;D Hurwitz, Thomas	Pak J Med Sci	No	0.568271	No	1.27273	2.23965	4.83063	30.8	1	0	0	0	1	0.5		No	28585733;40580066;26164549;36565443;31538604;33029311;37734157;25892230;33489248;38707260;33956223;28768073;36174789;27124208	21925943;19706738;22754042;18157880;21652563;9226605;17521374;17437553;17291714;18424196;12603785;24353674;16891594;17520797;11986142;20694134	14	16
24773252	2014	Use of titanium mesh in implant site development for restorative-driven implant placement: case report. Part 1--Restorative protocol for single-tooth esthetic zone sites.	Levine, Robert A;Manji, Aleem;Faucher, Joanie;Present, Steven	Compend Contin Educ Dent	Yes	0	No	0			0	1	0	0	0	1	0.05		No			0	0
24774988	2014	Systemic nickel allergy after internal fixation of a bunionectomy.	Zhubrak, Michelle;Bar-David, Tzvi	J Foot Ankle Surg	Yes	0.759828	No	1.09091	1.43573	2.3227	40.3	1	0	0	0	1	0.25		No	26143030;33405607;34532180;26177034;34429227;39522629;30690210;31709313;37841657;28711024;38897338;35975293	11263649;22794701;20109394;21698426;22794674;21957996	12	6	10.1053/j.jfas.2014.03.006
24774989	2014	Isolated first metatarsocuneiform joint fusion for correction of metatarsus primus varus deformity and literature review.	Shinabarger, Andrew B;Ryan, Michael T;Dzurik, Matthew;Burns, Patrick R	J Foot Ankle Surg	No	0.408391	No	0.454545	1.11302	1.31594	22	1	0	0	0	1	0.25		No	26763868;32950369;33423891;31562062;34706857	11822692;11057464;12999918;2744666;11128011;24556491;4863834;16115418;2235735;1601337;20371014;7599730	5	12	10.1053/j.jfas.2014.03.005
24774990	2015	Botulinum Toxin Type A Injection Combined With Cast Immobilization for Treating Recurrent Peroneal Spastic Flatfoot Without Bone Coalitions: A Case Report and Review of the Literature.	Xu, Jian;Muhammad, Hassan;Wang, Xu;Ma, Xin	J Foot Ankle Surg	No	0.50127	No	0.6	1.19696	1.56068	27.2	1	0	0	0	1	0.25		No	31581308;34332735;35264394;40286293;35476673;29685560	21120013;14841083;9581436;7697152;5036920;5885139;18894612;18752790;17592703;6480656;1546582;1959837;21233034;9716636;20633179;19987604;16193373;2258569;3585749;14381462;3721364;3440559;20736816;3941381;20675764;3546675;13211728;935918;20782646;1590725;2772169;12568969;11784275;21008082;11139036;14580131	6	36	10.1053/j.jfas.2014.03.008
24778673	2014	Unusual case of adult hemophagocytic syndrome.	Tamizifar, Babak;Samadi, Golnaz;Rismankarzadeh, Maryam	J Res Med Sci	Yes	0	No	0	0.966309	0.858268	0	1	0	0	0	1	0.05		No		9338623;16034684;225008;16575493;18782855;1992881	0	6
24778675	2014	Female genital tract tuberculosis presenting as ovarian cancer.	Hasanzadeh, Malihe;Naderi, Hamid Reza;Hoshyar, Azamossadat Hoseine;Shabane, Shima;Shahidsales, Soodabeh	J Res Med Sci	Yes	0.438501	No	0.818182	1.86586	3.66455	23.7	1	0	0	0	1	0.25		No	36447614;31663322;33178178;40365452;28173770;27433397;34326177;28808611;32246574	20052396;9219793;18275578;19565253;15534923;22927283;11918456	9	7
24780174	2014	Unusual late lung metastasis from leiomyosarcoma of the uterus.	Carreiro, A;Frias, L;Miguel, A;Rocha, M;Carneiro, V;Pavão, C	Rev Port Pneumol	Yes	0.0662113	No	0.0909091	1.37301	2.12704	3.3	1	0	0	0	1	0.05		No	33300291	10717626;3950988;21865091;698910	1	4	10.1016/j.rppneu.2014.02.008
24780487	2014	Glucarpidase for the management of elevated methotrexate levels in patients with impaired renal function.	Fermiano, Mariana;Bergsbaken, Jason;Kolesar, Jill M	Am J Health Syst Pharm	No	0.377343	No	0.818182	2.16827	4.60795	20.2	1	0	0	0	1	0.5		No	29240024;29651915;28084171;37706004;39619305;30799942;38889902;29863765;25841718	15494606;23187460;18192538;22252903;15139068;3961888;16794248;15668713;20679598;2066764;18055849;21119035;22997110;15954923;23209370	9	15	10.2146/ajhp130483
24780608	2014	Lymphoma mimics obstructive sialadenitis: three cases.	Laviv, Amir;Sohani, Aliyah R;Troulis, Maria J	J Oral Maxillofac Surg	Yes	0.247691	No	0.363636	1.46811	2.4237	12.8	1	0	0	0	1	0.05		No	32462279;33526225;37583978;30482073	16308165;15716836;20374502;23361290;22820411;22669071;966299;23001911;17604660;21300984;9604985;21254296;20538427;16053848;14631680;17111274	4	16	10.1016/j.joms.2014.02.030
24780609	2014	Validation of mandibular genioplasty using a stereolithographic surgical guide: in vitro comparison with a manual measurement method based on preoperative surgical simulation.	Kang, Sang-Hoon;Lee, Jae-Won;Lim, Se-Ho;Kim, Yeon-Ho;Kim, Moon-Key	J Oral Maxillofac Surg	Yes	0.754653	No	0.909091	1.20465	1.6018	40	1	0	0	0	1	0.5	30316655	No	27025234;28299271;39127558;29464171;30316655;29398097;38138929;39028530;26636050;28684075	22695016;23099224;23296759;20417056;23911142;23119126;23419945;21285794;21458285	10	9	10.1016/j.joms.2014.03.002
24783097	2014	Microfilaria in human subcutaneous dirofilariasis: a case report.	Damle, Ajit Shriram;Iravane Bajaj, Jyoti Anil;Khaparkhuntikar, Mukta Nagorao;Maher, Ganesh Tarachand;Patil, Rajashri Vilasrao	J Clin Diagn Res	Yes	1.13288	No	1.72727	1.52467	2.60015	54.8	0.222222	0.777778	0	0.673575	-0.166667	0.25		No	29126460;25871532;26636400;27164440;37174588;30999960;33637128;34466651;28764165;31442663;29143643;27727270;27266512;35145147;31338295;25769814;35380404;38358223;33562513	23961447;21731311;22120811;20966580;11556571;9564568;17643031;22567488;20061774	19	9	10.7860/JCDR/2013/6886.4123
24783098	2014	Solitary Necrotic Nodule of Liver (SNNL): A Report of Two Cases.	Goel, Garima;Rao, Seema;Khurana, Nita;Sarda, A K	J Clin Diagn Res	Yes	0.256576	No	0.545455	2.1259	4.47576	13.3	1	0	0	0	1	0.5		No	36158018;35092601;28124105;28292145;28634622;36383671	16953073;21063490;25954547;21490856;1452792;18842494	6	6	10.7860/JCDR/2014/5603.4127
24783100	2014	Benign Hepatic Mesenchymal Hamartoma (HMH) - A Case Report.	Patel, Shaileshkumar Radheshyam;Misra, Vatsala;Verma, Kachnar;Gupta, Pooja;Dhingra, Vishal	J Clin Diagn Res	Yes	0.268856	No	0.363636	1.35253	2.06315	14	0.333333	0.166667	0.5	-0.288675	0	0.05		No	27833980;37775408;28767567;28855998	14629534;11211901;17090204;21196648	4	4	10.7860/JCDR/2014/6522.4129
24783103	2014	Sclerosing Lobular Hyperplasia- Correlation between Cytomorphological and Histological Findings.	Lamichaney, Rachna;Sherpa, Mingma;Pradhan, Diwakar	J Clin Diagn Res	Yes	0.0870826	No	0.0909091	1.04394	1.10045	4.2	1	0	0	0	1	0.05		No	29228880	11575657;15468127;16584551;7618542;9798874;6714964	1	6	10.7860/JCDR/2014/6891.4132
24783104	2014	Sertoli-leydig cell tumor of ovary- a diagnostic dilemma.	C S, Rohini Dhanya;Padhi, Somanath;Varghese, Renu G'boy	J Clin Diagn Res	Yes	0.141789	No	0.181818	1.28232	1.8441	6.9	1	0	0	0	1	0.05		No	30147979;26393134	19999195;18311394;19642740;15644771;19136796;6735262	2	6	10.7860/JCDR/2014/7000.4099
24783113	2014	Calcified vocal cord nodule - a unique case report.	Sundarapandian, S;Suresh, Revathy V	J Clin Diagn Res	Yes	0	No	0	0.875676	0.575526	0	1	0	0	0	1	0.05		No		1574310;22040302;11438007	0	3	10.7860/JCDR/2014/6904.4141
24783115	2014	Cerebral stroke after valvular surgery in young patients: case studies.	Ghatanatti, Ravi;Tirkey, Sundeep Sanjivan;Teli, Anita	J Clin Diagn Res	Yes	0	No	0	0.875676	0.575526	0	1	0	0	0	1	0.05		No		2787958;16459526;23287592;15842557;18574280;17457005	0	6	10.7860/JCDR/2014/7391.4143
24783118	2014	Cryptogenic gelastic epilepsy: a pediatric case vignette.	Mishra, Devendra;Juneja, Monica;Chutani, Taruna;Chowdhury, Debashish	J Clin Diagn Res	Yes	0	No	0	0.875676	0.575526	0	1	0	0	0	1	0.05		No		10080508;5282883;16735774;19153751;10937157;20134180;12453604;15528919;15863996	0	9	10.7860/JCDR/2014/7036.4146
24783121	2014	Spontaneous cholecystocolic fistula: case report.	Gora, Nandkishore;Singh, Amit;Jain, Sharad;Parihar, Ummaid Singh;Bhutra, Shyam	J Clin Diagn Res	Yes	0.0822303	No	0.0909091	1.10554	1.29263	4	1	0	0	0	1	0.05		No	34295498	7280941;14327511;22787563;11443421;6623136;8983583;17004870;19568555;15356353;19705508	1	10	10.7860/JCDR/2014/7298.4149
24783123	2014	A rare case of small bowel obstruction due to primary trichobezoar.	Goyal, Vikas;Goyal, P K;Gupta, Monica	J Clin Diagn Res	Yes	0.692702	No	0.818182	1.18115	1.52848	37.1	1	0	0	0	1	0.25		No	37278374;39066724;40694924;28401038;25954662;30323730;38365624;32467033;37637645	3540541;6720656;11418400;19858666;8986991;1411722;10692820;5638179	9	8	10.7860/JCDR/2014/8145.4151
24783124	2014	Anaesthetic implications and management of a giant ovarian cyst.	Kb, Nalini;Pt, Prathima;Shivanna, Shivakumar;Cvr, Mohan	J Clin Diagn Res	Yes	0.149049	No	0.363636	2.43971	5.45475	7.3	0	0	0	0	-0.75	0.25		No	39127116;38592177;40004767;31021824	970886;15479341;20499763;19830023;3674358;9350369	4	6	10.7860/JCDR/2014/6680.4153
24783126	2014	Solitary sessile osteochondroma of scapula, a rare case report.	Kumar C, Yashavantha;Shervegar, Satish;Gadi, Daksh;P, Rahul	J Clin Diagn Res	Yes	0.514997	No	0.818182	1.58871	2.79994	27.9	1	0	0	0	1	0.25		No	38156180;27299127;34569764;31877083;36311482;34522529;37465087;39295652;26165714	3497543;7746252;10470662;2624099;6600991;7074587;17515241;6238969;7347726	9	9	10.7860/JCDR/2014/7025.4156
24783127	2014	Alkaptonuric arthropathy with periprosthetic fracture:a case report.	Durgaprasad Hegde, S;D, Siva Ranjan;B M, Muralidhar;Rao, Epari Sanjeeva;Hussain, P S B	J Clin Diagn Res	Yes	0.284156	No	0.454545	1.59963	2.83401	14.8	1	0	0	0	1	0.25		No	26844634;36880186;32172376;40852538;32116912	10884219;20062596;13849350;12501223;19504349;15727283;2270175;10954648	5	8	10.7860/JCDR/2014/7740.4157
24784845	2015	Hounsfield Units: a new indicator showing maxillary resistance in rapid maxillary expansion cases?	Acar, Yasemin Bahar;Motro, Melih;Erverdi, A Nejat	Angle Orthod	Yes	1.26359	No	1.5	1.18709	1.53131	58.9	1	0	0	0	1	0.5	40270017;40451936	No	36428834;38856203;34563427;28461882;38421205;40270017;30101400;33705008;34231834;28287481;31591660;40309542;30045728;38952227;40451936	8006740;16539541;17882364;16214621;15748103;21250767;11398548;16805691;11757020;18617110;803165;16360924;21774580;3481354;13211470;18617096;267435;12705300;11168274;12099317;8135215	15	21	10.2319/111013-823.1
24784871	2014	Successful treatment of Chronic Myelogenic Leukemia (CML) with imatinib after renal transplantation.	Eishei Oskuei, Ali;Makhdoomi, Khadijeh;Abkhiz, Saeed;Vossoghian, Sara;Farrokhpour, Mohsen	Arch Iran Med	Yes	0.121799	No	0.272727	2.23916	4.8291	5.9	1	0	0	0	1	0.25		No	36151757;25478254;31733802	11287980;17308316;21252092;10083562;19936007;11376866;3908826	3	7	0141705/AIM.0015
24785925	2014	Stability of surgically assisted rapid palatal expansion with and without retention analyzed by 3-dimensional imaging.	Prado, Gabriela Pereira Ribeiro;Furtado, Fabianne;Aloise, Antonio Carlos;Biló, João Pedro Rocha;Masako Ferreira, Lydia;Pereira, Max Domingues	Am J Orthod Dentofacial Orthop	Yes	1.06184	No	1.18182	1.11299	1.31585	52.4	1	0	0	0	1	0.5	34705783	Yes	34705783;30598334;31365925;38933638;33478814;32732085;28714043;28538022;36335023;39498079;32844966;39523669;26636248	15356500;9082002;7560107;19278832;12411877;17667678;24075671;16567079;19216605;9844202;1732482;15898364;9267580;16769498;18774083;18249297;15366383;5243896;18809782	13	19	10.1016/j.ajodo.2013.12.026
24785932	2014	Long-term orthodontic and surgical treatment and stability of a patient with Beckwith-Wiedemann syndrome.	Hikita, Rina;Kobayashi, Yukiho;Tsuji, Michiko;Kawamoto, Tatsuo;Moriyama, Keiji	Am J Orthod Dentofacial Orthop	Yes	0.846055	No	1	1.18196	1.53101	44.1	1	0	0	0	1	0.5		No	29468332;30057238;34809636;36605855;32221229;33087311;33289782;30074339;35575244;40965278;29421209	5426745;15748114;7604127;22130436;7350313;12940553;18579119;2389800;10961783;2355125;4865835;21435545;22104000;20580280;8213653;16448254;7966193;20805344;5434588;17465669;15520689;3877094;12071376;3044795;2378318;21457863	11	26	10.1016/j.ajodo.2013.08.019
24786818	2014	Pseudo-ventricular tachycardia mimicking malignant arrhythmia in a patient with rapid atrial fibrillation.	Barake, Walid;Baranchuk, Adrian;Pinter, Arnold	Am J Crit Care	Yes	0	No	0	1.31423	1.94366	0	1	0	0	0	1	0.05		No		10830688;19182282;16026871;10982552;21325109	0	5	10.4037/ajcc2014150
24789239	2014	Swallowed and aspirated dental prostheses and instruments in clinical dental practice: a report of five cases and a proposed management algorithm.	Abusamaan, Mazen;Giannobile, William V;Jhawar, Preeti;Gunaratnam, Naresh T	J Am Dent Assoc	Yes	1.86178	No	2.09091	1.12307	1.34731	72.3	1	0	0	0	1	0.75		No	25169996;26084039;29143391;35036376;25169991;36893110;25169997;40579498;27449659;31795008;25929932;39019759;40224090;40129802;35693354;38053779;33213713;36114748;33231061;30350399;39289664;38579111;38840645	590706;19834750;15805882;18005196;6618118;19014028;9399774;12024131;10729670;6956843;10479250;18574418;9515387;6379208;17957625;1409192;14765755;18402101;19291633;19077287;19192270;18827418;8129961;3751829;21628009	23	25	10.14219/jada.2013.55
24790723	2014	Lingual nerve injury after third molar removal: Unilateral atrophy of fungiform papillae.	Martos-Fernández, Míriam;de-Pablo-Garcia-Cuenca, Alba;Bescós-Atín, Maria S	J Clin Exp Dent	Yes	0.311135	No	0.545455	1.75311	3.31281	16.4	1	0	0	0	1	0.25		No	36848347;28781925;31921714;28083080;30408082;27875030	22639500;10225623;8909747;6928147;19996616;20097103;11526568;16182911;15225944;20061121;3143774;11735136;21035310;14974094;14663801;2765316;11598570;11518358;20832156;11077378;2597658;22669152;15346365;8233418;15944965;2306407;3467032;20485048;8340625;17517288	6	30	10.4317/jced.51375
24791267	2014	Solitary pulmonary nodule: pleuropulmonary synovial sarcoma.	Ward, Robert C;Birnbaum, Ariel E;Aswad, Bassam I;Healey, Terrance T	R I Med J (2013)	Yes	0.103278	No	0.0909091	0.880239	0.589762	5	1	0	0	0	1	0.05		No	29850352		1	0
24793138	2014	Delayed ear reconstruction: case report of reconstruction of an avulsed ear 2 days after injury.	Brockhoff, Hans C;Zide, Michael	J Oral Maxillofac Surg	Yes	0.361786	No	0.363636	1.00511	0.979324	19.3	1	0	0	0	1	0.05		No	40608772;35529026;32596480;36541620	9216507;20447883;20090861;24138741;16418881;23277409;17051106;9464710;19562558;11878180;5566470;10657457	4	12	10.1016/j.joms.2014.03.005
24795263	2014	Marginal and internal adaptation of ceramic crown restorations fabricated with CAD/CAM technology and the heat-press technique.	Mously, Hisham A;Finkelman, Matthew;Zandparsa, Roya;Hirayama, Hiroshi	J Prosthet Dent	Yes	9.89898	No	12.7273	1.28572	1.8547	97.8	0.333333	0	0.666667	-0.57735	0	0.5	27677220;25935085;28024819	No	40573050;32418664;31272441;35225978;31027960;27379835;36043571;27824983;40638422;37821643;28302948;30254675;30656786;28102922;38195256;39926911;32377323;33541816;30318049;40234877;27677214;30509548;34479719;33038279;26518987;29891419;26518986;30719780;29160399;36411148;36877717;37882476;39972095;29364328;37110463;25862408;40482907;33384878;31058069;27677220;29536024;39079765;31611033;27112413;349…	11044849;8342403;3277652;8425983;18976261;9758997;9467987;22230912;11404758;12854786;22372838;8372936;14586310;6374105;15119875;23107239;3458637;12737239;15686096;9495175;10635194;20690421;18717171;15899023;5217112;9495168;19639075;7710410;23395333;7047724;7802911;11351494;9791792;9791784;342584;15819826;5283545;10023221;11941350;9002842;22371840;2685240;7767706;18469768;6384477;18355167;6581173;…	140	56	10.1016/j.prosdent.2014.03.017
24796887	2014	Staged reconstruction of a multiplane post-traumatic deformity: a case report.	Brosky, Thomas A;Mann, Joshua J;Dunn, Sean Patrick;Gonzalez, Grant W	J Foot Ankle Surg	Yes	0.0832829	No	0.0909091	1.09157	1.24904	4	1	0	0	0	1	0.05		No	32047142	15634821;21969436;18830791;10437923;20044681;7377925;4042497;21477543;14587989;10653083;4139420;10509680;19423028;16051235;1918121;2116416;2703512;9728305;15685077;21962383	1	20	10.1053/j.jfas.2014.03.013
24797648	2014	75-year-old man with abdominal pain and reflux.	Lomeli, Luis D;Mangan, Thomas F	Mayo Clin Proc	Yes	0	No	0	2.17788	4.63793	0	1	0	0	0	1	0.05		No		7572891;17640640;20363407;19728531;15199038;21704805;19328367;19240698	0	8	10.1016/j.mayocp.2013.05.031
24806603	2014	State of the art epilepsy imaging: an update.	Vattoth, Surjith;Manzil, Fathima Fijula Palot;Singhal, Aparna;Riley, Kristen O;Bag, Asim K	Clin Nucl Med	No	0.118783	No	0.363636	3.06135	7.39404	5.7	1	0	0	0	1	0.05		No	32989285;37334941;37323214;35996275	16541293;17940300;17301080;18514079;8693987;16808819;22811046;20842185;23857513;17569966;1904345;17351491;9810933;14738419;18790822;9886455;21732934;23361482;18607205;24117006;16146441;16981872;12006282;19339251;9851429;12771255;18801033;17484055;21864850;9476937;20075082;12654960;22931746;21435573;11522572;21917677;15743871;16762567;12557048;21435568;15816939;21803921;21536634;7726084;15626833;1…	4	64	10.1097/RLU.0000000000000445
24813775	2014	Clinicopathologic features of oral squamous cell carcinoma: do they vary in different age groups?	Troeltzsch, Matthias;Knösel, Thomas;Eichinger, Christina;Probst, Florian;Troeltzsch, Markus;Woodlock, Timothy;Mast, Gerson;Ehrenfeld, Michael;Otto, Sven	J Oral Maxillofac Surg	Yes	1.55767	No	3.27273	2.10104	4.39822	66.4	0.8	0	0.2	-0.173205	0.7	0.75		No	36131100;26025825;35454794;37965942;27916470;30098956;39183757;40275740;35204376;29242026;39390390;39165677;34759676;29280012;26827057;32102765;25883000;39408625;28061358;40858958;28216228;33544383;40285344;39756352;31803669;33923093;26980921;38287310;32134900;26057450;30570005;29984792;38502412;31942130;39984782;28688861	17110084;17546592;16217841;6869685;23608471;16507563;17891052;18634942;23320061;22647235;8370650;15357672;9570632;23642549;23482761;11402272;12808658;21391930;21796331;23555322;20451455;21328000;20596979;20596980;18558666;12374687;9450840;18270337;21221634;21752613;11377229;15126756;23441786;22647139;23490885;16527511;7081876;9570627;22883078;21383286;11297703;17507269;16763272;22484467;11556858;…	36	49	10.1016/j.joms.2014.01.009
24813779	2014	Multiple primary squamous cell carcinomas of the oral cavity.	Qaisi, Mohammed;Vorrasi, John;Lubek, Joshua;Ord, Robert	J Oral Maxillofac Surg	No	0.959685	No	2.27273	2.3682	5.23167	48.7	1	0	0	0	1	0.5		No	30967734;36857878;38229194;31544259;27015170;26335067;36964865;26818898;26088459;26014678;25498922;27175452;38683151;36827077;40624630;30075134;31903501;30190153;33253339;35279186;38368361;30570005;26003797;29215676;28484837	10435150;16079316;11891950;12794022;8082099;20530316;8323766;20308001;8314317;2117726;11807431;21674670;16455287;8271296;1812447;2601541;7719221;3755993;3083010;12213734;20233330;2804042;21636538;2242179;21689967;21272772;11410486;22385920;22341511;7882285;11779329;17649777	25	32	10.1016/j.joms.2014.03.012
24814109	2014	Patient profile and results of percutaneous transvenous mitral commissurotomy in mitral restenosis following prior percutaneous transvenous mitral commissurotomy vs surgical commissurotomy.	Sharma, Kamal H;Jain, Sharad;Shukla, Anand;Bohora, Shomu;Roy, Bhavesh;Gandhi, Gaurav D;Ashwal, A J	Indian Heart J	Yes	0.316089	No	0.636364	2.01324	4.12432	16.7	1	0	0	0	1	0.25	40173301	No	40173301;30815750;35935386;36225808;40717451;31879447;36536708	20232411;10973342;8259701;11032695;10385502;7887386;3190958;9473184;10096934;9462525;1615801;19346230;18114648;8909914;10399991;8604634;1598877;2929442;11914256;19843203;10636276;12357521;1442616;11788227;12150299;6700245;2917388;10478809;11717614;9165160;8557287;4069160	7	32	10.1016/j.ihj.2013.12.007
24814113	2014	Detection of paroxysmal atrial fibrillation or flutter in patients with acute ischemic stroke or transient ischemic attack by Holter monitoring.	Thakkar, Sandeep;Bagarhatta, Rajeev	Indian Heart J	Yes	0.482772	No	1.18182	2.44798	5.48056	26.2	1	0	0	0	1	0.5	33682440	No	29493854;27671319;25639643;30224404;33908885;25883570;39380292;33682440;25748102;27681890;27150177;33210044;31600748	10856390;4089926;12698012;8281651;19426886;9174558;15155965;12435257;11588322;7901582;7678184;20966415;18036454;10980872;14510653;14715182;1493391;17897925;8037127	13	19	10.1016/j.ihj.2014.02.009
24814120	2014	Stent thrombosis with an aneurysm 7 years after a drug eluting stent implantation.	Patil, Pritam;Sethi, Arvind;Kaul, Upendra	Indian Heart J	Yes	0.120081	No	0.272727	2.2712	4.92905	5.8	1	0	0	0	1	0.25		No	33204540;25756573;26425097	16763989;3880989;15657247;16723749;19240068;9247557;14744976;15593432;17041701;15963413;17404416;23253421;22572500;16750681;19393139;19477355	3	16	10.1016/j.ihj.2014.02.002
24814121	2014	Case report of isolated congenital absence of right pulmonary artery with collaterals from coronary circulation.	Mohan, Varun;Mohan, Bishav;Tandon, Rohit;Kumbkarni, S;Chhabra, Shibba Takkar;Aslam, Naved;Wander, Gurpreet Singh	Indian Heart J	Yes	0.48043	No	0.636364	1.32457	1.97591	26	1	0	0	0	1	0.25		No	27504381;31228825;27422770;30464650;29312703;25103136;29018009	3946187;17290102;624174;11468218;691278;12377882;14105022;3969292;7656614;13972174;12065379;3813123;8581907;22605586	7	14	10.1016/j.ihj.2013.12.032
24815794	2014	Facial abnormalities in Nablus mask-like facial syndrome: multidetector computed tomography findings.	Mazziotti, Silvio;D'Angelo, Tommaso;Ascenti, Giorgio;Blandino, Alfredo	J Oral Maxillofac Surg	Yes	0.077149	No	0.0909091	1.17836	1.51978	3.7	1	0	0	0	1	0.05		No	26002181	16691576;20074678;11186902;12923873;11477618;19328248	1	6	10.1016/j.joms.2014.01.013
24819524	2014	Surgical and prosthetic management of ridge deficiency for an implant-supported restoration in the esthetic zone.	Papadimitriou, Dimitrios E V;Chochlidakis, Konstantinos M;Weitz, Daniel S;Wazirian, Berge;Ercoli, Carlo	J Prosthet Dent	Yes	0.137315	No	0.181818	1.3241	1.97444	6.7	1	0	0	0	1	0.25		No	28392948;29478252	9421670;19328275;18412577;22577642;19929956;15635944;6578906;11885170;15839587;19885448;19573693;21044166;10093558	2	13	10.1016/j.prosdent.2014.03.006
24819812	2014	Endoscopic removal of an aspirated healing abutment and screwdriver under conscious sedation.	Kim, Andrew;Ahn, Kang-Min	Implant Dent	Yes	0.493343	No	0.545455	1.10563	1.2929	26.8	1	0	0	0	1	0.25		No	27449659;34687948;38579111;28469682;32248997;35893453	18479380;2209101;19834750;1569221;12151654;9206380;10334153;15819151;11020181;11441897;15493393;11700193;8908868;11283834;1484202;21950529;2797935;17532776;22167036;9734773;17413429	6	21	10.1097/ID.0000000000000100
24819813	2014	Risks and benefits of connecting an implant and natural tooth.	Davis, Steven M;Plonka, Alexandra B;Wang, Hom-Lay	Implant Dent	No	0.37363	No	0.454545	1.21657	1.63898	20	1	0	0	0	1	0.25		No	27583529;29521677;40843117;26281259;37861608	11203652;22616068;3050039;9527353;11168268;14882794;7578781;21091344;20059424;19767705;9029464;22545254;17944965;9563327;7578785;10612918;8206560;1809673;9581409;11359481;12066706;22336794;15877753;15533124;3527955;19757737;8300320;12182290;15533125;10635188;9710822	5	31	10.1097/ID.0000000000000101
24826285	2013	Left atrial myxoma: a rare nonatherosclerotic cause of acute myocardial infarction.	Arcenas, Rey Francisco;Ali, Mir Ishtiaque	Case Rep Cardiol	Yes	0.247814	No	0.416667	1.68137	3.18958	12.8	0	0	0	0	-0.75	0.25		No	25711731;31570351;28111375;31354366;27826375	8712487;8635340;1304420;5474104;15796734;20200647;8360543;12405575;7477198;5009997;2089180;15680001;3560046;2617502;14204318;12079931;6507327;17462763;18154429;8230673;16392241;15860393;13912931;484504;9058097;11552283;4072886;9363506;483155;5478277;12589124;18301147	5	32	10.1155/2013/407935
24829006	2014	Diagnosis and treatment of paroxysmal kinesigenic dyskinesia in a 15-year-old boy.	Manca, Donna;Liyanaarachchi, Ravini;Starreveld, Elout	Can Fam Physician	Yes	0.152533	No	0.272727	1.78799	3.42161	7.5	1	0	0	0	1	0.05		No	40423650;38716229;33547116	10195407;21108579;15623687;19289562;5773415	3	5
24829645	2012	A rare cause of small bowel obstruction in adults: left paraduodenal internal hernia.	Sardarian, Hossein;Maleki, Iradj;Mortazian, Meisam;Jafari, Ramezan;Tayebi, Pouya;Saberifiroozi, Mehdi	Middle East J Dig Dis	Yes	0.13821	No	0.153846	1.11313	1.29351	6.7	1	0	0	0	1	0.05		No	31006063;35660720	3752377;8477590;8571196;18597140;13292640;11391142;11906430;9569296;1544549;7897713;7828403;16864029;3700766;8317958;3350265;5417044;1424457;10211502	2	18
24830802	2014	Prolonged use of extracorporeal membrane oxygenation as a rescue modality following traumatic brain injury.	Messing, Jonathan A;Agnihothri, Ritesh V;Van Dusen, Rachel;Najam, Farzad;Dunne, James R;Honig, Jacqueline R;Sarani, Babak	ASAIO J	Yes	0.855097	No	1.54545	1.80734	3.48199	44.5	1	0	0	0	1	0.75		No	26205808;36445019;39834359;39845074;27749813;29076474;27779577;31277018;32912280;32657828;29227316;36600179;25313096;33295187;32345902;29422067;30336233	22673280;17178367;9315812;21459632;16021388;17375993;19762075;22929493;10585157;8989172;17488410;10217227;10371130;18068892;20939698	17	15	10.1097/MAT.0000000000000103
24830996	2014	Bowel perforation associated with temsirolimus use in a recently irradiated patient.	Mach, Claire M;Urh, Anze;Anderson, Matthew L	Am J Health Syst Pharm	Yes	0.0830214	No	0.181818	2.19002	4.6758	4	1	0	0	0	1	0.25		No	25418060;32303874	16971205;16301833;16883305;8751554;16172168;15047237;18690886;12621792;18534250;14990647;18922108;21287536;19688063;15136596;19135708;17020981;8420323;22821997;18797463;3884128;6344983;698910;19356236;8690287;16469695;12796032;17383545;19726453;23354568;16341243;24216984;7249508;16002336;19644473;21301319;19121652	2	36	10.2146/ajhp130145
24831743	2014	From childhood to adulthood: oral rehabilitation of a patient with ectodermal dysplasia.	Huang, Peterson Y;Driscoll, Carl F	J Prosthet Dent	Yes	0.533943	No	0.636364	1.19182	1.56178	29	1	0	0	0	1	0.5		No	31076220;26604583;32938858;36502352;30736811;36567052;31753462	3052618;11677529;12658298;15468153;24290558;16011782;12239475;9421667;5944778;10442937;19216282	7	11	10.1016/j.prosdent.2014.04.012
24831748	2014	An investigation of the effect of scaling-induced surface roughness on bacterial adhesion in common fixed dental restorative materials.	Checketts, Matthew R;Turkyilmaz, Ilser;Asar, Neset Volkan	J Prosthet Dent	Yes	1.00457	No	1.36364	1.35743	2.07842	50.4	0.2	0	0.8	-0.69282	-0.2	0.05		No	36591941;33671563;39589645;37929219;26752718;30379211;34599862;36017283;30212528;39908196;35009166;35160219;37109810;34713992;40845903	17555179;22617433;11696906;11422585;20032615;12507238;15172614;17052467;7760270;19336869;7706534;18021828;19278720;21716984;19905952;6947990;16968383;1063004;22925147;15101595;23065885;7722940;22093039;19624252;808847;2072247;18061740;3457165;21134234;6951995;20416411;8875032;15184186;22848881;11990443;20362765	15	36	10.1016/j.prosdent.2014.04.005
24831749	2014	Application of digital diagnostic impression, virtual planning, and computer-guided implant surgery for a CAD/CAM-fabricated, implant-supported fixed dental prosthesis: a clinical report.	Stapleton, Brandon M;Lin, Wei-Shao;Ntounis, Athanasios;Harris, Bryan T;Morton, Dean	J Prosthet Dent	Yes	1.08658	No	2.09091	1.9243	3.84685	53.3	1	0	0	0	1	0.75		No	27836143;26868961;32244735;34486078;30407848;31955834;26781159;30477670;27279516;28078781;27086108;27402416;36775339;35072825;29233132;26050026;32105363;26922210;26047800;26963219;31423679;31699615;25557585	24660191;23062140;23946587;24189115;16766895;23025311;23849607;23684284;20491822;23289874;22353208;19885437;23941118;18348182;23522368;21905915;21119455;19663953;21933730;23998623;22616060	23	21	10.1016/j.prosdent.2014.03.019
24831750	2014	Immediate versus early loading of flapless placed dental implants: a systematic review.	Xu, Lin;Wang, Xiaodong;Zhang, Qin;Yang, Wen;Zhu, Wenjun;Zhao, Ke	J Prosthet Dent	Yes	1.43678	No	2	1.392	2.18628	63.5	1	0	0	0	1	0.75	28555208;37929361;25664701;32144803;38739813;27112415	No	34062952;28555208;28085971;26037327;34447112;35919912;37929361;39926946;27540840;25664701;30790435;27447141;25738179;26800171;33920026;32144803;29622801;38739813;28645669;37288214;33088366;27112415	19160225;17974118;18990996;20467642;22469026;22167440;22866288;22043463;21735866;19220842;22118014;21530752;16137084;22371841;22292153;16634502;20626424;18080304;20598591;11405003;20443801;19817708;23000707;19438962;20467650;20847991;18067597;21479275;18565011;20367100;19885439;20467623;21731251;22004059;16569956;20467635;11359307;17919250;17586346	22	39	10.1016/j.prosdent.2014.01.026
24834229	2012	Pseudoaneurysm of the portal vein as a rare source of gastrointestinal bleeding in pregnancy: a case report.	Javadrasshid, Reza;Mozafarpour, Sarah;Sadrarami, Shohreh;Jalili, Javd;Sepehri, Bita	Gastroenterol Hepatol Bed Bench	Yes	0.22837	No	0.307692	1.34734	2.09574	11.7	1	0	0	0	1	0.25		No	30363592;28273741;30652138;27230514	7055180;19581753;1085492;8678621;21326482;14989054;2296751;5980130;11425605;3894964	4	10
24836281	2014	Replacing worn overdenture abutments of an unknown implant system by using laser welding: a clinical report.	Mohunta, Vrinda V;Stevenson, James A;Lee, Damian J	J Prosthet Dent	Yes	0.23684	No	0.272727	1.15153	1.43608	12.1	1	0	0	0	1	0.05		No	26876907;26723094;29429841	11935511;19780906;16721459;15271972;12070519;23735197;9484045;12164236;11755593;8164171;12070518;19696851;14725421;8105079;21985283;19682220;15623995;3277726;20149062;12070520	3	20	10.1016/j.prosdent.2014.04.013
24841037	2014	Use of titanium mesh in implant site development for restorative-driven implant placement: case report. Part 2: surgical protocol for single-tooth esthetic zone sites.	Levine, Robert A;Manji, Aleem;Faucher, Joanie;Fava, Philip	Compend Contin Educ Dent	Yes	0.0696807	No	0.0909091	1.30465	1.91378	3.4	1	0	0	0	1	0.05		No	39996926		1	0
24843206	2014	The challenge in management of hemorrhagic shock in trauma.	Jacob, Mathews;Kumar, Praveen	Med J Armed Forces India	No	1.01817	No	2	1.96431	3.97169	50.9	1	0	0	0	1	0.5	26112723;33041114	No	38655226;26112723;29859130;29947540;33041114;32683907;33095567;35743602;32043998;35044062;32232106;31895799;31109966;33482612;39922345;25708032;31264222;35069977;36443404;39300623;40142918;40327006	11439175;12524220;18376169;22072000;14697207;15063484;16714505;14608161;19190827;21765358;18763249;24256667;22928166;23511137;24114009;18048040;12813333;18695460;23477634;10754963;15211129;22491594;22046550;21332727;23601765;17214989;18849786;23352151;14728949;19503635	22	30	10.1016/j.mjafi.2014.03.001
24844445	2014	Mobile smartphone applications for body position measurement in rehabilitation: a review of goniometric tools.	Milani, Patrizia;Coccetta, Carlo Alberto;Rabini, Alessia;Sciarra, Tommaso;Massazza, Giuseppe;Ferriero, Giorgio	PM R	Yes	4.63941	No	7.18182	1.548	2.67294	92.1	1	0	0	0	1	0.95	32304347;27610553	No	31665036;35838781;36177643;31067247;29176384;27109332;38017058;32304347;30910014;28261533;39685974;26583101;26863986;33235021;32344284;34884139;29162377;40093700;32022631;27843650;32932236;32339122;33492250;28194507;28818564;26447774;30589162;29962280;30641448;38714213;30860415;30025841;30090680;28582241;32861369;31876765;28884315;34776198;30640272;28750987;29277596;26412009;35097340;39517956;276…	21195331;21547414;22426935;24035201;24992014;23593551;22846346;22192326;23196790;22653103;22669733;23147635;21908074;23829201;22237178;23862655;20070172;23945468;23150162;24094917;2868172;24326713;23499407;24664278;23523169;23910818;23491138;22421186	79	28	10.1016/j.pmrj.2014.05.003
24846158	2014	Combined medial column primary arthrodesis, middle column open reduction internal fixation, and lateral column pinning for treatment of Lisfranc fracture-dislocation injuries.	Boffeli, Troy J;Pfannenstein, Ryan R;Thompson, Jonathan C	J Foot Ankle Surg	Yes	0.794672	No	0.909091	1.14398	1.41255	41.8	1	0	0	0	1	0.25		No	31036779;30243788;28276650;28576191;30101183;37538534;31290835;31378546;32471611;27814724	8867551;7096403;12627629;12398141;10530832;16510816;16210152;3710321;19796583;3402849;15659417;22691659;21530325;1192678;2307374;3273882	10	16	10.1053/j.jfas.2014.04.016
24846161	2015	Irreducible Fracture-Dislocation of the Ankle Associated With Interposition of the Tibialis Posterior Tendon in the Syndesmosis: A Case Report.	Lacasse, Jean-Simon;Laflamme, Melissa;Penner, Murray J	J Foot Ankle Surg	Yes	1.13244	No	1.4	1.23626	1.67768	54.8	1	0	0	0	1	0.25		No	27900312;28476402;32345508;36567546;35097438;37478312;35141390;26243721;30906840;31417954;28633798;28558998;37625231;30653144	859193;8919412;13163087;6854679;13664713;22632841;16910613;20022525;20829074;13174603;22495868;7285426	14	12	10.1053/j.jfas.2014.04.009
24849243	2015	Analysis of Class II patients, successfully treated with the straight-wire and Forsus appliances, based on cervical vertebral maturation status.	Servello, David F;Fallis, Drew W;Alvetro, Lisa	Angle Orthod	Yes	0.830376	No	0.9	1.08385	1.22396	43.4	1	0	0	0	1	0.25		No	29765917;32778390;26572530;29254343;33961059;29992938;33378491;38559857;40208272	21299408;21299410;8771331;19815136;17373223;8311038;2296946;22904659;17110256;22051481;16804253;23772682;9228846	9	13	10.2319/102513-780.1
24856663	2014	Landing on your own two feet: a case report of bilateral calcaneus and open pilon fractures.	Tiedeken, Nathan C;Hampton, David;Shaffer, Gene	J Foot Ankle Surg	Yes	0.0913427	No	0.0909091	0.995253	0.948562	4.4	1	0	0	0	1	0.05		No	32742424	20124061;21954749;8382186;10437923;7065791;15057861;11371793;14676549;22357091;12540082;21980026;11722137;10052780;9407282;17805019;22381241;9520883;10951114	1	18	10.1053/j.jfas.2014.04.015
24856926	2014	Piezoelectric osteoarthrectomy for management of ankylosis of the temporomandibular joint.	Jose, Anson;Nagori, Shakil Ahmed;Virkhare, Anjali;Bhatt, Krushna;Bhutia, Ongkila;Roychoudhury, Ajoy	Br J Oral Maxillofac Surg	Yes	2.42888	No	2.81818	1.16028	1.46339	80	1	0	0	0	1	0.75	33232658;30674962;28223015;32105616;32283078;34592135	Yes	35304005;33232658;37673302;37197123;26635486;30674962;28223015;26227860;26837637;32105616;29963446;30546231;34776679;36691651;32866483;33136916;32283078;34272105;29333366;33609445;33031952;28843403;37496634;34592135;28049115;26439590;26664937;34295642;35734050;28652175;28087283	18355589;20185221;16863921;24268963;17598490;17112705;2213309;9973130;18832590;3941847;24280171;6572694;16132978;23712129;1157392;23196065;18088897;10052370;15170295;11794567;8666605;10437716;20655868;10632167;1506969	31	25	10.1016/j.bjoms.2014.04.012
24867555	2014	ECG diagnosis: Type I atrial flutter.	Foy, Steven;Levis, Joel T	Perm J	Yes	0.156365	No	0.272727	1.74417	3.28492	7.7	1	0	0	0	1	0.05		No	33539203;34388013;30311519	16326262;19111764;11127467	3	3	10.7812/TPP/13-132
24867558	2014	Image diagnosis: Sister Mary Joseph nodule.	Sharma, Alka;Sharma, Vishal	Perm J	Yes	0.246627	No	0.272727	1.10583	1.29353	12.7	1	0	0	0	1	0.25		No	33854399;27635270;32313743	21151414;21821225;15023013;22715558	3	4	10.7812/TPP/13-107
24867559	2014	ECG diagnosis: ST-elevation myocardial infarction.	Hwang, Calvin;Levis, Joel T	Perm J	Yes	0.223284	No	0.636364	2.85002	6.73476	11.4	1	0	0	0	1	0.25	38590300	No	40370630;34533051;30909376;38590300;30704672;39434723;33580859	23247304;24004114;22923432;20844699	7	4	10.7812/TPP/13-127
24869901	2015	Patient compliance with Hawley retainers fitted with the SMART(®) sensor: a prospective clinical pilot study.	Hyun, Paul;Preston, Charles Brian;Al-Jewair, Thikriat S;Park-Hyun, Eunhae;Tabbaa, Sawsan	Angle Orthod	Yes	2.40285	No	3.2	1.33175	1.96194	79.7	1	0	0	0	1	0.75	38985077;34801348;31982915;31432928;31784005;36018418;29173856;28430890	Yes	27030283;38071751;38985077;31143922;27263031;29269817;28549122;34100070;29853243;34222490;28651764;31074131;34801348;35408050;40297341;31982915;31432928;27504404;31987979;30457353;35961844;36377735;27459974;31784005;35076691;36018418;26604705;36661561;34117436;29173856;28430890;39013856	20963543;22094867;2401338;21208067;4527159;21789287;23834273;21503850;19361743;12449206;9136192;23611166;23649280;21024940	32	14	10.2319/030814-163.1
24875966	2014	An intraosseous lipoma of the calcaneus: a case report.	Pappas, Alexander J;Haffner, Kyle E;Mendicino, Samuel S	J Foot Ankle Surg	Yes	0.894713	No	1	1.11768	1.33048	46.1	1	0	0	0	1	0.5		No	31360644;40864598;35575653;29854348;31565161;34943480;27656388;29928329;28616637;40385295;29723405	2165632;9298448;17152426;3602439;12500792;20506949;21354007;3347718;12652336;18214037	11	10	10.1053/j.jfas.2014.03.007
24878711	2014	Multiple brain abscesses in an immunocompetent patient after undergoing professional tooth cleaning.	Pallesen, Lars-Peder;Schaefer, Jochen;Reuner, Ulrike;Leonhardt, Henry;Engellandt, Kay;Schneider, Hauke;Reichmann, Heinz;Puetz, Volker	J Am Dent Assoc	Yes	0.266844	No	0.363636	1.36273	2.09496	13.9	1	0	0	0	1	0.25		No	34463595;31377095;36591941;29747055	2182824;16436297;21087684;18753008;23187823;7603712;10208104;18518747;11354924;1537891;16997089;19822789;22160491;14616700;23059921;11272029;17180609;17296309;18065673;20182670;12236570;22102180;15716834	4	23	10.14219/jada.2014.20
24880854	2014	Spontaneous improvement of gingival recession after correction of tooth positioning.	Machado, Andre Wilson;MacGinnis, Matthew;Damis, Lucio;Moon, Won	Am J Orthod Dentofacial Orthop	Yes	1.3691	No	1.72727	1.26162	1.77952	61.8	1	0	0	0	1	0.5		No	39195195;37350421;25432247;38526009;25432246;32896991;40100403;34479669;37396959;26232842;28954950;35952724;35919748;37351407;37497583;38716026;29017523;34275885;31781411	9674687;9118276;16849063;6961774;7932023;1067400;1430284;19695785;5218030;11520586;18724847;3478464;2257817;6585147;3858267;10355616;21462624;6928342;9495609;18984397;8062863;8450088;2061414;16171452;4507712;12071607;15877035;3469907;8682920;29539142;9511546;9310870;2388141;20618715;3867652;5262284;6937092;5243142	19	38	10.1016/j.ajodo.2013.05.012
24880864	2014	Plexiform fibrohistiocytic tumor of the foot: a case report.	Harrill, Jason C;Johnston, R Scott	J Foot Ankle Surg	Yes	0.246154	No	0.363636	1.47727	2.45228	12.7	1	0	0	0	1	0.25		No	30859648;30145610;25782339;38884116	10334701;17870015;2847569;20055912;10366148;10974745;16445402;1723956	4	8	10.1053/j.jfas.2014.02.006
24897987	2014	Are we there yet? Travel vaccinations for Australian children.	Slonim, Marnie;Starr, Mike;Blashki, Grant	Aust Fam Physician	No	0.0288044	No	0.0909091	3.15609	7.68959	1.8	1	0	0	0	1	0.05		No	34582315	17029140;12650655;23176646;23163285	1	4
24910668	2013	Intraoral mass presenting as maxillary sinus carcinoma: a case report.	Mahdavi, Omid;Boostani, Najmehalsadat;Karimi, Sharareh;Tabesh, Adel	J Dent (Tehran)	Yes	0.0686693	No	0.0833333	1.21355	1.64267	3.4	1	0	0	0	1	0.05		No	27938993	21457160;18571040;16545179;9503454;22677259;17368059;21805120;18207030;20808529;22460731;22496625;15610711;19211176;20237994	1	14
24915958	2014	Transcervical migration of a broken dental needle: a case report and literature review.	Altay, Mehmet Ali;Jee-Hyun Lyu, Diana;Collette, David;Baur, Dale A;Quereshy, Faisal A;Teich, Sorin T;Gonzalez, Ariadne E	Oral Surg Oral Med Oral Pathol Oral Radiol	No	0.823356	No	0.818182	0.993716	0.943768	43.1	1	0	0	0	1	0.5		No	27171952;35661006;28665850;33965352;33005946;33271183;25442246;29959599;29992941	3458640;14636617;14895457;5224633;8005404;11991319;20625783;7946666;11432178;5233322;18818474;10635258;8512917;3252783;17400265;19955070;3474026;17435721;10332133	9	19	10.1016/j.oooo.2014.04.001
24936273	2014	Uterine artery embolization: exploring new dimensions in obstetric emergencies.	Singhal, Seema;Singh, Abha;Raghunandan, Chitra;Gupta, Usha;Dutt, Seema	Oman Med J	Yes	0.505335	No	0.727273	1.43919	2.33348	27.4	0	0	0	0	-0.75	0.25		No	26171124;34188737;33425139;26288491;25932203;28439387;40191220;33541589	19647182;28861187;17286979;17148796;21183360;14747177;9125624;11566093;14672461;17406042;22829685;15375087;20708361;19043573;19918483	8	15	10.5001/omj.2014.53
24938778	2014	Breast Implant-Associated Anaplastic Large Cell Lymphoma: Report of 2 Cases and Review of the Literature.	Hart, Alexandra M;Lechowicz, Mary Jo;Peters, Kendall K;Holden, Jeannine;Carlson, Grant W	Aesthet Surg J	No	1.8783	No	3.72727	1.98438	4.03429	72.6	1	0	0	0	1	0.75	32589678	No	29770862;26888955;26628470;30817555;27018666;32589678;32791685;36164587;26218387;29445921;29280860;25568235;26330346;32732110;34132681;29190331;30576863;24982301;27537783;25805294;27634631;32766057;32766915;26116741;29049466;36237459;30939983;28497025;26304599;25724067;25490535;28497021;33747338;25643944;30206414;28762113;25085849;26408447;25490540;32295900;35832665	17572576;11090048;19318917;21441845;23765424;17519689;21425149;21204709;22904602;21200201;17589261;23235342;15039758;19003966;20309431;20836362;21775924;20801901;16983530;20953952;19338905;20870426;19330656;21699454;15236756;11908714;19951975;23751975;22456375;21617438;23923082;21551441;15692063;21502904;2613741;20335852;21239673;21840718;22791880;18984890;18223553;11306343;7751462;23101720;12653…	41	67	10.1177/1090820X14539503
24939489	2014	Sevoflurane in combination with remifentanil for tracheal extubation after otologic surgery.	Hu, Chunbo;Yu, Huiqian;Ye, Min;Shen, Xia	Am J Health Syst Pharm	Yes	0.394314	No	0.636364	1.61385	2.87837	21.2	1	0	0	0	1	0.5	26202786;33121440;38951786;40745279;40597652	Yes	34559131;26202786;33121440;38951786;40745279;37559665;40597652	7772368;19299779;12707126;10562778;15675927;22755543;10195515;10781462;10526805;15190136	7	10	10.2146/ajhp130473
24939500	2014	Dosing strategy to allow continued therapy with daptomycin after asymptomatic increases in creatine kinase levels.	Burdette, Steven D;Oleson, Frederick;McDaneld, Patrick M;Benziger, David;Patel, Hina N	Am J Health Syst Pharm	Yes	0.308158	No	0.636364	2.06506	4.28597	16.2	0.833333	0	0.166667	-0.144338	0.75	0.25		No	31735632;26200732;32340659;34902879;32924753;34888403;28990114	17005801;12442355;18662172;19500039;17204403;12654665;11768757;12121854;11817996;21923436;22160888;11568149;11036005;20462352;21549573;20544940;15273084;11158740;17940348;17540670;19584384;22908174;22100575;18206530;16701116;12917254;11083657;10050026;10722513;19891570;10632962;1757339;16914701;10953066;14693519	7	35	10.2146/ajhp130527
24942372	2014	Surgical correction of checkrein deformity after malunited distal tibia fracture: a case report.	Holcomb, Timothy M;Temple, Eric W;Barp, Eric A;Smith, Hayden L	J Foot Ankle Surg	Yes	0.87755	No	1	1.13954	1.39868	45.4	1	0	0	0	1	0.5		No	36013539;28031505;27903927;34940506;38304213;40378255;37881886;38835445;32500381;37458778;36843995	12356175;4412456;6744145;2358932;18669962;20371022;10509688;11341415	11	8	10.1053/j.jfas.2014.04.028
24943698	2014	73-year-old man with recent-onset dysphagia.	Azeem, Nabeel;Law, Ryan J;Arora, Amindra S	Mayo Clin Proc	Yes	0	No	0	2.17788	4.63793	0	1	0	0	0	1	0.05		No		19483069;17654558;15229790;10904484;8190158;10381933;9922328;19699405;11956840;4941403;1499933;10891896	0	12	10.1016/j.mayocp.2013.07.022
24944240	2014	Antiretroviral-Related Alopecia in HIV-Infected Patients.	Woods, Erin A;Foisy, Michelle M	Ann Pharmacother	No	0.362676	No	0.636364	1.75463	3.31756	19.4	0.5	0	0.5	-0.433013	0.25	0.25		No	28900421;40778343;35499117;28932059;35235857;37510908;31341928	10846257;17763601;14996401;23159177;8700796;9517999	7	6	10.1177/1060028014540451
24947965	2014	Comprehensive surgical management of cocaine-induced midline destructive lesions.	Colletti, Giacomo;Autelitano, Luca;Chiapasco, Matteo;Biglioli, Federico;Giovanditto, Federica;Mandalà, Marco;Allevi, Fabiana	J Oral Maxillofac Surg	Yes	1.26595	No	2.18182	1.72346	3.22032	59	1	0	0	0	1	0.75		No	40379108;35138441;33789811;31055647;38326948;39274328;25683045;39333814;40559094;32660858;34360121;38084793;40142841;37951697;38939732;37837326;27797859;33175674;40104415;25719373;33386680;34715406;29756302;29364455	20335833;17643265;15923823;15789087;24036767;3334827;11704715;18317151;3478437;12496564;12374921;14472982;21285769;12029282;21112521;22307072;23604038;18794407;2909232;8911467;10858947;8870370;18165165;18281796;20063023;11214057	24	26	10.1016/j.joms.2014.03.013
24949054	2014	The acrocallosal syndrome in a neonate with further widening of phenotypic expression.	Singhal, Ravish;Pandit, Sadbhavna;Saini, Ashok;Singh, Paramjit;Dhawan, Neeraj	Iran J Child Neurol	Yes	0.0319555	No	0.0909091	2.84487	6.71869	1.9	1	0	0	0	1	0.05		No	29910499	2729349;3802558;9066878;2308155;7424976;2494887;2658584;457430;11857542;2309796;8205323;22587682;3385741	1	13
24951389	2014	An investigation of heat transfer to the implant-bone interface when drilling through a zirconia crown attached to a titanium or zirconia abutment.	Mason, Amy G;Sutton, Alan;Turkyilmaz, Ilser	J Prosthet Dent	Yes	0.234602	No	0.272727	1.16251	1.47034	12	0.333333	0	0.666667	-0.57735	0	0.05		No	27078175;27148993;34627660	6593442;1398838;15153850;20620369;19885408;9759042;21209982;24431699;9197099;23253848;6809671;22071428;21196891;14263662;3455722;20932123;16473092;9743667;11151583;6524329;4661159;18762037;11854686;16569966;23421500;6576145;21919311	3	27	10.1016/j.prosdent.2014.04.024
24951626	2014	Nerve Injuries in Aesthetic Breast Surgery: Systematic Review and Treatment Options.	Ducic, Ivica;Zakaria, Hesham M;Felder, John M;Fantus, Sarah	Aesthet Surg J	Yes	1.28647	No	2.27273	1.76664	3.35501	59.6	1	0	0	0	1	0.75	26319082;27879580	No	30881792;34240051;38020669;38502975;33649754;38945110;25239766;26883217;35878198;36990840;34362199;35040096;26319082;27879580;39717719;38533165;39700850;34316427;26979450;35652898;39250421;29932861;31994018;31538066;38720669	21207497;16404252;9358091;6983;23018721;23364676;16650580;10724249;22377590;19608072;14758239;21041955;29913948;6494321;21921773;19730312;11039389;15457050;20961685;451074;20395806;7208664;17093874;22644872;2780901;815956;9240595;22653141;15866961;16525261;18043961;20727797;22850552;8880841;15164231;16931302;10534295;19331949;8785595;19233001;17484059;17659411;4083704;20354430;18046137;19394882;1…	25	60	10.1177/1090820X14536726
24954919	2014	Mechanical comparison of cortical screw fixation versus locking plate fixation in first metatarsal base osteotomy.	Smith, Kevin;Lidtke, Roy H;Oliver, Noah G;Maker, Jared M	J Foot Ankle Surg	Yes	0.231156	No	0.272727	1.17984	1.52441	11.8	1	0	0	0	1	0.25		No	27810025;33747387;29409274	6693712;1783761;8757484;7807384;15913520;9571459;7877108;7186922;6643940;23438112;1619218;9622419;886141;1855706;9158313;18829031;9710781;15829215	3	18	10.1053/j.jfas.2014.04.025
24954920	2015	Pain Management for Elective Foot and Ankle Surgery: A Systematic Review of Randomized Controlled Trials.	Wang, Jia;Liu, George T;Mayo, Helen G;Joshi, Girish P	J Foot Ankle Surg	Yes	2.68369	No	4.7	1.75132	3.21091	82.4	1	0	0	0	1	0.95	33465526;36537761;39520051;33334174;32152738;31307211;35421821;34325971	No	33465526;32402619;32857596;36537761;39520051;33334174;32152738;31307211;35421821;40483029;33822668;39744506;38155428;30994590;34069496;29907207;35410248;31020631;31997746;37732950;32057624;32215137;32595141;34823875;29374988;32983378;26803223;40322963;37566702;31350139;40569843;34325971;34538340;29286353;27316667;34810085;35300839;33137545;28682950;35398734;37280182;38645991;34507382;38705675;397…	11943523;9728836;20377545;8721797;23172334;23220857;23302094;18936596;12960555;21285082;21842428;20142348;8831317;7497554;22097160;9429994;19817718;6352788;10919304;12567364;7923513;18594091;15763418;21039349;20584877;20804444;21052881;7697147;15816582;19631508;21823552;11009237;15462686;21558067;16988169;17356507;18254761;17159171;11576047;14982567;10928433;24051389;19922878;9195026;18851776;125…	47	61	10.1053/j.jfas.2014.05.003
24957930	2014	Stabilization of a computer-aided implant surgical guide using existing dental implants with conversion of an overdenture to a fixed prosthesis.	Rathi, Nakul;Scherer, Michael D;McGlumphy, Edwin	J Prosthodont	Yes	0	No	0	1.09961	1.27411	0	1	0	0	0	1	0.05		No		9274078;12381066;3295205;10795461;15142089;23527361;17083435;15623990;16922022;20156663;18805228;15507916;12939011;3162992;1809677;15332187;16519183;17618915;18565011;8820130;12691645;22365430;2074597;15747679;9509788;11854682;3462129;11203560;17618922	0	29	10.1111/jopr.12174
24959445	2014	Cerebral Phaeohyphomycosis due to Cladophialophora bantiana - A Case Report and Review of Literature from India.	Suri, Pooja;Chhina, Deepinder Kaur;Kaushal, Vandana;Kaushal, Rakesh Kumar;Singh, Jasdeep	J Clin Diagn Res	Yes	0.989892	No	1.81818	1.83675	3.57372	49.8	0.5	0.5	0	0.433013	0.25	0.5		No	28994171;26659072;28480108;33628983;29785613;37221005;34983414;25972951;29365030;29769615;35096677;32876006;27570972;37945123;37807883;37970091;25535526;38432117;38734140;30997656	17642733;17921658;11200391;13863902;7280955;18695333;9290716;12356227;18974502;12583427;8295150;1472326;2761609;2672237;12968811;15365048;14699452;17921648;16230805;8692424;18822631;8264889;11397975;944559	20	24	10.7860/JCDR/2014/7444.4216
24959457	2014	Scar endometriosis-a sequel of caesarean section.	Patil, Nanda J;Kumar, Vijay;Gupta, Anita	J Clin Diagn Res	Yes	0.531726	No	0.727273	1.36776	2.11065	28.8	0	0	0	0	-0.75	0.25		No	26500967;40390083;27642418;26217604;37415321;32174784;35949478;36225394	16340149;21358869;19865584;23762683	8	4	10.7860/JCDR/2014/7554.4267
24959458	2014	Primary fibrosarcoma of male breast: a rare entity.	Shukla, Shailaja;Chauhan, Richa;Jyotsna, P Lalita;Andley, Manoj	J Clin Diagn Res	Yes	0.163899	No	0.272727	1.664	3.03481	8.1	0	0	1	-0.866025	-0.5	0.05		No	28583649;29908016;25387733	15909708;12593573;5659413;12829679;15187996;8996162;20480227;13867580;6313913;3977455;2386920;17023158	3	12	10.7860/JCDR/2014/7646.4296
[truncated: 6,197 more rows]

## Sheet: Summary
Pub Year	Pubs by Year	Weighted RCR by Year	Median RCR by Year	Total Citations by Publication Year	Citations per Pub by Year		Citation Year	Total Citations by Year Cited		Overall Median RCR
[truncated: 25 more rows]
